# Supplementary material for: Osmoadaptive GLP-1R signalling in hypothalamic neurones inhibits antidiuretic hormone synthesis and release
Source: Mol Metab. 2023 Feb 10;70:101692. doi: 10.1016/j.molmet.2023.101692 (PMC9969259; doi:10.1016/j.molmet.2023.101692)
Supplement: Multimedia component 1 [file mmc1.zip]

Archive with 6 entries (6 files):
- Supplemental files/Supplemental Figures.pptx
- Supplemental files/Supplemental File 1.pdf
- Supplemental files/Supplemental Table 1.xlsx
- Supplemental files/Supplemental Table 2.xlsx
- Supplemental files/Supplemental Table 3.xlsx
- Supplemental files/Supplemental Table 4.docx
