# Supplementary material for: Osmoadaptive GLP-1R signalling in hypothalamic neurones inhibits antidiuretic hormone synthesis and release
Source: Mol Metab. 2023 Feb 10;70:101692. doi: 10.1016/j.molmet.2023.101692 (PMC9969259; doi:10.1016/j.molmet.2023.101692)
Supplement: Multimedia component 1 [file mmc1.zip › Supplemental files/Supplemental Table 1.xlsx]

## Sheet: -1 log fold-change
gene	symbol	description	baseMean	log2FoldChange	padj		Con1	Con2	Con3	Con4	Con5	KD1	KD2	KD3	KD4	KD5
ENSRNOG00000002168	Dspp	dentin sialophosphoprotein [Source:RGD Symbol;Acc:2525]	13.9975	-7.20604	4.91e-11		22.1655	37.7498	23.3437	35.9957	20.7202	0	0	0	0	0
ENSRNOG00000011808	Ghrhr	growth hormone releasing hormone receptor [Source:RGD Symbol;Acc:2688]	15.3615	-4.14017	1.75e-10		31.6649	31.1436	26.935	32.1043	23.5457	0.976217	0.970576	4.18003	0	2.09428
ENSRNOG00000013378	Svopl	SVOP like [Source:RGD Symbol;Acc:1566053]	82.8871	-4.03379	3.12e-25		210.044	97.2058	125.697	190.68	157.285	4.88109	8.73519	5.22504	12.3636	16.7543
ENSRNOG00000026177	Mgam	maltase-glucoamylase [Source:MGI Symbol;Acc:MGI:1203495]	99.6126	-3.95165	3.19e-41		227.988	143.449	170.588	220.838	173.296	20.5006	11.6469	10.4501	8.99174	8.37713
ENSRNOG00000017842	Scnn1g	sodium channel epithelial 1 gamma subunit [Source:RGD Symbol;Acc:3641]	25.2867	-3.92089	1.56e-11		46.4419	37.7498	69.1332	47.67	35.7895	0	0	4.18003	5.61984	6.28285
ENSRNOG00000038397	AABR07073531.1		11.3477	-3.65658	0.000214586		28.4984	19.8187	26.935	18.4843	11.3019	0	0	7.31506	1.12397	0
ENSRNOG00000022899	Cdk15	cyclin-dependent kinase 15 [Source:RGD Symbol;Acc:1306205]	48.291	-3.42772	1.3e-16		96.0503	50.9622	92.4768	118.688	83.8227	7.80974	10.6763	13.5851	6.74381	2.09428
ENSRNOG00000002158	Ibsp	integrin-binding sialoprotein [Source:RGD Symbol;Acc:2855]	285.461	-3.37024	1.71e-19		560.469	416.192	491.115	694.62	439.834	29.2865	42.7054	59.5655	97.7852	23.0371
ENSRNOG00000017539	Mmp9	matrix metallopeptidase 9 [Source:RGD Symbol;Acc:621320]	130.458	-3.36622	5.81e-24		316.649	156.662	268.452	227.648	219.446	14.6433	11.6469	32.3953	22.4794	34.5557
ENSRNOG00000010725	Cpa1	carboxypeptidase A1 [Source:RGD Symbol;Acc:2388]	11.7154	-3.3522	2.63e-06		17.9435	17.9312	16.161	20.43	33.9058	0.976217	0	1.04501	5.61984	3.14142
ENSRNOG00000032991	Rufy4	RUN and FYVE domain containing 4 [Source:RGD Symbol;Acc:1560678]	45.6427	-3.25282	8.35e-13		122.438	70.7809	59.257	105.069	55.5678	9.76217	5.82346	16.7201	7.86778	3.14142
ENSRNOG00000061613	AABR07060341.3		12.3205	-3.17532	3.27e-08		21.11	22.6499	24.2415	24.3214	18.8366	3.90487	2.91173	3.13503	0	2.09428
ENSRNOG00000002866	Rassf6	Ras association domain family member 6 [Source:RGD Symbol;Acc:1566082]	146.8	-3.04873	1.82e-09		324.038	199.13	237.028	311.314	238.282	28.3103	27.1761	76.2856	19.1075	7.32999
ENSRNOG00000060867	Rln1	relaxin 1 [Source:RGD Symbol;Acc:3579]	13.0049	-3.00025	2.6e-05		42.2199	16.9874	26.935	8.75571	20.7202	0.976217	4.85288	3.13503	3.3719	2.09428
ENSRNOG00000050766	Rd3	retinal degeneration 3 [Source:RGD Symbol;Acc:1593897]	57.1592	-2.98701	3.91e-13		110.827	58.5122	80.805	143.983	113.961	14.6433	22.3233	12.5401	5.61984	8.37713
ENSRNOG00000016262	Dnase2b	deoxyribonuclease 2 beta [Source:RGD Symbol;Acc:70901]	61.3387	-2.89798	2.89e-11		126.66	92.487	92.4768	107.014	122.438	10.7384	28.1467	16.7201	14.6116	2.09428
ENSRNOG00000021833	Myrfl	myelin regulatory factor-like [Source:RGD Symbol;Acc:1562127]	10.0378	-2.82992	0.00065274		15.8325	19.8187	17.9567	14.5928	19.7784	0.976217	0.970576	9.40508	0	1.04714
ENSRNOG00000060317	AABR07060341.2		20.5356	-2.80682	1.66e-07		30.6094	28.3124	45.7895	48.6428	26.3712	1.95243	6.79404	11.4951	2.24794	3.14142
ENSRNOG00000024028	Sprr1a	small proline-rich protein 1A [Source:RGD Symbol;Acc:1593163]	22.9838	-2.78784	1.41e-06		60.1634	26.4249	39.5047	34.05	40.4986	4.88109	3.88231	0	7.86778	12.5657
ENSRNOG00000011424	Cldn23	claudin 23 [Source:RGD Symbol;Acc:1309001]	17.9384	-2.74998	0.00149568		51.7194	29.2561	35.9133	13.62	25.4293	3.90487	3.88231	0	14.6116	1.04714
ENSRNOG00000024630	Igsf23	immunoglobulin superfamily, member 23 [Source:RGD Symbol;Acc:1564357]	11.5371	-2.5798	0.00063978		21.11	11.3249	12.5697	34.05	19.7784	4.88109	0	7.31506	2.24794	2.09428
ENSRNOG00000024640	Oacyl	O-acyltransferase like [Source:RGD Symbol;Acc:1304731]	378.888	-2.55135	4.64e-05		517.194	442.617	627.586	1003.02	646.094	62.4779	45.6171	293.647	120.265	30.3671
ENSRNOG00000028077	Cfap44	cilia and flagella associated protein 44 [Source:RGD Symbol;Acc:1559942]	109.454	-2.46975	3.91e-12		233.265	130.237	131.084	311.314	121.496	35.1438	32.029	36.5753	23.6033	39.7914
ENSRNOG00000011074	Calcb	calcitonin-related polypeptide, beta [Source:RGD Symbol;Acc:620997]	20.6281	-2.4504	2.73e-08		23.221	34.9186	53.87	30.1586	32.0221	4.88109	5.82346	8.36007	6.74381	6.28285
ENSRNOG00000001152	Glp1r	glucagon-like peptide 1 receptor [Source:RGD Symbol;Acc:2703]	158.646	-2.43774	1.24e-05		301.872	165.155	226.254	406.654	239.224	30.2627	28.1467	128.536	40.4628	19.8957
ENSRNOG00000051365	Rn50_X_0645.1		12.4023	-2.41957	0.000331298		25.332	14.1562	14.3653	25.2943	25.4293	4.88109	2.91173	9.40508	2.24794	0
ENSRNOG00000006990	Grb7	growth factor receptor bound protein 7 [Source:RGD Symbol;Acc:619759]	16.83	-2.35177	5.39e-05		13.7215	44.356	25.1393	35.0228	22.6039	6.83352	7.76461	7.31506	4.49587	1.04714
ENSRNOG00000021294	Mstn	myostatin [Source:RGD Symbol;Acc:3115]	51.0112	-2.33369	1.39e-09		91.8283	46.2435	97.8638	86.5842	102.659	10.7384	15.5292	15.6751	31.4711	11.5186
ENSRNOG00000013610	Chrna5	cholinergic receptor nicotinic alpha 5 subunit [Source:RGD Symbol;Acc:2347]	36.4768	-2.31694	1.08e-06		50.6639	60.3997	64.644	85.6114	42.3822	4.88109	11.6469	27.1702	8.99174	8.37713
ENSRNOG00000003681	Lct	lactase [Source:RGD Symbol;Acc:620823]	14.7459	-2.30249	1.89e-05		18.999	17.9312	26.935	34.05	24.4875	2.92865	4.85288	8.36007	7.86778	1.04714
ENSRNOG00000038083	Wdr64	WD repeat domain 64 [Source:RGD Symbol;Acc:1591103]	26.1008	-2.26821	1.34e-05		52.7749	33.0311	35.9133	58.3714	35.7895	8.78595	3.88231	14.6301	15.7356	2.09428
ENSRNOG00000013859	Bpifa1	BPI fold containing family A, member 1 [Source:RGD Symbol;Acc:619818]	18.1611	-2.17358	1.91e-07		22.1655	28.3124	38.6068	31.1314	28.2548	5.8573	4.85288	10.4501	6.74381	5.23571
ENSRNOG00000008346	Itgb6	integrin subunit beta 6 [Source:RGD Symbol;Acc:1303119]	25.9281	-2.17041	4.48e-10		40.1089	33.9748	48.483	39.8871	49.9169	11.7146	10.6763	12.5401	6.74381	5.23571
ENSRNOG00000002768	Tmem114	transmembrane protein 114 [Source:RGD Symbol;Acc:1560593]	213.311	-2.13228	0.00314928		370.48	284.067	360.031	408.6	313.629	35.1438	25.235	254.982	50.5786	30.3671
ENSRNOG00000023633	Crabp1	cellular retinoic acid binding protein 1 [Source:RGD Symbol;Acc:2400]	68.086	-2.11201	1.37e-08		112.938	99.0933	111.331	89.5028	140.332	37.0962	14.5586	38.6653	10.1157	27.2257
ENSRNOG00000059081	AABR07026032.3		65.343	-2.06387	2.72e-05		82.3288	221.78	70.9288	81.7199	70.6371	31.2389	19.4115	18.8102	15.7356	40.8385
ENSRNOG00000030914	Lexm	lymphocyte expansion molecule [Source:RGD Symbol;Acc:1559493]	37.6693	-2.05438	8.35e-13		63.3299	50.0185	59.257	64.2085	66.8698	14.6433	11.6469	22.9902	10.1157	13.6128
ENSRNOG00000018236	Cym	chymosin [Source:RGD Symbol;Acc:708486]	37.483	-2.02756	2.08e-05		78.1069	47.1873	56.5635	49.6157	69.6952	15.6195	13.5881	31.3503	7.86778	5.23571
ENSRNOG00000042596	Fam205a	family with sequence similarity 205, member A [Source:RGD Symbol;Acc:2320471]	17.1771	-2.00019	0.0335705		37.9979	17.9312	3.59133	57.3985	20.7202	12.6908	7.76461	6.27005	1.12397	6.28285
ENSRNOG00000026036	Pdyn	prodynorphin [Source:RGD Symbol;Acc:62054]	9324.7	-1.99319	0.000253435		16986.1	10246.2	13006.9	19415.3	14872.4	2801.74	2589.5	8125.98	4313.79	889.023
ENSRNOG00000002548	Tnn	tenascin N [Source:RGD Symbol;Acc:1306002]	52.995	-1.95651	3.4e-07		94.9948	87.7683	48.483	94.3671	96.0664	17.5719	26.2056	36.5753	10.1157	17.8014
ENSRNOG00000038291	Lrrc63	leucine rich repeat containing 63 [Source:RGD Symbol;Acc:1559507]	66.2194	-1.95354	8.77e-15		108.716	83.9933	95.1703	125.498	113.019	35.1438	27.1761	16.7201	33.719	23.0371
ENSRNOG00000054809	AABR07026032.1		38.8384	-1.90098	0.00126779		51.7194	130.237	46.6873	46.6971	31.0803	22.453	9.70576	12.5401	8.99174	28.2728
ENSRNOG00000022710	Prrg4	proline rich and Gla domain 4 [Source:RGD Symbol;Acc:1560542]	41.6395	-1.89864	4.93e-07		90.7728	41.5248	81.7028	66.1542	48.0332	11.7146	15.5292	14.6301	19.1075	27.2257
ENSRNOG00000022283	Lhfpl5	lipoma HMGIC fusion partner-like 5 [Source:RGD Symbol;Acc:1359370]	356.51	-1.84271	4.06e-10		449.642	666.284	666.192	552.582	453.019	130.813	142.675	268.567	133.752	101.573
ENSRNOG00000004476	Wif1	Wnt inhibitory factor 1 [Source:RGD Symbol;Acc:619774]	265.952	-1.83953	4.01e-25		469.697	351.073	366.316	476.7	415.346	123.98	125.204	134.806	115.769	80.6299
ENSRNOG00000007980	Anxa13	annexin A13 [Source:RGD Symbol;Acc:1307545]	18.9946	-1.83547	0.00338022		23.221	23.5936	39.5047	49.6157	12.2438	8.78595	5.82346	9.40508	14.6116	3.14142
ENSRNOG00000008299	Allc	allantoicase [Source:RGD Symbol;Acc:621804]	30.374	-1.82685	1.25e-08		48.5529	40.581	52.0743	52.5343	43.3241	13.667	19.4115	9.40508	16.8595	7.32999
ENSRNOG00000005806	Oxtr	oxytocin receptor [Source:RGD Symbol;Acc:3239]	53.9228	-1.75532	0.00115247		69.6629	68.8934	71.8267	129.39	76.288	20.5006	32.029	42.8453	23.6033	4.18857
ENSRNOG00000052291	AC096330.1		12.5043	-1.74296	0.00178245		26.3875	18.8749	24.2415	16.5386	10.3601	4.88109	6.79404	9.40508	3.3719	4.18857
ENSRNOG00000011994	Perp	PERP, TP53 apoptosis effector [Source:RGD Symbol;Acc:1310294]	165.018	-1.7334	8.14e-14		288.151	216.118	236.13	276.291	252.41	67.359	98.9988	101.366	65.1901	48.1685
ENSRNOG00000057758	AABR07068674.1		24.2797	-1.72669	0.000120437		36.9424	33.0311	35.0155	50.5885	31.0803	5.8573	19.4115	16.7201	7.86778	6.28285
ENSRNOG00000010172	Mkrn3	makorin, ring finger protein, 3 [Source:RGD Symbol;Acc:1311197]	123.631	-1.71948	6.92e-16		182.601	155.718	211.889	231.54	166.703	59.5492	50.47	54.3404	44.9587	78.5356
ENSRNOG00000033527	Pappa	pregnancy-associated plasma protein A [Source:RGD Symbol;Acc:1307742]	149.305	-1.71304	1.91e-08		244.876	180.255	203.808	337.581	177.064	67.359	41.7348	62.7005	102.281	75.3942
ENSRNOG00000017050	Lmntd2	lamin tail domain containing 2 [Source:RGD Symbol;Acc:1307439]	13.2445	-1.69398	0.0121845		16.888	16.0437	28.7307	20.43	18.8366	5.8573	0	5.22504	7.86778	12.5657
ENSRNOG00000051027	Rn50_X_0641.4		25.2792	-1.69005	1.28e-06		42.2199	31.1436	30.5263	49.6157	39.5568	15.6195	9.70576	12.5401	13.4876	8.37713
ENSRNOG00000046803	Arhgef16	Rho guanine nucleotide exchange factor 16 [Source:RGD Symbol;Acc:1588981]	42.3895	-1.66332	5.67e-08		84.4398	62.2872	63.7462	57.3985	54.626	12.6908	28.1467	24.0352	13.4876	23.0371
ENSRNOG00000015667	Epcam	epithelial cell adhesion molecule [Source:RGD Symbol;Acc:621365]	76.6656	-1.66145	5.85e-07		139.326	139.674	130.186	100.204	73.4626	25.3816	57.264	42.8453	25.8513	32.4614
ENSRNOG00000039323	Dgkk	diacylglycerol kinase kappa [Source:RGD Symbol;Acc:1561510]	157.458	-1.65115	1.84e-05		101.328	210.455	363.623	228.621	290.083	89.812	47.5582	88.8257	66.3141	87.9599
ENSRNOG00000010688	Nrgn	neurogranin [Source:RGD Symbol;Acc:61833]	3396.74	-1.6465	0.00110572		5166.66	9762.1	2522.01	4520.86	3772.96	1762.07	2163.41	2587.44	810.381	899.495
ENSRNOG00000009425	Fgf7	fibroblast growth factor 7 [Source:RGD Symbol;Acc:61805]	122.113	-1.64324	8.4e-05		255.431	144.393	125.697	236.404	162.936	50.7633	51.4406	86.7357	84.2976	23.0371
ENSRNOG00000033531	Cacna2d1	calcium voltage-gated channel auxiliary subunit alpha2delta 1 [Source:RGD Symbol;Acc:2247]	1614.94	-1.6296	3.7e-07		1961.12	2762.34	2599.23	2951.65	1930.75	728.258	823.049	1334.48	626.05	432.469
ENSRNOG00000023895	Ube2u	ubiquitin-conjugating enzyme E2U (putative) [Source:RGD Symbol;Acc:1565480]	30.5182	-1.59795	8.61e-06		39.0534	61.3434	29.6285	53.5071	46.1496	19.5243	15.5292	17.7651	10.1157	12.5657
ENSRNOG00000032799	AABR07043823.1		32.2471	-1.59117	3.43e-06		59.1079	49.0748	39.5047	40.86	53.6842	11.7146	18.441	26.1252	13.4876	10.4714
ENSRNOG00000052109	AABR07043389.1		27.5938	-1.58781	0.00030186		65.4409	25.4811	30.5263	34.05	51.8005	19.5243	12.6175	13.5851	13.4876	9.42427
ENSRNOG00000027331	Ppef1	protein phosphatase with EF-hand domain 1 [Source:RGD Symbol;Acc:1562772]	19.8437	-1.57598	0.00189755		26.3875	41.5248	28.7307	26.2671	25.4293	11.7146	4.85288	3.13503	15.7356	14.66
ENSRNOG00000014683	Il1rl2	interleukin 1 receptor-like 2 [Source:RGD Symbol;Acc:621782]	42.8125	-1.57477	0.000229336		61.2189	82.1058	53.87	62.2628	61.2188	16.5957	30.0879	36.5753	16.8595	7.32999
ENSRNOG00000016628	Scgn	secretagogin, EF-hand calcium binding protein [Source:RGD Symbol;Acc:1303281]	251.121	-1.54393	0.00576439		409.533	330.311	333.994	385.251	410.637	78.0974	74.7344	304.097	141.62	42.9328
ENSRNOG00000014740	Gast	gastrin [Source:RGD Symbol;Acc:2662]	51.1804	-1.54158	0.000191437		80.2179	72.6684	92.4768	56.4257	79.1135	27.3341	18.441	51.2054	21.3554	12.5657
ENSRNOG00000003755	Clgn	calmegin [Source:RGD Symbol;Acc:1592643]	171.701	-1.5346	8.25e-10		260.708	261.417	229.845	313.26	210.969	85.9071	56.2934	133.761	83.1736	81.677
ENSRNOG00000027309	Cntnap3b	contactin associated protein-like 3B [Source:RGD Symbol;Acc:1563615]	351.356	-1.50784	3.36e-13		535.138	623.816	480.341	558.42	401.219	145.456	142.675	243.487	195.57	187.438
ENSRNOG00000017637	Fbp2	fructose-bisphosphatase 2 [Source:RGD Symbol;Acc:620930]	13.3624	-1.50296	0.0405952		37.9979	13.2124	15.2632	14.5928	17.8947	10.7384	9.70576	4.18003	8.99174	1.04714
ENSRNOG00000001342	Wdr66	WD repeat domain 66 [Source:RGD Symbol;Acc:1564948]	326.584	-1.49882	0.000128032		515.083	449.223	405.821	507.831	534.016	127.884	102.881	332.313	194.446	96.337
ENSRNOG00000011672	Tph1	tryptophan hydroxylase 1 [Source:RGD Symbol;Acc:3895]	10.6516	-1.47384	0.018286		17.9435	19.8187	10.774	10.7014	18.8366	4.88109	1.94115	7.31506	10.1157	4.18857
ENSRNOG00000022631	Fgf5	fibroblast growth factor 5 [Source:RGD Symbol;Acc:620129]	10.7763	-1.46893	0.0262245		10.555	10.3812	19.7523	28.2128	10.3601	5.8573	8.73519	5.22504	4.49587	4.18857
ENSRNOG00000001006	Nptx2	neuronal pentraxin 2 [Source:RGD Symbol;Acc:1309447]	696.583	-1.46834	1.02e-09		870.786	1311.81	1060.34	983.558	890.027	293.841	359.113	573.71	315.835	306.812
ENSRNOG00000005781	Wnt16	wingless-type MMTV integration site family, member 16 [Source:RGD Symbol;Acc:1562253]	640.29	-1.46819	1.66e-06		1190.6	782.365	750.589	997.178	982.326	196.22	485.288	374.113	416.992	227.23
ENSRNOG00000020952	Cgn	cingulin [Source:RGD Symbol;Acc:1311992]	542.693	-1.42483	6.88e-08		720.905	630.422	731.734	1033.17	838.227	325.08	283.408	439.949	213.554	210.475
ENSRNOG00000019575	Rell2	RELT-like 2 [Source:RGD Symbol;Acc:1305276]	216.301	-1.42458	1.82e-08		253.32	373.723	321.424	275.318	352.244	120.075	108.705	180.786	83.1736	94.2427
ENSRNOG00000039315	Cfap157	cilia and flagella associated protein 157 [Source:RGD Symbol;Acc:1560002]	215.749	-1.41097	5.85e-14		332.482	260.474	262.167	417.355	295.734	130.813	104.822	127.491	106.777	119.374
ENSRNOG00000037456	P2rx2	purinergic receptor P2X 2 [Source:RGD Symbol;Acc:620251]	363.365	-1.39763	0.000200931		502.417	392.598	585.387	582.741	570.748	233.316	119.381	364.708	162.975	119.374
ENSRNOG00000019265	Pcdh12	protocadherin 12 [Source:RGD Symbol;Acc:619917]	121.379	-1.3968	1.4e-07		157.269	159.493	128.39	252.943	181.773	64.4303	85.4107	60.6105	75.3058	48.1685
ENSRNOG00000052121	AC117065.1		90.0421	-1.39268	0.00872611		82.3288	100.981	141.858	208.191	118.67	40.0249	36.8819	110.771	30.3471	30.3671
ENSRNOG00000058856	Tslp	thymic stromal lymphopoietin [Source:RGD Symbol;Acc:1586479]	87.0424	-1.39159	2.05e-12		116.105	104.756	143.653	141.064	124.321	43.9298	44.6465	61.6555	49.4546	40.8385
ENSRNOG00000037299	Smpd5	sphingomyelin phosphodiesterase 5 [Source:RGD Symbol;Acc:2323312]	78.988	-1.39136	3.9e-09		150.936	105.699	94.2725	122.58	98.8919	45.8822	50.47	48.0704	42.7108	30.3671
ENSRNOG00000010467	Cpa5	carboxypeptidase A5 [Source:RGD Symbol;Acc:1303098]	11.5524	-1.38451	0.0229129		22.1655	18.8749	8.97833	20.43	13.1856	9.76217	3.88231	8.36007	6.74381	3.14142
ENSRNOG00000002414	Tfcp2l1	transcription factor CP2-like 1 [Source:RGD Symbol;Acc:1305456]	374.363	-1.36078	7.78e-07		767.347	357.679	469.567	641.112	458.67	198.172	208.674	191.237	288.86	162.307
ENSRNOG00000020272	RGD1310209	similar to KIAA1324 protein [Source:RGD Symbol;Acc:1310209]	2034.12	-1.35987	0.00143093		3065.17	2108.33	2614.49	3925.48	2924.37	1004.53	853.137	2118.23	1250.98	476.449
ENSRNOG00000023449	Atg9b	autophagy related 9B [Source:RGD Symbol;Acc:1560887]	12.6905	-1.35973	0.0380884		7.38849	24.5374	26.935	15.5657	16.9529	7.80974	8.73519	10.4501	2.24794	6.28285
ENSRNOG00000017109	Rassf7	Ras association domain family member 7 [Source:RGD Symbol;Acc:1306244]	69.7486	-1.3499	1.49e-06		101.328	121.743	107.74	78.8014	91.3573	35.1438	32.029	48.0704	24.7273	56.5456
ENSRNOG00000031478	Zfp663	zinc finger protein 663 [Source:RGD Symbol;Acc:2318893]	19.9518	-1.34669	0.0194421		20.0545	38.6936	26.0372	33.0771	25.4293	9.76217	9.70576	21.9452	2.24794	12.5657
ENSRNOG00000008129	Pla2r1	phospholipase A2 receptor 1 [Source:RGD Symbol;Acc:1309777]	179.827	-1.34205	0.000540715		291.317	212.343	224.458	355.093	206.26	76.1449	87.3519	182.876	109.025	53.4042
ENSRNOG00000050134	LOC108348293	uncharacterized LOC108348293 [Source:RGD Symbol;Acc:11360501]	23.6245	-1.33556	0.00758921		45.3864	16.9874	26.935	26.2671	53.6842	16.5957	8.73519	14.6301	12.3636	14.66
ENSRNOG00000009540	Gpr3	G protein-coupled receptor 3 [Source:RGD Symbol;Acc:628686]	62.0881	-1.33228	0.00102864		56.9969	87.7683	104.149	99.2314	96.0664	31.2389	19.4115	62.7005	22.4794	40.8385
ENSRNOG00000058926	AC111319.2		41.6086	-1.32618	3.52e-08		69.6629	56.6247	59.257	54.48	57.4515	26.3579	19.4115	27.1702	24.7273	20.9428
ENSRNOG00000013312	Kcnt2	potassium sodium-activated channel subfamily T member 2 [Source:RGD Symbol;Acc:735074]	343.074	-1.31967	2.69e-09		428.532	530.385	450.712	542.854	497.285	200.125	186.351	284.242	127.008	183.25
ENSRNOG00000047752	Pfn3	profilin 3 [Source:RGD Symbol;Acc:1587838]	12.2034	-1.31538	0.040215		14.777	22.6499	18.8545	19.4571	11.3019	5.8573	5.82346	15.6751	4.49587	3.14142
ENSRNOG00000032579	Zswim2	zinc finger, SWIM-type containing 2 [Source:RGD Symbol;Acc:1311373]	59.398	-1.31282	1.32e-06		86.5508	61.3434	87.9877	102.15	85.7063	31.2389	39.7936	47.0254	28.0992	24.0843
ENSRNOG00000002120	Spata18	spermatogenesis associated 18 [Source:RGD Symbol;Acc:735208]	43.2293	-1.31203	0.00309102		53.8304	46.2435	53.87	85.6114	68.7534	22.453	22.3233	47.0254	11.2397	20.9428
ENSRNOG00000061961	Rn60_13_0702.4		20.8341	-1.30965	0.00105178		28.4984	37.7498	35.0155	26.2671	20.7202	12.6908	8.73519	15.6751	14.6116	8.37713
ENSRNOG00000021225	Oxt	oxytocin/neurophysin 1 prepropeptide [Source:RGD Symbol;Acc:3238]	140773	-1.30419	0.0483742		290237	163968	193826	186962	166989	54786.3	71093.8	193124	69671.4	17075.7
ENSRNOG00000050035	Sall4	spalt-like transcription factor 4 [Source:RGD Symbol;Acc:1597672]	10.3425	-1.30359	0.0368572		21.11	9.43745	12.5697	16.5386	14.1274	9.76217	3.88231	8.36007	4.49587	3.14142
ENSRNOG00000047894	Liph	lipase H [Source:RGD Symbol;Acc:1592849]	15.4001	-1.30212	0.0111906		26.3875	14.1562	12.5697	30.1586	26.3712	6.83352	8.73519	10.4501	7.86778	10.4714
ENSRNOG00000004679	Fign	fidgetin, microtubule severing factor [Source:RGD Symbol;Acc:1308174]	425.694	-1.29913	0.000301371		580.524	493.579	589.877	884.327	478.448	251.864	196.056	375.158	287.736	119.374
ENSRNOG00000004870	Dyrk3	dual specificity tyrosine phosphorylation regulated kinase 3 [Source:RGD Symbol;Acc:1310924]	187.862	-1.29029	3.94e-06		234.321	278.405	284.613	274.346	261.828	112.265	112.587	168.246	94.4133	57.5928
ENSRNOG00000006280	Pcsk9	proprotein convertase subtilisin/kexin type 9 [Source:RGD Symbol;Acc:728909]	12.7794	-1.27557	0.0356598		17.9435	16.9874	14.3653	15.5657	25.4293	8.78595	0.970576	8.36007	7.86778	11.5186
ENSRNOG00000003927	Cd55	CD55 molecule, decay accelerating factor for complement [Source:RGD Symbol;Acc:620651]	1278.29	-1.26697	1.29e-05		2111	1342.95	1691.52	2073.16	1812.08	791.712	758.02	1103.53	696.86	402.102
ENSRNOG00000056358	Ccdc27	coiled-coil domain containing 27 [Source:RGD Symbol;Acc:1587099]	16.4509	-1.25704	0.00602127		28.4984	28.3124	17.0588	23.3486	18.8366	4.88109	11.6469	12.5401	7.86778	11.5186
ENSRNOG00000050237	AABR07043701.1		30.6417	-1.25455	0.00983144		37.9979	16.0437	42.1982	62.2628	57.4515	20.5006	15.5292	22.9902	15.7356	15.7071
ENSRNOG00000060513	AC107174.2		25.5572	-1.25031	0.0013149		34.8314	30.1998	39.5047	39.8871	35.7895	22.453	15.5292	19.8552	11.2397	6.28285
ENSRNOG00000046727	Abcc2	ATP binding cassette subfamily C member 2 [Source:RGD Symbol;Acc:2366]	292.381	-1.24744	0.000153235		372.591	355.792	423.777	497.13	407.811	145.456	132.969	316.638	159.603	112.044
ENSRNOG00000010730	Efcab10	EF-hand calcium binding domain 10 [Source:RGD Symbol;Acc:1307943]	37.0072	-1.24409	3.76e-05		66.4964	48.131	53.87	53.5071	38.6149	23.4292	27.1761	25.0802	19.1075	14.66
ENSRNOG00000037931	Plaur	plasminogen activator, urokinase receptor [Source:RGD Symbol;Acc:620597]	198.051	-1.22791	0.0129526		414.811	239.711	364.52	191.653	177.064	81.026	88.3225	61.6555	144.992	216.758
ENSRNOG00000042971	LOC363337	similar to RIKEN cDNA 1700081O22 [Source:RGD Symbol;Acc:1359598]	135.193	-1.22263	0.00122563		208.989	131.181	123.003	184.843	298.559	125.932	57.264	63.7455	80.9257	77.4885
ENSRNOG00000030022	Myo3b	myosin IIIB [Source:RGD Symbol;Acc:1560313]	30.9092	-1.2176	0.000517081		33.7759	41.5248	54.7678	47.67	38.6149	16.5957	27.1761	22.9902	12.3636	13.6128
ENSRNOG00000033226	Polr2m	polymerase (RNA) II (DNA directed) polypeptide M [Source:MGI Symbol;Acc:MGI:107282]	29.319	-1.21508	0.00575234		49.6084	33.9748	26.0372	42.8057	52.7423	24.4054	11.6469	15.6751	10.1157	26.1785
ENSRNOG00000001476	Cldn4	claudin 4 [Source:RGD Symbol;Acc:1307932]	18.398	-1.20921	0.0169095		32.7204	26.4249	24.2415	29.1857	16.0111	5.8573	13.5881	17.7651	5.61984	12.5657
ENSRNOG00000021359	Mtfr1	mitochondrial fission regulator 1 [Source:RGD Symbol;Acc:1304936]	129.884	-1.20727	3.72e-15		181.546	173.649	161.61	210.137	178.947	78.0974	69.8815	76.2856	93.2893	75.3942
ENSRNOG00000050312	Ism2	isthmin 2 [Source:RGD Symbol;Acc:1589343]	85.8154	-1.2045	0.00020744		96.0503	133.068	112.229	126.471	130.914	45.8822	66.9698	80.4656	32.5951	33.5085
ENSRNOG00000001128	Tesc	tescalcin [Source:RGD Symbol;Acc:1566317]	198.995	-1.20173	2.81e-09		316.649	346.355	219.071	253.916	251.468	108.36	131.028	132.716	92.1654	138.223
ENSRNOG00000007331	Rragd	Ras-related GTP binding D [Source:RGD Symbol;Acc:1310007]	626.763	-1.19923	1.46e-09		833.843	901.277	795.48	1008.85	826.925	330.938	399.878	545.494	303.471	321.472
ENSRNOG00000010655	Mttp	microsomal triglyceride transfer protein [Source:RGD Symbol;Acc:1308388]	29.9876	-1.19422	0.0130115		69.6629	21.7061	36.8112	44.7514	35.7895	16.5957	20.3821	11.4951	26.9752	15.7071
ENSRNOG00000002862	Clcn5	chloride voltage-gated channel 5 [Source:RGD Symbol;Acc:2362]	599.208	-1.19322	0.000572083		630.132	753.109	853.84	1121.7	809.972	328.985	286.32	654.175	320.331	233.513
ENSRNOG00000037600	Sim1	single-minded family bHLH transcription factor 1 [Source:RGD Symbol;Acc:1309949]	1261.67	-1.19312	2.99e-05		1645.52	1847.85	1391.64	2356.26	1536.12	711.662	581.375	1108.75	931.769	505.769
ENSRNOG00000000407	Dcbld1	discoidin, CUB and LCCL domain containing 1 [Source:RGD Symbol;Acc:1307211]	282.402	-1.1892	1.59e-08		436.976	348.242	430.96	392.061	354.127	169.862	107.734	167.201	215.802	201.051
ENSRNOG00000032994	Myom3	myomesin 3 [Source:RGD Symbol;Acc:1310060]	23.9214	-1.18168	0.0189853		20.0545	36.8061	43.096	39.8871	26.3712	16.5957	20.3821	20.9002	6.74381	8.37713
ENSRNOG00000022505	Slc17a4	solute carrier family 17, member 4 [Source:RGD Symbol;Acc:1584758]	78.4192	-1.18098	0.00783143		132.993	82.1058	84.3963	133.281	111.136	44.906	26.2056	73.1506	71.9339	24.0843
ENSRNOG00000017712	Cartpt	CART prepropeptide [Source:RGD Symbol;Acc:2272]	592.718	-1.17757	0.0265118		1143.1	562.472	764.056	905.729	734.626	203.053	221.291	822.422	348.43	221.994
ENSRNOG00000005413	Creb3l1	cAMP responsive element binding protein 3-like 1 [Source:RGD Symbol;Acc:1359613]	614.83	-1.17525	0.000135862		633.299	837.102	959.784	1083.76	746.869	219.649	432.877	272.747	519.273	442.941
ENSRNOG00000002976	Maats1	MYCBP associated and testis expressed 1 [Source:RGD Symbol;Acc:1305539]	188.509	-1.16387	0.000108503		239.598	211.399	217.276	357.038	277.839	88.8358	107.734	177.651	128.132	79.5828
ENSRNOG00000042788	AABR07006480.1		143.774	-1.16261	0.0048848		164.658	164.212	208.297	285.047	171.413	79.0736	73.7638	152.571	98.9092	39.7914
ENSRNOG00000057214	AABR07043510.1		17.1394	-1.15719	0.011695		16.888	19.8187	21.548	30.1586	30.1385	15.6195	12.6175	8.36007	7.86778	8.37713
ENSRNOG00000054458	Kcnmb4	potassium calcium-activated channel subfamily M regulatory beta subunit 4 [Source:RGD Symbol;Acc:620728]	1374.52	-1.15664	0.00748283		2228.16	1409.01	1626.87	2355.29	1869.53	733.139	759.961	1540.34	885.687	337.18
ENSRNOG00000061921	AABR07018064.1		13.2489	-1.15279	0.0253902		13.7215	12.2687	25.1393	18.4843	21.662	5.8573	8.73519	9.40508	6.74381	10.4714
ENSRNOG00000023411	Vsig10l	V-set and immunoglobulin domain containing 10 like [Source:RGD Symbol;Acc:1564982]	626.605	-1.15002	4.03e-08		802.179	862.583	922.973	926.159	805.263	328.009	310.584	590.43	360.794	357.075
ENSRNOG00000046212	LOC102547811	uncharacterized LOC102547811 [Source:RGD Symbol;Acc:7551408]	42.9028	-1.14742	0.00251944		52.7749	56.6247	29.6285	71.9914	84.7645	26.3579	30.0879	27.1702	21.3554	28.2728
ENSRNOG00000010663	Col6a5	collagen type VI alpha 5 chain [Source:RGD Symbol;Acc:1565804]	34.7983	-1.14447	0.0217579		55.9414	53.7935	46.6873	45.7243	37.6731	7.80974	41.7348	24.0352	15.7356	18.8485
ENSRNOG00000026037	Plb1	phospholipase B1 [Source:RGD Symbol;Acc:621565]	25.7282	-1.14418	0.0205255		37.9979	27.3686	29.6285	50.5885	32.0221	19.5243	29.1173	11.4951	10.1157	9.42427
ENSRNOG00000012709	Bag2	Bcl2-associated athanogene 2 [Source:RGD Symbol;Acc:1585173]	312.207	-1.14228	1.86e-11		402.145	490.748	415.697	411.518	428.532	157.171	226.144	245.577	184.331	160.213
ENSRNOG00000056819	Susd1	sushi domain containing 1 [Source:RGD Symbol;Acc:1306966]	286.268	-1.13875	0.000153235		457.031	293.505	347.462	510.75	359.778	177.672	134.91	266.477	197.818	117.28
ENSRNOG00000054246	RGD1562660	RGD1562660 [Source:RGD Symbol;Acc:1562660]	45.738	-1.1368	0.0190063		50.6639	32.0873	46.6873	95.3399	89.4736	35.1438	15.5292	28.2152	35.967	28.2728
ENSRNOG00000024120	Rxfp1	relaxin/insulin-like family peptide receptor 1 [Source:RGD Symbol;Acc:1302973]	323.89	-1.13306	0.0114056		530.916	363.342	329.505	614.845	386.149	203.053	211.586	338.583	186.579	74.3471
ENSRNOG00000003840	Slit2	slit guidance ligand 2 [Source:RGD Symbol;Acc:69310]	2228.26	-1.13192	1.65e-05		3092.61	2580.2	2883.84	3790.25	2953.57	1091.41	1331.63	2048.22	1606.15	904.73
ENSRNOG00000007951	Galnt14	polypeptide N-acetylgalactosaminyltransferase 14 [Source:RGD Symbol;Acc:1310068]	408.346	-1.13034	0.00396043		579.468	558.697	495.604	588.578	581.108	191.339	428.995	363.663	148.364	147.647
ENSRNOG00000003285	Mpv17l	MPV17 mitochondrial inner membrane protein like [Source:RGD Symbol;Acc:2324483]	78.8453	-1.12656	4.83e-06		87.6063	120.799	103.251	106.041	123.379	47.8346	66.9698	57.4755	41.5868	33.5085
ENSRNOG00000024114	Zdbf2	zinc finger, DBF-type containing 2 [Source:RGD Symbol;Acc:1560005]	2819.58	-1.12398	0.000222413		3177.05	3401.26	3956.75	5193.11	3599.67	1847	1556.8	2905.12	1299.31	1259.71
ENSRNOG00000061199	Tcfl5	transcription factor like 5 [Source:RGD Symbol;Acc:1305899]	83.8227	-1.12302	0.000362155		124.549	117.024	102.353	143.983	86.6481	33.1914	64.058	78.3756	47.2067	40.8385
ENSRNOG00000002218	Stbd1	starch binding domain 1 [Source:RGD Symbol;Acc:1311800]	285.309	-1.11622	1.25e-06		555.192	378.442	375.294	334.663	308.919	164.004	180.527	136.896	203.438	215.711
ENSRNOG00000046181	Anks4b	ankyrin repeat and sterile alpha motif domain containing 4B [Source:RGD Symbol;Acc:1584204]	43.7154	-1.1082	0.000112288		72.8294	44.356	54.7678	58.3714	68.7534	36.12	29.1173	28.2152	24.7273	19.8957
ENSRNOG00000017679	Cckbr	cholecystokinin B receptor [Source:RGD Symbol;Acc:2290]	343.175	-1.10677	0.00279239		507.695	374.667	360.031	639.167	462.437	186.457	358.143	243.487	186.579	113.091
ENSRNOG00000015201	Tmem266	transmembrane protein 266 [Source:RGD Symbol;Acc:1562084]	270.537	-1.10367	1.62e-07		358.869	365.229	307.957	432.921	381.44	155.219	179.557	242.442	153.984	127.751
ENSRNOG00000021224	Mrps26	mitochondrial ribosomal protein S26 [Source:RGD Symbol;Acc:1308733]	2332.39	-1.10117	7.75e-08		3713.24	2595.3	3084.06	3157.89	3357.62	1314.96	1267.57	2070.16	1603.9	1159.19
ENSRNOG00000013358	Aqp11	aquaporin 11 [Source:RGD Symbol;Acc:628763]	389.443	-1.09813	1.23e-05		395.812	550.203	588.081	489.347	631.025	261.626	235.85	362.618	195.57	184.297
ENSRNOG00000036682	Pycr1	pyrroline-5-carboxylate reductase 1 [Source:RGD Symbol;Acc:1307863]	237.366	-1.08832	3.67e-08		310.316	338.805	346.564	298.667	319.28	146.433	125.204	107.636	193.322	187.438
ENSRNOG00000042332	Slc44a5	solute carrier family 44, member 5 [Source:RGD Symbol;Acc:1564620]	147.209	-1.08704	1.03e-05		173.102	205.736	193.034	228.621	200.609	100.55	88.3225	142.121	71.9339	68.0642
ENSRNOG00000027924	Fam83g	family with sequence similarity 83, member G [Source:RGD Symbol;Acc:2322345]	42.2833	-1.08598	0.000867051		66.4964	42.4685	51.1765	75.8828	51.8005	21.4768	39.7936	25.0802	22.4794	26.1785
ENSRNOG00000018854	Nppc	natriuretic peptide C [Source:RGD Symbol;Acc:620850]	40.5853	-1.08535	0.0103421		36.9424	63.2309	46.6873	61.29	67.8116	22.453	28.1467	43.8904	12.3636	23.0371
ENSRNOG00000018964	Gss	glutathione synthetase [Source:RGD Symbol;Acc:2752]	943.774	-1.08021	5.94e-19		1389.04	1099.46	1366.5	1353.24	1198.95	551.563	584.287	723.146	594.579	576.975
ENSRNOG00000022919	Chst8	carbohydrate sulfotransferase 8 [Source:RGD Symbol;Acc:1308979]	632.667	-1.07758	3.79e-05		838.065	820.115	741.61	1069.17	824.099	394.392	485.288	567.44	338.314	248.173
ENSRNOG00000011460	Arfgef3	ARFGEF family member 3 [Source:RGD Symbol;Acc:1309903]	3408.64	-1.07757	0.0145489		3749.13	3799.52	4649.88	7273.08	3656.17	2087.15	1768.39	4138.23	1812.96	1151.86
ENSRNOG00000014290	Grm1	glutamate metabotropic receptor 1 [Source:RGD Symbol;Acc:2742]	1924.34	-1.07585	0.00278901		1754.24	2513.19	2527.4	3318.41	2938.5	1193.91	1053.08	2208.1	894.678	841.902
ENSRNOG00000058275	Spef2	sperm flagellar 2 [Source:RGD Symbol;Acc:620450]	43.6417	-1.07314	0.0129348		42.2199	58.5122	49.3808	89.5028	56.5097	25.3816	41.7348	37.6203	14.6116	20.9428
ENSRNOG00000054562	AABR07043098.1		80.0532	-1.07185	0.0190515		73.8849	81.1621	127.492	108.96	150.692	51.7395	22.3233	88.8257	48.3306	47.1214
ENSRNOG00000002728	Btc	betacellulin [Source:RGD Symbol;Acc:620275]	192.964	-1.06892	0.00202608		309.261	231.218	280.124	252.943	232.631	97.6217	107.734	123.311	222.546	72.2528
ENSRNOG00000054390	AABR07050283.1		13.9069	-1.05894	0.0223765		18.999	19.8187	17.0588	19.4571	18.8366	11.7146	7.76461	9.40508	4.49587	11.5186
ENSRNOG00000004869	Dach2	dachshund family transcription factor 2 [Source:RGD Symbol;Acc:1561687]	24.4794	-1.04667	0.014775		18.999	35.8623	33.2198	49.6157	27.313	21.4768	15.5292	14.6301	13.4876	14.66
ENSRNOG00000007456	Calb1	calbindin 1 [Source:RGD Symbol;Acc:69340]	2814.49	-1.04384	0.000153235		4022.5	3540.93	3589.54	4306.84	3492.3	1651.76	1519.92	2827.79	2077.09	1116.25
ENSRNOG00000004040	Abca8	ATP binding cassette subfamily A member 8 [Source:RGD Symbol;Acc:1307069]	630.199	-1.04117	7.55e-05		755.737	791.802	627.586	1234.55	831.634	392.439	473.641	515.189	395.637	283.775
ENSRNOG00000033837	Cdh9	cadherin 9 [Source:RGD Symbol;Acc:1308343]	856.969	-1.04116	0.00374099		1190.6	983.383	974.149	1518.63	1100.05	452.965	393.083	857.952	772.166	326.708
ENSRNOG00000036675	Btbd16	BTB domain containing 16 [Source:RGD Symbol;Acc:1311454]	85.7264	-1.04026	0.00113685		123.493	126.462	95.1703	130.363	101.717	46.8584	73.7638	83.6007	37.0909	38.7442
ENSRNOG00000012036	Pcsk5	proprotein convertase subtilisin/kexin type 5 [Source:RGD Symbol;Acc:620326]	601.477	-1.03989	0.00260962		913.006	602.109	668.886	1084.73	777.95	380.725	347.466	633.275	387.769	218.853
ENSRNOG00000014893	Wdr63	WD repeat domain 63 [Source:RGD Symbol;Acc:1563105]	41.8703	-1.03888	0.00743937		65.4409	53.7935	52.0743	66.1542	44.2659	29.2865	16.4998	47.0254	17.9835	26.1785
ENSRNOG00000052955	AC114111.1		45.2235	-1.03886	0.00321969		43.2754	75.4996	59.257	54.48	71.5789	20.5006	30.0879	42.8453	19.1075	35.6028
ENSRNOG00000043199	Bves	blood vessel epicardial substance [Source:RGD Symbol;Acc:1561100]	108.129	-1.03807	0.00167648		166.769	116.081	104.149	179.978	160.111	42.9536	78.6167	98.2308	82.0497	52.3571
ENSRNOG00000055936	Trnp1	TMF1-regulated nuclear protein 1 [Source:RGD Symbol;Acc:1582917]	349.501	-1.03794	0.0017354		314.538	561.528	522.539	425.138	526.482	231.363	175.674	380.383	157.356	200.004
ENSRNOG00000052319	AABR07004881.1		293.959	-1.03749	0.00715192		293.428	449.223	410.31	461.134	362.604	158.147	200.909	353.213	112.397	138.223
ENSRNOG00000025889	Gnas	GNAS complex locus [Source:RGD Symbol;Acc:2716]	4767.46	-1.03723	0.000559109		4832.07	5649.26	7170.99	6947.17	7455.51	3194.18	2162.44	5095.46	2786.32	2381.2
ENSRNOG00000058308	Asic2	acid sensing ion channel subunit 2 [Source:RGD Symbol;Acc:2017]	601.995	-1.02696	0.0090859		492.918	977.72	865.511	802.607	899.445	362.177	367.848	718.966	241.653	291.105
ENSRNOG00000046700	Wbscr27	Williams Beuren syndrome chromosome region 27 [Source:RGD Symbol;Acc:1588881]	205.17	-1.02481	2.88e-07		338.815	304.83	228.05	250.024	254.293	174.743	117.44	114.951	144.992	123.563
ENSRNOG00000011471	Fgf9	fibroblast growth factor 9 [Source:RGD Symbol;Acc:2610]	527.559	-1.02028	1.48e-10		711.406	652.128	714.675	722.832	732.742	386.582	340.672	430.543	332.694	251.314
ENSRNOG00000006565	Fstl4	follistatin-like 4 [Source:RGD Symbol;Acc:1307227]	329.964	-1.02015	5.64e-06		394.756	474.704	369.01	567.175	404.044	188.41	178.586	308.277	214.678	200.004
ENSRNOG00000038948	Stab2	stabilin 2 [Source:RGD Symbol;Acc:628822]	111.063	-1.01661	0.00729613		139.326	138.731	123.003	215.974	126.205	76.1449	54.3523	124.356	68.562	43.9799
ENSRNOG00000050706	Col25a1	collagen type XXV alpha 1 chain [Source:RGD Symbol;Acc:1590105]	522.536	-1.01625	0.0224803		512.972	707.809	653.623	905.729	716.731	265.531	495.965	577.89	177.587	211.523
ENSRNOG00000045837	AABR07042611.1		87.319	-1.01207	0.00912735		127.715	67.9497	89.7833	115.77	182.715	83.9547	42.7054	50.1604	51.7025	60.7342
ENSRNOG00000010551	Lhx2	LIM homeobox 2 [Source:RGD Symbol;Acc:71076]	299.089	-1.00756	6.34e-09		381.035	402.979	343.87	497.13	372.964	189.386	219.35	239.307	158.479	186.391
ENSRNOG00000012939	Abca7	ATP binding cassette subfamily A member 7 [Source:RGD Symbol;Acc:1303134]	1856.83	-1.00415	1.15e-14		2143.72	2379.18	2315.51	2985.7	2566.48	1338.39	1064.72	1327.16	1167.8	1279.61

## Sheet: GO_CC
Enrichment FDR	nGenes	Pathway Genes	Fold Enrichment	Pathway	URL	Genes
0.00157111	28	1036	2.49137	Extracellular region	http://amigo.geneontology.org/amigo/term/GO:0005576	Dcbld1 Ibsp Btc Slit2 Wnt16 Pcsk9 Fstl4 Pla2r1 Fgf7 Cpa5 Cpa1 Calcb Fgf9 Pcsk5 Bpifa1 Gast Mmp9 Cartpt Scnn1g Nppc Oxt Mstn Fgf5 Prrg4 Smpd5 Col25a1 Spef2 Rln1
0.0918015	18	710	2.33697	Extracellular space	http://amigo.geneontology.org/amigo/term/GO:0005615	Dcbld1 Btc Slit2 Wnt16 Pcsk9 Cpa5 Cpa1 Fgf9 Pcsk5 Bpifa1 Gast Mmp9 Cartpt Scnn1g Nppc Mstn Fgf5 Col25a1

## Sheet: GO_MF
Enrichment FDR	nGenes	Pathway Genes	Fold Enrichment	Pathway	URL	Genes
0.000200817	14	254	5.08082	Signaling receptor regulator activity	http://amigo.geneontology.org/amigo/term/GO:0030545	Btc Wnt16 Pcsk9 Fgf7 Calcb Fgf9 Gast Cartpt Nppc Oxt Mstn Fgf5 Tslp Rln1
0.000200817	13	234	5.12115	Signaling receptor activator activity	http://amigo.geneontology.org/amigo/term/GO:0030546	Btc Wnt16 Fgf7 Calcb Fgf9 Gast Cartpt Nppc Oxt Mstn Fgf5 Tslp Rln1
0.000200817	13	229	5.23296	Receptor ligand activity	http://amigo.geneontology.org/amigo/term/GO:0048018	Btc Wnt16 Fgf7 Calcb Fgf9 Gast Cartpt Nppc Oxt Mstn Fgf5 Tslp Rln1
0.00132651	6	49	11.2874	Hormone activity	http://amigo.geneontology.org/amigo/term/GO:0005179	Calcb Gast Cartpt Nppc Oxt Rln1
0.0398561	21	891	2.17261	Signaling receptor binding	http://amigo.geneontology.org/amigo/term/GO:0005102	Ibsp Tnn Btc Slit2 Wnt16 Pcsk9 Itgb6 Fgf7 Calcb Fgf9 Gast Cckbr Cartpt Nppc Oxt Mstn Fgf5 Plaur Arhgef16 Tslp Rln1
0.0398561	3	16	17.2839	Fibroblast growth factor receptor binding	http://amigo.geneontology.org/amigo/term/GO:0005104	Fgf7 Fgf9 Fgf5
0.0531088	11	342	2.96487	Channel activity	http://amigo.geneontology.org/amigo/term/GO:0015267	Cldn4 Clcn5 Kcnt2 Aqp11 Chrna5 Tmem266 Scnn1g Cacna2d1 P2rx2 Kcnmb4 Asic2
0.0531088	11	342	2.96487	Passive transmembrane transporter activity	http://amigo.geneontology.org/amigo/term/GO:0022803	Cldn4 Clcn5 Kcnt2 Aqp11 Chrna5 Tmem266 Scnn1g Cacna2d1 P2rx2 Kcnmb4 Asic2
0.0531088	9	240	3.45677	Gated channel activity	http://amigo.geneontology.org/amigo/term/GO:0022836	Clcn5 Kcnt2 Chrna5 Tmem266 Scnn1g Cacna2d1 P2rx2 Kcnmb4 Asic2
0.06426	2	6	30.7269	Ligand-gated sodium channel activity	http://amigo.geneontology.org/amigo/term/GO:0015280	Scnn1g Asic2
0.0710029	5	83	5.55305	Growth factor activity	http://amigo.geneontology.org/amigo/term/GO:0008083	Btc Fgf7 Fgf9 Mstn Fgf5
0.0909629	13	500	2.3967	Calcium ion binding	http://amigo.geneontology.org/amigo/term/GO:0005509	Tesc Clgn Slit2 Fstl4 Calb1 Anxa13 Efcab10 Scgn Pcdh12 Prrg4 Ppef1 Cdh9 Susd1
0.0909629	2	8	23.0452	ABC-type xenobiotic transporter activity	http://amigo.geneontology.org/amigo/term/GO:0008559	Abca8 Abcc2
0.100181	3	29	9.53593	Ion gated channel activity	http://amigo.geneontology.org/amigo/term/GO:0022839	Kcnt2 Kcnmb4 Asic2
0.141348	18	870	1.90719	Transporter activity	http://amigo.geneontology.org/amigo/term/GO:0005215	Cldn4 Clcn5 Abca8 Mttp Abca7 Kcnt2 Aqp11 Svopl Chrna5 Tmem266 Scnn1g Slc17a4 Cacna2d1 P2rx2 Slc44a5 Abcc2 Kcnmb4 Asic2
0.141348	17	804	1.94909	Transmembrane transporter activity	http://amigo.geneontology.org/amigo/term/GO:0022857	Cldn4 Clcn5 Abca8 Abca7 Kcnt2 Aqp11 Svopl Chrna5 Tmem266 Scnn1g Slc17a4 Cacna2d1 P2rx2 Slc44a5 Abcc2 Kcnmb4 Asic2
0.141348	2	11	16.7601	Low-density lipoprotein particle binding	http://amigo.geneontology.org/amigo/term/GO:0030169	Pcsk9 Stab2
0.149885	9	313	2.65056	Ion channel activity	http://amigo.geneontology.org/amigo/term/GO:0005216	Cldn4 Clcn5 Kcnt2 Chrna5 Scnn1g Cacna2d1 P2rx2 Kcnmb4 Asic2
0.153615	4	72	5.12115	Ligand-gated cation channel activity	http://amigo.geneontology.org/amigo/term/GO:0099094	Chrna5 Scnn1g P2rx2 Asic2
0.15895	2	13	14.1816	Apolipoprotein binding	http://amigo.geneontology.org/amigo/term/GO:0034185	Pcsk9 Mttp
0.175362	2	14	13.1687	Neuropeptide hormone activity	http://amigo.geneontology.org/amigo/term/GO:0005184	Cartpt Oxt
0.184147	5	126	3.65796	Glycosaminoglycan binding	http://amigo.geneontology.org/amigo/term/GO:0005539	Slit2 Fgf9 Mstn Stab2 Col25a1
0.184147	2	15	12.2908	Phosphatidylcholine transporter activity	http://amigo.geneontology.org/amigo/term/GO:0008525	Mttp Abca7
0.184147	2	16	11.5226	Lipoprotein particle binding	http://amigo.geneontology.org/amigo/term/GO:0071813	Pcsk9 Stab2
0.184147	2	16	11.5226	Protein-lipid complex binding	http://amigo.geneontology.org/amigo/term/GO:0071814	Pcsk9 Stab2
0.184147	2	16	11.5226	ABC-type transporter activity	http://amigo.geneontology.org/amigo/term/GO:0140359	Abca8 Abcc2
0.198262	7	238	2.7112	Cation channel activity	http://amigo.geneontology.org/amigo/term/GO:0005261	Kcnt2 Chrna5 Scnn1g Cacna2d1 P2rx2 Kcnmb4 Asic2
0.198262	4	88	4.19003	Heparin binding	http://amigo.geneontology.org/amigo/term/GO:0008201	Slit2 Fgf9 Mstn Col25a1
0.198262	15	750	1.84361	Signaling receptor activity	http://amigo.geneontology.org/amigo/term/GO:0038023	Glp1r Dyrk3 Oxtr Pla2r1 Itgb6 Gpr3 Ghrhr Abca7 Chrna5 Grm1 Il1rl2 Cckbr Rxfp1 P2rx2 Plaur
0.198262	2	18	10.2423	WW domain binding	http://amigo.geneontology.org/amigo/term/GO:0050699	Scnn1g Prrg4
0.198262	15	750	1.84361	Molecular transducer activity	http://amigo.geneontology.org/amigo/term/GO:0060089	Glp1r Dyrk3 Oxtr Pla2r1 Itgb6 Gpr3 Ghrhr Abca7 Chrna5 Grm1 Il1rl2 Cckbr Rxfp1 P2rx2 Plaur
0.199295	3	50	5.53084	Hormone binding	http://amigo.geneontology.org/amigo/term/GO:0042562	Ghrhr Cckbr Rxfp1

## Sheet: KEGG
Enrichment FDR	nGenes	Pathway Genes	Fold Enrichment	Pathway	URL	Genes
0.00353654	12	258	4.28747	Neuroactive ligand-receptor interaction	http://www.genome.jp/kegg-bin/show_pathway?rno04080	Glp1r Oxtr Calcb Ghrhr Chrna5 Grm1 Cckbr Oxt Rxfp1 Pdyn P2rx2 Rln1
0.0674222	5	76	6.06452	ECM-receptor interaction	http://www.genome.jp/kegg-bin/show_pathway?rno04512	Ibsp Dspp Tnn Itgb6 Col6a5
0.0674222	4	45	8.19384	Taste transduction	http://www.genome.jp/kegg-bin/show_pathway?rno04742	Grm1 Scnn1g P2rx2 Asic2
