# Supplementary material for: Osmoadaptive GLP-1R signalling in hypothalamic neurones inhibits antidiuretic hormone synthesis and release
Source: Mol Metab. 2023 Feb 10;70:101692. doi: 10.1016/j.molmet.2023.101692 (PMC9969259; doi:10.1016/j.molmet.2023.101692)
Supplement: Multimedia component 1 [file mmc1.zip › Supplemental files/Supplemental Table 2.xlsx]

## Sheet: PhosphoOutput
Master Protein Accession	All Protein Accessions	Gene Name (of Master)	Protein Name (of Master)	Peptide Sequence	Phospho site	# Contributing PSMs	Stats			Log2 Raw Phospho Abundance												Raw Phospho Abundance	Raw Phospho Abundance	Raw Phospho Abundance	Raw Phospho Abundance	Raw Phospho Abundance	Raw Phospho Abundance	Raw Phospho Abundance	Raw Phospho Abundance	Raw Phospho Abundance	Raw Phospho Abundance	Raw Phospho Abundance	Raw Phospho Abundance
							Treated v Control			126	127N	128N	129N	130C	131N	131C	132N	132C	133N	133C	134N	126	127N	128N	129N	130C	131N	131C	132N	132C	133N	133C	134N
							Replicate Number	LogFC	T-Tests	Treated	Control	Treated	Control	Treated	Control	Treated	Control	Treated	Control	Treated	Control	Treated	Control	Treated	Control	Treated	Control	Treated	Control	Treated	Control	Treated	Control
Imp Master Protein Accessions	Imp Protein Accessions	Gene names primary	Protein names	Sequence	phosphositesChar	ContributingPSMs	Stats_Treated Control_Replicate Number	Stats_Treated Control_LogFC	Stats_Treated Control_T Test	Log2 Raw Phospho Abundance_126_Set1	Log2 Raw Phospho Abundance_127N_Set1	Log2 Raw Phospho Abundance_128N_Set1	Log2 Raw Phospho Abundance_129N_Set1	Log2 Raw Phospho Abundance_130C_Set1	Log2 Raw Phospho Abundance_131N_Set1	Log2 Raw Phospho Abundance_131C_Set1	Log2 Raw Phospho Abundance_132N_Set1	Log2 Raw Phospho Abundance_132C_Set1	Log2 Raw Phospho Abundance_133N_Set1	Log2 Raw Phospho Abundance_133C_Set1	Log2 Raw Phospho Abundance_134N_Set1	Raw Phospho Abundance_126	Raw Phospho Abundance_127N	Raw Phospho Abundance_128N	Raw Phospho Abundance_129N	Raw Phospho Abundance_130C	Raw Phospho Abundance_131N	Raw Phospho Abundance_131C	Raw Phospho Abundance_132N	Raw Phospho Abundance_132C	Raw Phospho Abundance_133N	Raw Phospho Abundance_133C	Raw Phospho Abundance_134N
P13668	P13668; A0A096MK73	Stmn1	Stathmin (Leukemia-associated phosphoprotein p18) (Metablastin) (Oncoprotein 18) (Op18) (Phosphoprotein p19) (pp19) (Pr22 protein) (Prosolin) (pp17)	RKSHEAEVLK	S3(Phospho)	1	6 v 6	0.962845	0.000131646	7.5744	7.07575	8.03287	6.75355	7.62132	6.3345	7.52982	6.58045	7.73471	6.59544	7.12825	6.50462	190.6	134.9	261.9	107.9	196.9	80.7	184.8	95.7	213	96.7	139.9	90.8
P13668	P13668; A0A096MK73	Stmn1	Stathmin (Leukemia-associated phosphoprotein p18) (Metablastin) (Oncoprotein 18) (Op18) (Phosphoprotein p19) (pp19) (Pr22 protein) (Prosolin) (pp17)	SHEAEVLK	S1(Phospho)	2	6 v 6	0.820193	0.00138085	9.0493	8.49346	9.26468	8.3637	8.8857	7.74079	8.86975	7.81378	8.93546	8.03012	8.25172	7.8936	529.8	360.4	615.1	329.4	473	213.9	467.8	225	489.6	261.4	304.8	237.8
A0A0G2KBB9; F1M9N9	A0A0G2KBB9; F1M5N3; A0A0G2K6R9; F1LM42; F1M9N9	Ank2	NA	TSTDFSDVIK	S2(Phospho)	1	6 v 6	0.903855	0.00292055	7.41278	7.0045	7.60288	6.37851	7.0864	5.9331	7.27146	5.78136	7.1179	6.26679	6.52669	6.23074	170.4	128.4	194.4	83.2	135.9	61.1	154.5	55	138.9	77	92.2	75.1
P24090	F1LM19; Q7TP75; P24090	Ahsg	Alpha-2-HS-glycoprotein (59 kDa bone sialic acid-containing protein) (BSP) (Fetuin-A) (Glycoprotein PP63)	VLHAQCHSTPDSAEDVR	S12(Phospho)	4	6 v 6	0.368222	0.00302133	8.35931	7.95187	8.05257	7.83099	8.4132	7.54612	8.04002	7.89845	8.26585	7.88203	8.00675	7.8189	328.4	247.6	265.5	227.7	340.9	186.9	263.2	238.6	307.8	235.9	257.2	225.8
P54283	A0A0G2K4U4; G3V6K8; P54283	Cacnb1	Voltage-dependent L-type calcium channel subunit beta-1 (CAB1) (Calcium channel voltage-dependent subunit beta 1)	QGSWEEEEDYEEEMTDNR	S3(Phospho)	1	5 v 5	0.513226	0.00336007	2.60881	2.03562	2.72247	2.29278	2.848	NA	2.29278	2.1375	2.76553	2.03562	NA	2.16993	6.1	4.1	6.6	4.9	7.2	0	4.9	4.4	6.8	4.1	0	4.5
P60881	A0A0G2K3F2; D4A5W9; P60881; F8WG75	Snap25	Synaptosomal-associated protein 25 (SNAP-25) (Super protein) (SUP) (Synaptosomal-associated 25 kDa protein)	RVTNDAR	T3(Phospho)	2	6 v 6	0.746479	0.00357522	7.2555	6.88753	7.7502	7.18884	7.44128	6.46923	7.72178	6.53761	7.64241	6.55919	6.76951	6.45943	152.8	118.4	215.3	145.9	173.8	88.6	211.1	92.9	199.8	94.3	109.1	88
Q9QYF3	A0A0G2K9S4; A0A0G2K4Y7; A0A0G2K9X3; Q9QYF3	Myo5a	Unconventional myosin-Va (Dilute myosin heavy chain, non-muscle)	TSSIADEGTYTLDSILR	S3(Phospho)	2	6 v 6	0.688051	0.00504381	7.93428	7.09276	7.75154	6.7761	7.52748	6.61176	7.02348	6.36982	7.21917	6.75622	7.04985	6.77083	244.6	136.5	215.5	109.6	184.5	97.8	130.1	82.7	149	108.1	132.5	109.2
D4AEK9	D4AEK9	Ccdc6	Coiled-coil domain-containing 6	RSSSPDKFK	Ambiguous Ambiguous	1	6 v 6	0.703151	0.00879844	8.27286	7.46271	7.94486	7.65821	7.92065	6.78136	7.60807	6.78136	7.6279	6.96578	7.24888	6.75489	309.3	176.4	246.4	202	242.3	110	195.1	110	197.8	125	152.1	108
P97756	P97756; F1LQD2	Camkk1	Calcium/calmodulin-dependent protein kinase kinase 1 (CaM-KK 1) (CaM-kinase kinase 1) (CaMKK 1) (EC 2.7.11.17) (CaM-kinase IV kinase) (Calcium/calmodulin-dependent protein kinase kinase alpha) (CaM-KK alpha) (CaM-kinase kinase alpha) (CaMKK alpha)	SMSAPGNLLLK	S3(Phospho)	1	6 v 6	0.614464	0.0109169	8.74079	8.01067	8.52356	7.93723	8.38845	7.36107	8.1127	7.38802	8.1634	7.60288	7.63517	7.57743	427.8	257.9	368	245.1	335.1	164.4	276.8	167.5	286.7	194.4	198.8	191
P14925	P14925	Pam	Peptidylglycine alpha-amidating monooxygenase (PAM) [Includes: Peptidylglycine alpha-hydroxylating monooxygenase (PHM) (EC 1.14.17.3); Peptidyl-alpha-hydroxyglycine alpha-amidating lyase (EC 4.3.2.5) (Peptidylamidoglycolate lyase) (PAL)]	GKGSGGLNLGNFFASR	S4(Phospho)	1	6 v 6	0.917422	0.0118375	7.38974	7.11374	7.58646	6.61324	7.08958	5.59991	7.06178	5.926	7.21529	6.0268	6.27426	5.83289	167.7	138.5	192.2	97.9	136.2	48.5	133.6	60.8	148.6	65.2	77.4	57
Q02563	Q02563	Sv2a	Synaptic vesicle glycoprotein 2A (Synaptic vesicle protein 2) (Synaptic vesicle protein 2A)	GEGAQDEEEGGASSDATEGHDEDDEIYEGEYQGIPR	Ambiguous	1	6 v 6	0.763304	0.0122271	3.23266	2.48543	3	2.45943	3.16993	1.37851	2.43296	2.3505	2.45943	1.53605	2.63227	2.1375	9.4	5.6	8	5.5	9	2.6	5.4	5.1	5.5	2.9	6.2	4.4
M0RB22	M0RB22	Ptprd	Protein-tyrosine-phosphatase (EC 3.1.3.48)	RAESESR	S6(Phospho)	1	6 v 6	0.655905	0.0132321	7.99435	7.54303	8.15634	7.01123	7.44626	6.7866	7.31198	6.63807	7.44543	6.62936	7.11061	6.92125	255	186.5	285.3	129	174.4	110.4	158.9	99.6	174.3	99	138.2	121.2
O08562	O08562	Scn9a	Sodium channel protein type 9 subunit alpha (Peripheral sodium channel 1) (PN1) (Sodium channel protein type IX subunit alpha) (Voltage-gated sodium channel subunit alpha Nav1.7)	RSSNISQASR	S2(Phospho) S6(Phospho)	1	6 v 6	0.474443	0.0133114	7.62278	7.10434	7.36894	6.78267	7.66178	6.53916	7.06178	6.55766	7.23458	7.18982	7.02348	6.95303	197.1	137.6	165.3	110.1	202.5	93	133.6	94.2	150.6	146	130.1	123.9
Q9JM15	Q9JM15	Slc38a1	Sodium-coupled neutral amino acid transporter 1 (Amino acid transporter A1) (rATA1) (Glutamine transporter) (N-system amino acid transporter 2) (Solute carrier family 38 member 1) (System A amino acid transporter 1) (System A transporter 2) (System N amino acid transporter 1)	SLTNSHLEK	S1(Phospho) S5(Phospho)	1	6 v 6	0.533585	0.014789	7.926	7.35843	7.85611	7.08852	7.47249	6.78005	7.22882	6.66818	7.14873	6.90929	7.14466	6.77083	243.2	164.1	231.7	136.1	177.6	109.9	150	101.7	141.9	120.2	141.5	109.2
A0JN25; F1LST4	A0JN25; F1LST4; D3ZKD9; P10636; P19332; D4A1Q2	Map2	NA	SRTPSLPTPPTR	S1(Phospho) S5(Phospho)	1	6 v 6	0.798844	0.0149396	7.27426	7.2182	7.31651	6.12309	7.06824	5.67807	6.93899	5.76553	6.94369	6.29829	6.47411	6.13955	154.8	148.9	159.4	69.7	134.2	51.2	122.7	54.4	123.1	78.7	88.9	70.5
Q9JK25; A0A0G2JZF2	A0A0G2JZF2; G3V949; O55156; Q9JK25; A0A0G2K681; F1MAH8	Clip2	NA	KISGTTALQEALK	S3(Phospho)	2	6 v 6	0.511126	0.0159887	8.50541	7.81826	8.23026	7.95826	8.14924	7.31741	7.85736	7.25739	7.80025	7.35138	7.6532	7.42626	363.4	225.7	300.3	248.7	283.9	159.5	231.9	153	222.9	163.3	201.3	172
P24090	F1LM19; Q7TP75; P24090	Ahsg	Alpha-2-HS-glycoprotein (59 kDa bone sialic acid-containing protein) (BSP) (Fetuin-A) (Glycoprotein PP63)	VLHAQCHSTPDSAEDVRK	S12(Phospho)	1	6 v 6	0.484633	0.0162952	6.92955	6.47249	6.91169	6.11478	7.20359	5.87774	6.30378	6.41785	6.73471	6.36632	6.46597	6.39232	121.9	88.8	120.4	69.3	147.4	58.8	79	85.5	106.5	82.5	88.4	84
D4A3C2	D4A3C2	RGD1304884	Similar to RIKEN cDNA 6430548M08 (Similar to RIKEN cDNA 6430548M08 (Predicted), isoform CRA_b)	RSSSNESFSSNQSADSAPDEETLALR	Ambiguous	1	6 v 6	0.877397	0.0182858	3.72247	3.30743	3.75489	2.03562	3.33628	2.848	3.36457	2.72247	3.79701	2.88753	2.72247	1.63227	13.2	9.9	13.5	4.1	10.1	7.2	10.3	6.6	13.9	7.4	6.6	3.1
O08629	O08629	Trim28	Transcription intermediary factor 1-beta (TIF1-beta) (E3 SUMO-protein ligase TRIM28) (EC 2.3.2.27) (KRAB-associated protein 1) (Nuclear corepressor KAP-1) (RING-type E3 ubiquitin transferase TIF1-beta) (Tripartite motif-containing protein 28)	MAASAAAATAAASAATAASAASGSPGSGEGSAGGEK	Ambiguous Ambiguous	1	6 v 6	0.53285	0.0185935	3.97269	2.926	3.36457	3.21723	3.81762	2.45943	3.16993	2.80735	3.23266	2.8679	3.08746	3.16993	15.7	7.6	10.3	9.3	14.1	5.5	9	7	9.4	7.3	8.5	9
P21818	P21818	Stmn2	Stathmin-2 (Superior cervical ganglion-10 protein) (Protein SCG10)	RASGQAFELILKPPSPISEAPR	S15(Phospho) S3(Phospho)	1	6 v 6	0.546686	0.0194372	6.41447	6.25172	6.58496	5.71425	6.17792	5.29646	6.24222	5.29646	6.30012	5.85798	5.65535	5.67807	85.3	76.2	96	52.5	72.4	39.3	75.7	39.3	78.8	58	50.4	51.2
P14925	P14925	Pam	Peptidylglycine alpha-amidating monooxygenase (PAM) [Includes: Peptidylglycine alpha-hydroxylating monooxygenase (PHM) (EC 1.14.17.3); Peptidyl-alpha-hydroxyglycine alpha-amidating lyase (EC 4.3.2.5) (Peptidylamidoglycolate lyase) (PAL)]	GSGGLNLGNFFASR	S2(Phospho)	1	6 v 6	0.699113	0.0194939	5.92125	5.66107	6.07468	5.21335	5.34341	4.52356	5.50462	4.54226	5.54844	4.55459	4.98641	4.6893	60.6	50.6	67.4	37.1	40.6	23	45.4	23.3	46.8	23.5	31.7	25.8
P24090	F1LM19; Q7TP75; P24090	Ahsg	Alpha-2-HS-glycoprotein (59 kDa bone sialic acid-containing protein) (BSP) (Fetuin-A) (Glycoprotein PP63)	HAFSPVASVESASGEVLHSPK	S11(Phospho)	2	6 v 6	0.400667	0.0201041	7.44543	6.66959	7.69558	7.13648	7.81057	6.89966	7.16692	7.34341	7.52669	7.34607	7.38284	7.22882	174.3	101.8	207.3	140.7	224.5	119.4	143.7	162.4	184.4	162.7	166.9	150
P15205	P15205	Map1b	Microtubule-associated protein 1B (MAP-1B) (Neuraxin) [Cleaved into: MAP1B heavy chain; MAP1 light chain LC1]	EKRESVASGDDR	S5(Phospho)	3	6 v 6	0.550676	0.0206191	9.29898	8.75121	8.96636	8.48824	8.83573	8.0634	8.60511	7.93723	8.64133	8.03012	8.22786	8.00113	629.9	430.9	500.2	359.1	456.9	267.5	389.4	245.1	399.3	261.4	299.8	256.2
D4A7M0	D4A7M0	Plxnc1	Plexin C1	KQSQQLELLESELR	S3(Phospho)	1	6 v 6	0.657788	0.0207255	7.08321	6.80607	7.12516	5.99322	6.57894	5.74147	6.62352	5.91409	6.62936	5.76818	5.9472	5.81762	135.6	111.9	139.6	63.7	95.6	53.5	98.6	60.3	99	54.5	61.7	56.4
D4A3T0	D4A3T0; Q497A5	Sos1	SOS Ras/Rac guanine nucleotide exchange factor 1 (Son of sevenless homolog 1 (Drosophila))	RLSESACR	S3(Phospho)	1	6 v 6	0.562756	0.021647	7.39146	6.60881	7.24031	6.75756	7.06932	6.02901	6.6014	6.22497	6.57289	6.2555	6.42794	6.05094	167.9	97.6	151.2	108.2	134.3	65.3	97.1	74.8	95.2	76.4	86.1	66.3
Q03626	A0A0G2JUW7; Q03626; D4A6E3; A0A0G2JUP5; Q6IE52; M0R5V7	Mug1	Murinoglobulin-1 (Alpha-1 inhibitor 3 variant I) (Alpha-X protein)	DTEELTYSVPYGR	T2(Phospho)	1	6 v 6	0.384568	0.0220486	5.94486	5.58796	6.17592	5.47573	6.16189	5.03122	5.62059	5.59395	5.77083	5.58796	5.63807	5.72792	61.6	48.1	72.3	44.5	71.6	32.7	49.2	48.3	54.6	48.1	49.8	53
P97756	P97756; F1LQD2	Camkk1	Calcium/calmodulin-dependent protein kinase kinase 1 (CaM-KK 1) (CaM-kinase kinase 1) (CaMKK 1) (EC 2.7.11.17) (CaM-kinase IV kinase) (Calcium/calmodulin-dependent protein kinase kinase alpha) (CaM-KK alpha) (CaM-kinase kinase alpha) (CaMKK alpha)	SFGNPFEPQAR	S1(Phospho)	1	6 v 6	0.538178	0.0221578	6.24603	6.00225	6.43962	5.42626	6.18785	5.29278	5.65249	5.1334	5.7761	5.31832	5.48543	5.38543	75.9	64.1	86.8	43	72.9	39.2	50.3	35.1	54.8	39.9	44.8	41.8
A0JN25; F1LST4	A0JN25; F1LST4; D3ZKD9; P10636; P19332; D4A1Q2	Mapt	Mapt	TPSLPTPPTR	T9(Phospho)	1	6 v 6	0.66781	0.022474	7.21917	7.21432	7.26303	6.34341	6.85674	5.83289	7.01681	5.98868	6.81378	6.12928	6.40769	6.06178	149	148.5	153.6	81.2	115.9	57	129.5	63.5	112.5	70	84.9	66.8
Q29YR5	Q29YR5	Sult2b1	Sulfotransferase 2B1 (EC 2.8.2.2) (Alcohol sulfotransferase) (Hydroxysteroid sulfotransferase 2) (Sulfotransferase family cytosolic 2B member 1) (ST2B1)	SAEDGSPDGETEPSPSPSPGLASDDPNPGSSQ	S14(Phospho)	1	6 v 6	0.539072	0.0241001	3.41954	1.88753	2.74416	2.80735	3.21723	2.26303	2.80735	2.16993	2.76553	2.40599	2.3505	2.53605	10.7	3.7	6.7	7	9.3	4.8	7	4.5	6.8	5.3	5.1	5.8
A0A0G2KBB9; F1M9N9	A0A0G2KBB9; F1M5N3; A0A0G2K6R9; F1LM42; F1M9N9	Ank2	Ank2	QSQGTTPDTTPARTPTEEGTPTSEQNPFLFQEGK	T14(Phospho) T22(Phospho)	1	6 v 6	0.432106	0.0244977	5.04439	4.2854	5.0268	4.43296	4.61471	4.18587	4.12928	4.04439	4.57894	4.32193	4.71699	4.24793	33	19.5	32.6	21.6	24.5	18.2	17.5	16.5	23.9	20	26.3	19
A0A0G2JU05	A0A0G2JU05; B2GV09	Llgl2	LLGL scribble cell polarity complex component 2	ASSHKR	Ambiguous	1	6 v 6	0.492975	0.0249	8.02514	7.12102	8.09011	7.23458	8.08693	7.26209	7.53138	7.49185	7.62498	6.85922	7.23554	7.66747	260.5	139.2	272.5	150.6	271.9	153.5	185	180	197.4	116.1	150.7	203.3
P24090	F1LM19; Q7TP75; P24090	Ahsg	Alpha-2-HS-glycoprotein (59 kDa bone sialic acid-containing protein) (BSP) (Fetuin-A) (Glycoprotein PP63)	HAFSPVASVESASGEVLHSPK	S11(Phospho) Ambiguous	1	6 v 6	0.433192	0.0255097	7.27426	6.70183	7.07146	6.70736	7.55766	6.38024	6.52669	6.82018	7.01458	6.79961	7.07468	6.51096	154.8	104.1	134.5	104.5	188.4	83.3	92.2	113	129.3	111.4	134.8	91.2
Q9WU70	Q9WU70	Stxbp5	Syntaxin-binding protein 5 (Lethal(2) giant larvae protein homolog 3) (Tomosyn-1)	QPSGAGLCDITEGTVVPEDR	S3(Phospho)	1	6 v 6	0.537069	0.0260511	6.0045	5.56377	5.82528	5.42626	5.64674	4.54844	5.37504	4.86295	5.31107	4.75489	5.25172	5.03562	64.2	47.3	56.7	43	50.1	23.4	41.5	29.1	39.7	27	38.1	32.8
Q4V8C3	M0RDD8; Q4V8C3; M0RCT5	Eml1	Echinoderm microtubule-associated protein-like 1 (EMAP-1)	RESSGDSK	S3(Phospho)	2	6 v 6	0.611796	0.0268961	9.59898	8.9507	9.25385	8.77347	9.05934	8.06016	8.66107	8.06663	8.76188	8.1467	8.46516	8.13186	775.5	494.8	610.5	437.6	533.5	266.9	404.8	268.1	434.1	283.4	353.4	280.5
P24090	F1LM19; Q7TP75; P24090	Ahsg	Alpha-2-HS-glycoprotein (59 kDa bone sialic acid-containing protein) (BSP) (Fetuin-A) (Glycoprotein PP63)	VLHAQCHSTPDSAEDVRK	S8(Phospho)	1	6 v 6	0.459854	0.026906	7.43129	6.92006	7.33002	6.89845	7.70529	6.23649	6.73606	6.79572	7.2211	6.92719	7.02015	6.90689	172.6	121.1	160.9	119.3	208.7	75.4	106.6	111.1	149.2	121.7	129.8	120
P24090	F1LM19; Q7TP75; P24090	Ahsg	Alpha-2-HS-glycoprotein (59 kDa bone sialic acid-containing protein) (BSP) (Fetuin-A) (Glycoprotein PP63)	HAFSPVASVESASGEVLHSPK	S13(Phospho) S8(Phospho)	1	6 v 6	0.486443	0.0276517	6.56834	5.99548	6.75622	6.25361	7.05745	5.59096	6.09381	6.50779	6.66107	6.36807	6.44956	5.95187	94.9	63.8	108.1	76.3	133.2	48.2	68.3	91	101.2	82.6	87.4	61.9
G3V6N7	G3V6N7; A0A0G2K6T0	Slc12a6	RCG27287, isoform CRA_a (Solute carrier family 12, member 6)	LTSIGSDEDEETETYQEK	S3(Phospho) S6(Phospho)	1	6 v 6	0.34435	0.0285086	5.9331	5.57289	5.78398	5.47249	5.96116	5.04876	5.4822	5.35755	5.41954	5.08321	5.59694	5.57592	61.1	47.6	55.1	44.4	62.3	33.1	44.7	41	42.8	33.9	48.4	47.7
P15205	P15205	Map1b	Microtubule-associated protein 1B (MAP-1B) (Neuraxin) [Cleaved into: MAP1B heavy chain; MAP1 light chain LC1]	RESVASGDDR	S3(Phospho)	1	6 v 6	0.569187	0.0286824	7.91229	7.15583	7.4271	6.87774	7.30287	6.63807	7.14873	6.39232	7.09908	6.45615	6.55612	6.51096	240.9	142.6	172.1	117.6	157.9	99.6	141.9	84	137.1	87.8	94.1	91.2
F1M7V4	F1M7V4; D3Z9C7	Pclo	Protein piccolo	LPSPTSPLSPHSNK	S12(Phospho) S3(Phospho) Ambiguous	1	6 v 6	0.3959	0.0297159	5.9542	6.08534	6.33628	5.42962	6.3505	5.3147	5.74147	5.71973	6.02901	5.96809	6.16792	5.6865	62	67.9	80.8	43.1	81.6	39.8	53.5	52.7	65.3	62.6	71.9	51.5
Q8VHK2	D3ZE17; Q8VHK2	Caskin1	Caskin-1 (CASK-interacting protein 1)	SLPQSPTHR	S5(Phospho) T7(Phospho)	1	6 v 6	0.294187	0.0300566	7.21237	6.6837	6.90929	6.6279	6.89966	6.30195	6.55766	6.49346	6.60733	6.62059	6.85175	6.54535	148.3	102.8	120.2	98.9	119.4	78.9	94.2	90.1	97.5	98.4	115.5	93.4
A0JN25; F1LST4	A0JN25; F1LST4; D3ZKD9; P10636; P19332; D4A1Q2	Mapt	Mapt	TPSLPTPPTR	S3(Phospho)	1	6 v 6	0.588149	0.031718	6.7211	6.56834	6.47249	5.79442	6.43796	5.20945	6.16792	5.43296	6.1639	5.67243	5.80993	5.56682	105.5	94.9	88.8	55.5	86.7	37	71.9	43.2	71.7	51	56.1	47.4
Q6JE36	Q6JE36	Ndrg1	Protein NDRG1 (N-myc downstream-regulated gene 1 protein) (Protein Ndr1)	SHTSEGPRSR	S9(Phospho) T3(Phospho)	2	6 v 6	0.467121	0.0324975	8.44667	8.06555	8.33673	8.10643	8.4363	7.7252	8.19279	7.10119	8.1416	7.97154	7.81698	7.59842	348.9	267.9	323.3	275.6	346.4	211.6	292.6	137.3	282.4	251	225.5	193.8
Q4V8B0	Q4V8B0; A0A0G2JZ50; A0A0G2KAL4; A0A0G2K7Y2; A0A0G2JYS1	Oxr1	Oxidation resistance protein 1 (Protein C7)	VVSSTSEEEEAFTEK	Ambiguous Ambiguous	2	6 v 6	0.467217	0.0331113	7.17093	6.51728	7.06609	6.10852	6.40939	5.71149	6.42459	6.25172	6.35755	6.30925	6.44294	6.16993	144.1	91.6	134	69	85	52.4	85.9	76.2	82	79.3	87	72
D3ZHV2	D3ZHV2; A0A0G2JWA8	Macf1	Microtubule-actin cross-linking factor 1 (Actin cross-linking family 7)	SGSLSPCPPGDTLPWNLPLHEQK	S1(Phospho) S3(Phospho)	1	6 v 6	0.445923	0.0333636	7.00113	6.27612	6.732	6.65964	6.81121	5.74416	6.24031	6.02459	6.43129	5.96347	6.26303	6.13545	128.1	77.5	106.3	101.1	112.3	53.6	75.6	65.1	86.3	62.4	76.8	70.3
Q62901	Q62901	Rere	Arginine-glutamic acid dipeptide repeats protein (Atrophin-1-related protein)	EEALDEAEEPESPPPPPRSPSPEPTVVDTPSHASQSAR	S12(Phospho) S19(Phospho) S21(Phospho)	1	4 v 6	0.654922	0.033452	2.7866	2.10434	2.67807	2.16993	2.82782	2.60881	NA	1.88753	NA	1.1375	2.1375	1.80735	6.9	4.3	6.4	4.5	7.1	6.1	0	3.7	0	2.2	4.4	3.5
Q921A2	Q921A2	Slc2a13	Proton myo-inositol cotransporter (H(+)-myo-inositol cotransporter) (Hmit) (H(+)-myo-inositol symporter) (Solute carrier family 2 member 13)	KASEDVEYTLR	S3(Phospho)	2	6 v 6	0.549129	0.0344731	9.33136	8.72622	8.981	8.41785	9.03864	7.69418	8.44501	8.06286	8.66711	8.06016	8.2317	8.43879	644.2	423.5	505.3	342	525.9	207.1	348.5	267.4	406.5	266.9	300.6	347
A0A0G2K719	A0A0G2K719; D4ADE8	Ddx3x	RNA helicase (EC 3.6.4.13)	QSSGASSSSFSSSR	Ambiguous	1	6 v 6	0.322838	0.0353386	8.17393	7.6489	8.15482	7.67596	8.18834	7.633	7.54844	7.71287	7.96174	7.34341	7.7046	7.7807	288.8	200.7	285	204.5	291.7	198.5	187.2	209.8	249.3	162.4	208.6	219.9
Q562A6	Q562A6; G3V881	Lingo1	Lingo1 protein (Fragment)	KSDAGISSADAPR	S2(Phospho)	2	6 v 6	0.484448	0.0366727	8.74214	8.38759	8.56758	7.88142	8.32238	7.46025	7.8716	7.60955	8.23745	7.60881	7.83289	7.71973	428.2	334.9	379.4	235.8	320.1	176.1	234.2	195.3	301.8	195.2	228	210.8
Q62915	A0A0G2K2L8; Q62915; A0A0G2JVI6	Cask	Peripheral plasma membrane protein CASK (EC 2.7.11.1) (Calcium/calmodulin-dependent serine protein kinase)	SSPQIR	S2(Phospho)	2	6 v 6	0.329373	0.0387316	8.61581	8.14466	8.51017	8.03672	8.97212	8.09276	8.16239	7.98014	8.40854	8.40088	8.31198	8.34961	392.3	283	364.6	262.6	502.2	273	286.5	252.5	339.8	338	317.8	326.2
A0A0G2KBB9; F1M9N9	A0A0G2KBB9; F1M5N3; A0A0G2K6R9; F1LM42; F1M9N9	Ank2	NA	KTSTDFSDVIK	S3(Phospho)	2	6 v 6	0.447904	0.0387772	7.96694	7.50303	7.84046	7.40599	7.7046	6.92481	7.41616	6.97613	7.28448	6.97039	7.03782	6.78267	250.2	181.4	229.2	169.6	208.6	121.5	170.8	125.9	155.9	125.4	131.4	110.1
Q9QXY2	Q9QXY2	Srcin1	SRC kinase signaling inhibitor 1 (SNAP-25-interacting protein) (SNIP) (p130Cas-associated protein) (p140Cap)	RGSDELTVPR	S3(Phospho)	2	6 v 6	0.552671	0.039589	8.14415	7.65249	7.84987	7.20163	7.64458	6.67101	7.16289	6.57137	7.44294	6.82655	7.07039	7.07575	282.9	201.2	230.7	147.2	200.1	101.9	143.3	95.1	174	113.5	134.4	134.9
O35314	O35314	Chgb	Secretogranin-1 (Chromogranin-B) (CgB) (Glucagonoma peptide) (Secretogranin-I) (SgI) [Cleaved into: PE-11; CCB peptide short form; CCB peptide long form]	WWQQEEQLEPEESREEVSFPDR	S13(Phospho)	4	6 v 6	0.487973	0.0427167	6.61176	5.69209	6.0268	5.41616	6.29278	5.57289	5.42626	4.99548	5.7761	5.69209	5.73877	5.57592	97.8	51.7	65.2	42.7	78.4	47.6	43	31.9	54.8	51.7	53.4	47.7
B2GV71	B2GV71	Ndufaf5	Arginine-hydroxylase NDUFAF5, mitochondrial (EC 1.-.-.-) (NADH dehydrogenase [ubiquinone] 1 alpha subcomplex assembly factor 5) (Putative methyltransferase NDUFAF5) (EC 2.1.1.-)	GVASSVPPSGSTSPR	S4(Phospho) S5(Phospho) Ambiguous	1	6 v 6	0.324416	0.0454388	5.65249	4.70598	5.08746	4.81762	5.42291	4.77083	5.1416	5.20945	5	4.71699	4.95884	5.09592	50.3	26.1	34	28.2	42.9	27.3	35.3	37	32	26.3	31.1	34.2
Q62807	A0A0G2K9H6; A0A0U1RRV6; Q62807; A0A0U1RRS2; A0A0U1RS19	Syt17	Synaptotagmin-17 (Protein B/K) (Synaptotagmin XVII) (SytXVII)	RSSSDTSK	Ambiguous	1	6 v 6	0.506411	0.0460642	8.09276	7.7046	8.00056	7.15178	7.80542	6.84674	7.18488	6.84674	7.51728	6.926	7.05094	7.1375	273	208.6	256.1	142.2	223.7	115.1	145.5	115.1	183.2	121.6	132.6	140.8
Q4V8C3	M0RDD8; Q4V8C3; M0RCT5	Eml1	Echinoderm microtubule-associated protein-like 1 (EMAP-1)	TGSTSSSSSGK	S3(Phospho)	1	6 v 6	0.451454	0.0464936	8.52278	7.92244	8.05961	7.73471	8.08055	7.22304	7.51649	7.15886	7.76951	7.39403	7.56529	7.37243	367.8	242.6	266.8	213	270.7	149.4	183.1	142.9	218.2	168.2	189.4	165.7
D4A1Y0	D4A1Y0; A0A0G2JVC2	Scyl2	SCY1-like pseudokinase 2	RGSLTLEEK	S3(Phospho)	1	6 v 6	0.396317	0.0467723	7.80542	7.16591	7.5744	7.21043	7.44708	6.63227	7.13545	6.79572	7.12928	6.82018	6.83794	6.92719	223.7	143.6	190.6	148.1	174.5	99.2	140.6	111.1	140	113	114.4	121.7
D4A031	D4A031	Ddx42	RNA helicase (EC 3.6.4.13)	YMAENPTAGVVQEEEEDNLEYDSDGNPIAPSKK	S23(Phospho)	1	6 v 6	0.503326	0.0468087	6.01569	5.90689	6.06393	4.82782	5.58195	4.88264	5.89239	5.56986	6.2211	5.32912	5.32193	5.56071	64.7	60	66.9	28.4	47.9	29.5	59.4	47.5	74.6	40.2	40	47.2
A0A0G2JV16	A0A0G2JV16; F1LQ91	Dock11	Dedicator of cytokinesis 11	RQSNADIK	S3(Phospho)	2	6 v 6	0.465366	0.0471179	9.01458	8.5672	8.88234	8.38716	8.66427	7.79181	8.18686	7.74147	8.51096	8.00056	8.04985	8.02846	517.2	379.3	471.9	334.8	405.7	221.6	291.4	214	364.8	256.1	265	261.1
Q6JE36	Q6JE36	Ndrg1	Protein NDRG1 (N-myc downstream-regulated gene 1 protein) (Protein Ndr1)	SHTSEGSRSR	S9(Phospho) Ambiguous	1	6 v 6	0.455155	0.0473483	7.89724	7.61985	7.83857	7.75221	7.91827	7.14873	7.66747	6.60585	7.77545	7.49025	7.36457	7.11374	238.4	196.7	228.9	215.6	241.9	141.9	203.3	97.4	219.1	179.8	164.8	138.5
D3ZWA5	D3ZWA5; A0A0G2K0P1	Kifap3	Kinesin-associated protein 3	RDSLSGK	S3(Phospho)	2	6 v 6	0.499353	0.047609	10.1528	9.46618	9.80203	9.55497	9.78562	8.76288	9.23026	8.76288	9.32418	8.94574	9.09987	8.90599	1138.4	707.3	892.7	752.2	882.6	434.4	600.6	434.4	641	493.1	548.7	479.7
Q9JM15	Q9JM15	Slc38a1	Sodium-coupled neutral amino acid transporter 1 (Amino acid transporter A1) (rATA1) (Glutamine transporter) (N-system amino acid transporter 2) (Solute carrier family 38 member 1) (System A amino acid transporter 1) (System A transporter 2) (System N amino acid transporter 1)	SLTNSHLEK	S1(Phospho)	2	6 v 6	0.512146	0.0481184	8.9334	8.41236	8.3156	7.99661	8.47208	7.40684	7.89664	7.33896	7.94661	7.70529	8.07735	7.70874	488.9	340.7	318.6	255.4	355.1	169.7	238.3	161.9	246.7	208.7	270.1	209.2
D4A031	D4A031	Ddx42	RNA helicase (EC 3.6.4.13)	YMAENPTAGVVQEEEEDNLEYDSDGNPIAPSKK	Ambiguous	1	6 v 6	0.459416	0.0487162	6.67525	6.56377	6.80735	5.6865	6.32193	5.57894	6.51885	6.15987	6.82655	6.18982	5.91886	6.1334	102.2	94.6	112	51.5	80	47.8	91.7	71.5	113.5	73	60.5	70.2
Q9JM15	Q9JM15	Slc38a1	Sodium-coupled neutral amino acid transporter 1 (Amino acid transporter A1) (rATA1) (Glutamine transporter) (N-system amino acid transporter 2) (Solute carrier family 38 member 1) (System A amino acid transporter 1) (System A transporter 2) (System N amino acid transporter 1)	RSLTNSHLEK	Ambiguous	1	6 v 6	0.494254	0.0499338	8.12774	7.5947	7.60955	7.2182	7.73944	6.6851	7.17692	6.59395	7.17093	7.01681	7.15178	6.90207	279.7	193.3	195.3	148.9	213.7	102.9	144.7	96.6	144.1	129.5	142.2	119.6
D4A9P0	D4A9P0	Kif7	Kinesin family member 7	VRDWLCAVEGERSALSSASGPDSGIESAPADDQAAQGTSGR	Ambiguous Ambiguous	1	6 v 6	0.329709	0.0510217	6.52513	5.96116	6.20163	5.848	6.3906	5.61765	5.87774	5.76818	5.94953	5.73335	5.71149	5.74953	92.1	62.3	73.6	57.6	83.9	49.1	58.8	54.5	61.8	53.2	52.4	53.8
Q6AYL6	Q6AYL6; A0A0H2UHA4	Spata18	Mitochondria-eating protein (Spermatid-expressing gene 1 protein) (Spetex-1) (Spermatogenesis-associated protein 18)	QSSLDQEQQQSDGDSFIESQPTQVQDDLTESGK	Ambiguous	1	6 v 6	0.599064	0.0519175	6.824	6.00899	5.853	6.04002	6.45779	4.76553	5.70321	5.65535	5.97957	5.51096	5.87036	5.1127	113.3	64.4	57.8	65.8	87.9	27.2	52.1	50.4	63.1	45.6	58.5	34.6
P15205	P15205	Map1b	Microtubule-associated protein 1B (MAP-1B) (Neuraxin) [Cleaved into: MAP1B heavy chain; MAP1 light chain LC1]	KESKEEAPEATK	S3(Phospho)	1	6 v 6	0.501201	0.0520079	8.36107	7.44708	7.92244	7.74281	7.83731	6.84172	7.36194	6.8505	7.49665	7.08321	7.19574	7.20261	328.8	174.5	242.6	214.2	228.7	114.7	164.5	115.4	180.6	135.6	146.6	147.3
D3ZPL1	D3ZPL1	Cpsf6	Cleavage and polyadenylation specificity factor subunit 6	EMDTARTPLSEAEFEEIMNRNR	T4(Phospho) T7(Phospho)	1	6 v 6	0.748499	0.0522382	4.04439	2.94486	3.37851	3.18587	3.58496	1.43296	2.51096	2.29278	3.07039	2.32193	2.88753	2.80735	16.5	7.7	10.4	9.1	12	2.7	5.7	4.9	8.4	5	7.4	7
B5DFK6	B5DFK6	Ap3d1	AP-3 complex subunit delta	RHSSLPTESDEDIAPAQR	S3(Phospho) S4(Phospho) S9(Phospho)	1	6 v 6	0.36575	0.053804	6.60288	6.25172	6.4822	6.08958	6.20555	5.853	6.19377	5.51728	5.96809	5.90689	5.87774	5.51728	97.2	76.2	89.4	68.1	73.8	57.8	73.2	45.8	62.6	60	58.8	45.8
A0A0G2JZY3	A0A0G2KB70; A0A0G2JZY3	Reps1	RALBP1-associated Eps domain-containing 1	RQSSSYDDPWK	S3(Phospho) S5(Phospho)	1	6 v 6	0.506221	0.0538246	7.33271	6.84172	6.84046	6.43296	6.58195	5.8679	6.2891	5.75221	6.40088	5.94486	6.42962	5.99774	161.2	114.7	114.6	86.4	95.8	58.4	78.2	53.9	84.5	61.6	86.2	63.9
Q6AYL6	Q6AYL6; A0A0H2UHA4	Spata18	Mitochondria-eating protein (Spermatid-expressing gene 1 protein) (Spetex-1) (Spermatogenesis-associated protein 18)	IRSPSPNR	S3(Phospho) S5(Phospho)	1	6 v 6	0.495646	0.0538815	8.3394	7.3672	7.69488	7.56529	8.08055	6.82018	7.15279	7.22014	7.51175	7.1918	7.26959	6.91049	323.9	165.1	207.2	189.4	270.7	113	142.3	149.1	182.5	146.2	154.3	120.3
Q8VHK2	D3ZE17; Q8VHK2	Caskin1	Caskin-1 (CASK-interacting protein 1)	RASDLAGSVDTGSAGSVK	S3(Phospho)	1	6 v 6	0.565128	0.0560949	7.26397	6.76155	6.66676	6.55612	6.8009	5.51096	6.43962	5.74685	6.50938	5.74685	6.07468	6.04221	153.7	108.5	101.6	94.1	111.5	45.6	86.8	53.7	91.1	53.7	67.4	65.9
D3ZF86	D3ZF86	Arfgef3	ARFGEF family member 3	SGSTGSSLSISVR	Ambiguous Ambiguous	1	6 v 6	0.425961	0.0567424	7.32103	6.82909	7.00225	6.88753	7.11686	6.22882	6.4446	5.96578	6.91409	6.4363	6.56224	6.45779	159.9	113.7	128.2	118.4	138.8	75	87.1	62.5	120.6	86.6	94.5	87.9
P24090	F1LM19; Q7TP75; P24090	Ahsg	Alpha-2-HS-glycoprotein (59 kDa bone sialic acid-containing protein) (BSP) (Fetuin-A) (Glycoprotein PP63)	HAFSPVASVESASGEVLHSPK	S11(Phospho) S8(Phospho)	2	6 v 6	0.440074	0.0569606	7.90026	7.09276	7.94369	7.60733	8.28494	6.87406	7.19771	7.853	7.81634	7.51096	7.82018	7.38457	238.9	136.5	246.2	195	311.9	117.3	146.8	231.2	225.4	182.4	226	167.1
D4ABC7	D4ABC7	Uprt	Uracil phosphoribosyltransferase homolog	QVNSTSSPSPER	S9(Phospho)	1	6 v 6	0.460507	0.0573241	8.41912	7.84235	7.98071	7.67172	7.9571	7.03672	7.34696	7.04549	7.71149	7.24508	7.41109	7.22207	342.3	229.5	252.6	203.9	248.5	131.3	162.8	132.1	209.6	151.7	170.2	149.3
Q63014	Q63014	Akap8	A-kinase anchor protein 8 (AKAP-8) (A-kinase anchor protein 95 kDa) (AKAP 95)	ADSEGDLSENDDGAGDLRSGDEEFRGEDDLCDSR	S19(Phospho) S3(Phospho) S8(Phospho)	1	6 v 6	0.56873	0.0575421	3.926	3.49825	3.64386	3.32193	3.97269	2.94486	3.07039	2.67807	3.03562	2.16993	3.12102	2.74416	15.2	11.3	12.5	10	15.7	7.7	8.4	6.4	8.2	4.5	8.7	6.7
P12527	P12527; F1LMM5; A0A0G2JU29	Alox5	Polyunsaturated fatty acid 5-lipoxygenase (EC 1.13.11.-) (Arachidonate 5-lipoxygenase) (5-LO) (5-lipoxygenase) (EC 1.13.11.34)	CTELPKKLPVTTEMVECSLER	T2(Phospho) Ambiguous	1	6 v 6	0.382679	0.0577043	6.6893	6.00225	6.7046	6.14771	6.732	5.60288	5.87036	6.41447	6.34873	6.04002	6.22882	6.07039	103.2	64.1	104.3	70.9	106.3	48.6	58.5	85.3	81.5	65.8	75	67.2
P26431	P26431	Slc9a1	Sodium/hydrogen exchanger 1 (Na(+)/H(+) exchanger 1) (NHE-1) (Solute carrier family 9 member 1)	IGSDPLAYEPK	S3(Phospho)	2	6 v 6	0.451784	0.0588105	9.88813	9.25809	9.41764	9.17418	9.35469	8.67349	8.89936	8.41616	8.98356	8.61361	8.90869	8.60585	947.6	612.3	683.9	577.7	654.7	408.3	477.5	341.6	506.2	391.7	480.6	389.6
P31662	P31662	Slc6a17	Sodium-dependent neutral amino acid transporter SLC6A17 (Sodium-dependent neurotransmitter transporter NTT4) (Solute carrier family 6 member 17)	DISNLEENDETR	S3(Phospho)	2	6 v 6	0.35796	0.0596669	8.61875	8.27333	8.57213	7.80929	8.06178	7.55152	7.88753	7.58571	8.10119	7.85798	7.99152	8.00731	393.1	309.4	380.6	224.3	267.2	187.6	236.8	192.1	274.6	232	254.5	257.3
Q8CGU4	Q8CGU4	Agap2	Arf-GAP with GTPase, ANK repeat and PH domain-containing protein 2 (AGAP-2) (Centaurin-gamma-1) (Cnt-g1) (Phosphatidylinositol 3-kinase enhancer) (PIKE)	RRSSAASLGR	S3(Phospho) S4(Phospho) S7(Phospho)	1	6 v 6	0.496277	0.0607625	8.12567	7.39917	7.82655	7.26585	7.55152	6.52042	6.97613	6.72383	7.24317	6.81634	7.02791	7.04767	279.3	168.8	227	153.9	187.6	91.8	125.9	105.7	151.5	112.7	130.5	132.3
Q63537	Q63537; G3V733	Syn2	Synapsin-2 (Synapsin II)	SSANEDEAK	S2(Phospho)	2	6 v 6	0.519282	0.0628279	9.11374	9.34518	9.544	8.23218	9.25503	8.09011	8.55267	8.26679	9.2281	8.48945	8.76055	8.91468	554	650.4	746.5	300.7	611	272.5	375.5	308	599.7	359.4	433.7	482.6
Q5PQP8	Q5PQP8	Cuedc1	CUE domain-containing 1	RSSSGSGGGGATGAR	Ambiguous Ambiguous	1	6 v 6	0.458105	0.0631113	7.81186	6.92837	7.13853	6.848	7.06501	6.2817	6.77742	6.4446	6.82655	6.31832	6.51096	6.56071	224.7	121.8	140.9	115.2	133.9	77.8	109.7	87.1	113.5	79.8	91.2	94.4
Q6AYL6	Q6AYL6; A0A0H2UHA4	Spata18	Mitochondria-eating protein (Spermatid-expressing gene 1 protein) (Spetex-1) (Spermatogenesis-associated protein 18)	SNSPCTTVAK	S3(Phospho)	1	6 v 6	0.543182	0.0631552	7.72315	6.65964	6.8392	6.88387	7.3345	5.97957	6.30378	6.55459	6.96578	6.40259	6.57743	6.0045	211.3	101.1	114.5	118.1	161.4	63.1	79	94	125	84.6	95.5	64.2
D4A110	D4A110	Cmtm4	CKLF-like MARVEL transmembrane domain-containing 4	TESRDVDGRPEIQR	S3(Phospho)	1	6 v 6	0.409667	0.063512	7.60807	6.99661	7.36282	7.12205	7.14873	6.51728	6.74953	6.40259	6.96694	6.47735	6.64241	6.50462	195.1	127.7	164.6	139.3	141.9	91.6	107.6	84.6	125.1	89.1	99.9	90.8
O35413	F1LPM3; O35413	Sorbs2	Sorbin and SH3 domain-containing protein 2 (Arg-binding protein 2) (ArgBP2) (Arg/Abl-interacting protein 2) (Neural ArgBP2) (nArgBP2) (Sorbin)	ADLPGSSSTFTTSFISSSPSSPSR	Ambiguous	1	6 v 6	0.570701	0.0652948	4.926	4.87283	4.8679	3.18587	4.30012	3.64386	4.30012	4.14568	4.87283	4.16189	4.39232	4.22497	30.4	29.3	29.2	9.1	19.7	12.5	19.7	17.7	29.3	17.9	21	18.7
Q8K3M6	D3ZMM4; Z4YNN0; A0A0G2K140; Q8K3M6	Erc2	ERC protein 2 (CAZ-associated structural protein 1) (CAST1) (Cast) (Cytomatrix protein p110)	RTSSGGGGGTGK	S3(Phospho) S4(Phospho)	1	6 v 6	0.560845	0.0666541	8.56033	7.89482	8.07842	7.45615	7.64458	6.71012	7.62863	6.82146	7.49985	7.03562	7.1127	7.24127	377.5	238	270.3	175.6	200.1	104.7	197.9	113.1	181	131.2	138.4	151.3
Q4V8B0	Q4V8B0; A0A0G2JZ50; A0A0G2KAL4; A0A0G2K7Y2; A0A0G2JYS1	Oxr1	Oxidation resistance protein 1 (Protein C7)	VVSSTSEEEEAFTEK	Ambiguous	4	6 v 6	0.375337	0.0667866	8.82941	8.37591	8.58646	7.84298	8.29002	7.55459	7.99605	7.89845	8.15684	7.90328	7.90509	7.93664	454.9	332.2	384.4	229.6	313	188	255.3	238.6	285.4	239.4	239.7	245
Q62807	A0A0G2K9H6; A0A0U1RRV6; Q62807; A0A0U1RRS2	Syt17	Synaptotagmin-17 (Protein B/K) (Synaptotagmin XVII) (SytXVII)	RPSSPLIDIKPIEFGVLSAK	S3(Phospho) S4(Phospho)	1	6 v 6	0.45384	0.0670517	6.97154	6.76818	7.05528	6.23458	7.00338	5.81506	6.38716	6.26866	6.47897	5.7866	6.12102	6.42122	125.5	109	133	75.3	128.3	56.3	83.7	77.1	89.2	55.2	69.6	85.7
F1LXF1	F1LXF1	Bcr	Breakpoint cluster region protein (EC 2.7.11.1)	RQSMTVK	S3(Phospho)	1	6 v 6	0.388506	0.0678692	8.35887	7.74214	7.89178	7.633	7.74819	7.1127	7.5947	7.13955	7.69139	7.25456	7.21529	7.28725	328.3	214.1	237.5	198.5	215	138.4	193.3	141	206.7	152.7	148.6	156.2
D3ZF86	D3ZF86	Arfgef3	ARFGEF family member 3	HSFSAGPELLR	S2(Phospho)	1	6 v 6	0.362052	0.0685377	7.33985	6.92481	7.2317	6.81378	7.16692	6.41447	6.75622	6.17792	6.86666	6.58796	6.46597	6.73606	162	121.5	150.3	112.5	143.7	85.3	108.1	72.4	116.7	96.2	88.4	106.6
Q99N27	Q99N27	Snx1	Sorting nexin-1	RFSDFLGLYEK	S3(Phospho)	2	6 v 6	0.435192	0.0699192	8.49185	7.78986	8.02901	7.90509	8.07468	7.224	7.60437	7.13134	7.53294	7.2854	7.44377	7.22978	360	221.3	261.2	239.7	269.6	149.5	194.6	140.2	185.2	156	174.1	150.1
D3ZFH5	D3ZFH5	Itih2	Inter-alpha-trypsin inhibitor heavy chain 2	SLSEDSGEEMDSVDPVTLYSYK	S6(Phospho)	3	6 v 6	0.478618	0.0704669	8.1236	7.75355	8.36107	7.52278	8.45738	6.97842	7.13237	7.62059	7.87652	7.46352	7.66818	7.40854	278.9	215.8	328.8	183.9	351.5	126.1	140.3	196.8	235	176.5	203.4	169.9
Q5RKI5	Q5RKI5	Flii	FLII, actin-remodeling protein (Flightless I homolog (Drosophila))	KDSAQDVQAK	S3(Phospho)	2	6 v 6	0.408578	0.0710793	8.926	8.17093	8.45039	8.2854	8.43463	7.60881	7.91946	7.65392	8.0207	7.6532	7.94661	7.87406	486.4	288.2	349.8	312	346	195.2	242.1	201.4	259.7	201.3	246.7	234.6
D3ZU84	D3ZU84	Stxbp5l	Syntaxin-binding protein 5-like	SLSGSTNTVSSEGVTK	S5(Phospho)	1	6 v 6	0.3662	0.0711515	3.88753	2.926	3.37851	3.33628	3.63227	3.07039	3.07039	3.12102	3.44626	2.74416	2.848	2.8679	14.8	7.6	10.4	10.1	12.4	8.4	8.4	8.7	10.9	6.7	7.2	7.3
Q923W4	Q923W4	Hdgfl3	Hepatoma-derived growth factor-related protein 3 (HRP-3)	FTGYQTIQQQSSSETEGEGGNTADASSEEEGDRVEDGK	S26(Phospho) S27(Phospho) Ambiguous	1	6 v 6	0.647969	0.0717424	3.52356	3.03562	2.82782	1.848	2.26303	1.1375	2.67807	1.96347	2.37851	2.03562	2.72247	2.48543	11.5	8.2	7.1	3.6	4.8	2.2	6.4	3.9	5.2	4.1	6.6	5.6
D3ZHA0	D3ZHA0; A0A0H2UHR7	Flnc	Filamin-C (FLN-C) (ABP-280-like protein) (ABP-L) (Actin-binding-like protein) (Filamin-2) (Gamma-filamin)	LGSFGSITR	S6(Phospho)	1	6 v 6	0.462312	0.0759988	7.50541	6.39917	6.93664	6.47897	7.0542	6.25172	6.14568	5.91648	6.63662	6.38024	6.33807	6.41616	181.7	84.4	122.5	89.2	132.9	76.2	70.8	60.4	99.5	83.3	80.9	85.4
F1M3W5	F1M3W5	Dmxl2	Dmx-like 2	RQSESIAAPPVASEDIDKHR	S3(Phospho)	1	6 v 6	0.430149	0.0760862	6.06609	5.68089	5.92362	5.44294	5.87774	4.80735	4.99095	5.1416	5.52982	4.853	5.34341	5.22497	67	51.3	60.7	43.5	58.8	28	31.8	35.3	46.2	28.9	40.6	37.4
D4A1U8	D4A1U8	RGD1311744	Similar to RIKEN cDNA 5830475I06	RTSDAYSK	S3(Phospho)	2	6 v 6	0.341011	0.0770829	9.70977	8.99859	9.23817	9.08958	9.40195	8.65785	8.80187	8.56872	8.94778	8.68299	8.85985	8.91558	837.4	511.5	603.9	544.8	676.5	403.9	446.3	379.7	493.8	411	464.6	482.9
D3ZQL7	A0A5H1ZRV3; D3ZQL7	Tppp	Tubulin polymerization-promoting protein (TPPP) (EC 3.6.5.-) (25 kDa brain-specific protein) (TPPP/p25) (p25-alpha)	RLSLESEGANEGAAAAPELSALEEAFR	S3(Phospho)	2	6 v 6	0.416603	0.0770976	7.633	7.36982	7.45779	7.03342	7.18587	6.40259	6.80349	6.38198	7.10852	6.62498	6.77479	6.65105	198.5	165.4	175.8	131	145.6	84.6	111.7	83.4	138	98.7	109.5	100.5
Q923W4	Q923W4	Hdgfl3	Hepatoma-derived growth factor-related protein 3 (HRP-3)	FTGYQTIQQQSSSETEGEGGNTADASSEEEGDRVEDGK	S26(Phospho) S27(Phospho)	4	6 v 6	0.352919	0.0771014	6.33092	5.79961	6.07682	5.35755	5.83289	5.18587	5.52982	5.41616	5.79701	5.45943	5.2891	5.52042	80.5	55.7	67.5	41	57	36.4	46.2	42.7	55.6	44	39.1	45.9
E9PU01	E9PU01	Chd4	DNA helicase (EC 3.6.4.12)	KRSSSEDDDLDVESDFDDASINSYSVSDGSTSR	S3(Phospho) S4(Phospho) S5(Phospho)	1	5 v 6	0.646385	0.0776844	3.27798	2.98185	3.07039	2.51096	2.72247	1.80735	1.926	2.03562	3.08746	1.48543	NA	2.20163	9.7	7.9	8.4	5.7	6.6	3.5	3.8	4.1	8.5	2.8	0	4.6
Q5BJT1	Q5BJT1	Ankrd34a	Ankyrin repeat domain-containing protein 34A	RNTAPEAQESGLPSGLR	T3(Phospho)	1	6 v 6	0.362083	0.0784766	5.97499	5.66959	5.76288	5.41954	5.75756	4.85798	5.2891	4.8125	5.23649	5.18587	5.32193	5.22497	62.9	50.9	54.3	42.8	54.1	29	39.1	28.1	37.7	36.4	40	37.4
P81377	P81377; F1M9X5; Q3SWU5	Prkar1b	cAMP-dependent protein kinase type I-beta regulatory subunit	GGVSAEVYTEEDAVSYVR	S4(Phospho)	1	6 v 6	0.481394	0.078945	5.02237	4.07895	4.34341	3.926	4.75489	3.36457	4.24031	4.01792	3.88753	3.65535	3.65535	3.97269	32.5	16.9	20.3	15.2	27	10.3	18.9	16.2	14.8	12.6	12.6	15.7
F1LX08; A0A0G2K207	P04775; A0A0G2K207; F1M9G9; F1LX08; P08104; P04774; A0A0G2K6Y2; A0A0G2K914	NA	NA	GSLFSPR	S2(Phospho) S5(Phospho)	1	6 v 6	0.323295	0.0797345	7.13545	6.95884	7.49185	6.38888	6.92719	6.47249	6.74012	6.40769	7.02237	6.98527	6.732	6.89603	140.6	124.4	180	83.8	121.7	88.8	106.9	84.9	130	126.7	106.3	119.1
O35314	O35314	Chgb	Secretogranin-1 (Chromogranin-B) (CgB) (Glucagonoma peptide) (Secretogranin-I) (SgI) [Cleaved into: PE-11; CCB peptide short form; CCB peptide long form]	WWQQEEQLEPEESR	S13(Phospho)	2	6 v 6	0.851845	0.0798059	8.42626	6.70736	7.28355	6.48704	7.10014	6.73742	6.5345	4.64386	6.99209	6.75622	6.81378	6.70736	344	104.5	155.8	89.7	137.2	106.7	92.7	25	127.3	108.1	112.5	104.5
Q8VHK2	D3ZE17; Q8VHK2	Caskin1	Caskin-1 (CASK-interacting protein 1)	SLPQSPTHR	Ambiguous	1	6 v 6	0.298146	0.0815617	8.91827	8.60474	8.89087	8.02569	8.70598	8.04767	8.224	8.19131	8.40599	8.39146	8.38845	8.48382	483.8	389.3	474.7	260.6	417.6	264.6	299	292.3	339.2	335.8	335.1	358
Q76KC5	Q76KC5	Pde8b	Phosphodiesterase (EC 3.1.4.-)	RLSGNEYVFTK	S3(Phospho)	1	6 v 6	0.479612	0.0816208	7.12928	6.38198	6.81634	6.41278	6.75355	5.56071	6.06178	5.57894	6.30012	6.15987	5.93546	6.02459	140	83.4	112.7	85.2	107.9	47.2	66.8	47.8	78.8	71.5	61.2	65.1
D3ZF86	D3ZF86	Arfgef3	ARFGEF family member 3	GGSLSGNSAAK	Ambiguous	1	6 v 6	0.381784	0.081626	6.71562	6.04439	6.64818	6.38888	6.46271	5.74147	5.98185	5.65821	6.07895	5.66676	5.77347	5.87036	105.1	66	100.3	83.8	88.2	53.5	63.2	50.5	67.6	50.8	54.7	58.5
P21818	P21818	Stmn2	Stathmin-2 (Superior cervical ganglion-10 protein) (Protein SCG10)	RKSQEAQVLK	S3(Phospho)	1	6 v 6	0.425815	0.0821841	7.64024	7.49346	7.65249	7.14771	7.61324	6.54998	6.91169	6.58646	7.09592	6.76022	6.83162	6.65249	199.5	180.2	201.2	141.8	195.8	93.7	120.4	96.1	136.8	108.4	113.9	100.6
D3ZU84	D3ZU84	Stxbp5l	Syntaxin-binding protein 5-like	RLSSADVSK	S3(Phospho)	2	6 v 6	0.377798	0.0828181	9.49005	8.97126	9.16616	8.85767	9.04303	8.27612	8.74113	8.23554	8.6987	8.42038	8.47289	8.58421	719.1	501.9	574.5	463.9	527.5	310	427.9	301.4	415.5	342.6	355.3	383.8
P04775	P04775; A0A0G2K207; F1M9G9	Scn2a	Sodium channel protein type 2 subunit alpha (Sodium channel protein brain II subunit alpha) (Sodium channel protein type II subunit alpha) (Voltage-gated sodium channel subunit alpha Nav1.2)	RPSNVSQASRASR	S12(Phospho) S3(Phospho) S6(Phospho)	1	6 v 6	0.421185	0.0832184	8.29967	7.80155	8.072	7.85611	8.2148	7.06717	7.3672	7.12102	7.50621	7.23936	7.51964	7.3672	315.1	223.1	269.1	231.7	297.1	134.1	165.1	139.2	181.8	151.1	183.5	165.1
D3ZAS2	D3ZAS2	Sgsm1	Small G protein-signaling modulator 1	RHSSGSMDDRPSISAR	S3(Phospho)	1	6 v 6	0.350956	0.0841272	6.42291	5.93074	6.35931	5.86295	6.17592	5.40259	5.56071	5.31832	5.83289	5.76288	5.67243	5.64097	85.8	61	82.1	58.2	72.3	42.3	47.2	39.9	57	54.3	51	49.9
P50411	P50411; A0A0H2UHA0	Ppp1r2	Protein phosphatase inhibitor 2 (IPP-2)	EQESSGEEDNDLSPEER	S13(Phospho) S4(Phospho) S5(Phospho)	1	6 v 6	0.39095	0.0848204	2.90689	3.21723	3.10434	2.53605	3.32193	2.32193	2.63227	2.1375	3.27798	2.926	3.18587	2.94486	7.5	9.3	8.6	5.8	10	5	6.2	4.4	9.7	7.6	9.1	7.7
B1H238	B1H238; E9PU04	Tmem179	RGD1310269 protein	TSFQGEK	S2(Phospho)	2	6 v 6	0.461462	0.0848724	8.90899	8.29875	8.66391	8.52904	8.64674	7.68299	7.94075	7.58045	8.2031	7.59544	7.85549	7.76354	480.7	314.9	405.6	369.4	400.8	205.5	245.7	191.4	294.7	193.4	231.6	217.3
D4A8H5	D4A8H5; B2RZ73	Ppp4r2	Protein phosphatase 4, regulatory subunit 2	ESDDALTVNEETSEESHQTEGSGASPSQTDSASER	S25(Phospho)	1	6 v 6	0.294775	0.0854643	6.49825	6.11478	6.08958	5.97039	6.22689	5.55459	5.68089	5.58195	6.17991	5.7252	5.7761	5.73606	90.4	69.3	68.1	62.7	74.9	47	51.3	47.9	72.5	52.9	54.8	53.3
D4A7V6	D4A7V6	Casp8ap2	Caspase 8-associated protein 2 (RCG55124)	EALSATSQPRTSIPENKVK	S7(Phospho) T6(Phospho) Ambiguous	1	6 v 6	0.365112	0.0859353	7.42038	6.90448	7.33271	7.00787	7.50859	6.34696	6.4822	6.77479	6.97039	6.82146	6.89724	6.56529	171.3	119.8	161.2	128.7	182.1	81.4	89.4	109.5	125.4	113.1	119.2	94.7
P60841	P60841	Ensa	Alpha-endosulfine (ARPP-19e)	KSSLVTSK	Ambiguous	1	6 v 6	0.33179	0.0878924	8.39489	7.83036	8.08587	7.99887	8.23888	7.38716	7.59096	7.37591	7.79181	7.55766	7.57743	7.53916	336.6	227.6	271.7	255.8	302.1	167.4	192.8	166.1	221.6	188.4	191	186
Q9WVE9	Q9WVE9	Itsn1	Intersectin-1 (EH domain and SH3 domain regulator of endocytosis 1)	SGSGMSVISSSSADQR	Ambiguous	1	6 v 6	0.391333	0.087956	7.14057	6.48382	6.74012	6.51254	6.75489	5.99095	6.24413	5.91886	6.37678	5.99322	5.98413	5.99322	141.1	89.5	106.9	91.3	108	63.6	75.8	60.5	83.1	63.7	63.3	63.7
F7DLY1	F7DLY1	Eps8l2	EPS8-like 2 (Eps8l2 protein)	YWGPASPTHK	S6(Phospho)	1	6 v 6	0.330342	0.0882696	7.83099	7.1416	7.32283	7.27984	7.71287	6.8505	6.94953	6.84172	7.14466	6.97269	7.00113	6.8936	227.7	141.2	160.1	155.4	209.8	115.4	123.6	114.7	141.5	125.6	128.1	118.9
F1LNR0	F1LNR0; A0A0G2JUI5; F1LNQ9	Clasp1	Cytoplasmic linker-associated protein 1	ESSRDTSPAR	S3(Phospho) Ambiguous	1	6 v 6	0.253976	0.0892422	8.34385	7.93546	7.96174	7.9472	8.15684	7.54148	7.72656	7.44543	7.8009	7.62644	7.70805	7.67807	324.9	244.8	249.3	246.8	285.4	186.3	211.8	174.3	223	197.6	209.1	204.8
Q9JJ19	Q9JJ19	Slc9a3r1	Na(+)/H(+) exchange regulatory cofactor NHE-RF1 (NHERF-1) (Ezrin-radixin-moesin-binding phosphoprotein 50) (EBP50) (Regulatory cofactor of Na(+)/H(+) exchanger) (Sodium-hydrogen exchanger regulatory factor 1) (Solute carrier family 9 isoform A3 regulatory factor 1)	SASSDTSEELNAQDSPK	S1(Phospho) S3(Phospho) S4(Phospho)	1	6 v 6	0.404736	0.0894988	6.59694	6.08746	6.34873	6.10643	6.32373	5.20555	5.82782	5.63807	5.79442	5.49506	5.61471	5.54535	96.8	68	81.5	68.9	80.1	36.9	56.8	49.8	55.5	45.1	49	46.7
O70593	O70593	Sgta	Small glutamine-rich tetratricopeptide repeat-containing protein alpha (Alpha-SGT) (Small glutamine-rich protein with tetratricopeptide repeats 1)	SRTPSASHEEQQE	S1(Phospho) S5(Phospho)	1	6 v 6	0.369246	0.0895101	7.59619	7.02015	7.11374	6.92837	7.45861	6.41785	6.62498	6.55766	6.88142	6.69905	6.68089	6.51728	193.5	129.8	138.5	121.8	175.9	85.5	98.7	94.2	117.9	103.9	102.6	91.6
D3ZF86	D3ZF86	Arfgef3	ARFGEF family member 3	SGSTGSSLSISVR	S3(Phospho)	2	6 v 6	0.347621	0.0895266	7.70943	7.43296	7.48059	7.20457	7.41024	6.6879	6.90689	6.55612	7.08852	6.83036	7.03232	6.83036	209.3	172.8	178.6	147.5	170.1	103.1	120	94.1	136.1	113.8	130.9	113.8
P13668	P13668; A0A096MK73	Stmn1	Stathmin (Leukemia-associated phosphoprotein p18) (Metablastin) (Oncoprotein 18) (Op18) (Phosphoprotein p19) (pp19) (Pr22 protein) (Prosolin) (pp17)	RASGQAFELILSPR	S12(Phospho) S3(Phospho)	1	6 v 6	0.380761	0.0904894	6.6879	6.79051	6.98982	5.62644	6.9507	6.03562	6.34873	6.29462	6.56986	6.55766	6.54226	6.49985	103.1	110.7	127.1	49.4	123.7	65.6	81.5	78.5	95	94.2	93.2	90.5
D4A8B3	D4A8B3	Atp2b2	Calcium-transporting ATPase (EC 7.2.2.10)	RQSSVTSQSQDVASLSSPSR	S3(Phospho) S4(Phospho)	1	6 v 6	0.396147	0.0910105	6.16792	5.54535	5.83794	5.58195	5.77083	4.90689	5.31107	5.08746	5.64962	4.82273	5.07895	5.49506	71.9	46.7	57.2	47.9	54.6	30	39.7	34	50.2	28.3	33.8	45.1
D3ZWE7	D3ZWE7	Hormad1	HORMA domain-containing protein 1	TKMNEQNENSGTSEIK	Ambiguous	1	6 v 6	0.418033	0.0912712	7.39832	6.84549	7.21432	6.80478	6.92244	6.14568	6.57592	6.01346	6.46761	6.30561	6.35931	6.3147	168.7	115	148.5	111.8	121.3	70.8	95.4	64.6	88.5	79.1	82.1	79.6
D3ZVB7	D3ZVB7	Ogn	Mimecan (Osteoglycin)	YGTDNSEETKFIQDYEDK	Y1(Phospho)	1	6 v 6	0.293498	0.0912954	7.43463	7.09064	7.27426	6.78136	7.27798	6.54381	6.75622	6.71012	6.69488	6.58346	6.81506	6.78267	173	136.3	154.8	110	155.2	93.3	108.1	104.7	103.6	95.9	112.6	110.1
Q63475	Q63475	Ptprn2	Receptor-type tyrosine-protein phosphatase N2 (R-PTP-N2) (EC 3.1.3.-) (EC 3.1.3.48) (PTP NE-6) (PTPNE6) (Phogrin) [Cleaved into: IA-2beta60]	MAVRPQDHSEGPHTSR	T14(Phospho)	1	6 v 6	0.385473	0.0924811	8.00056	7.11374	7.36982	7.29921	7.47249	6.71973	7.11374	6.67525	6.95884	6.94134	6.83036	6.6837	256.1	138.5	165.4	157.5	177.6	105.4	138.5	102.2	124.4	122.9	113.8	102.8
F1LM03	D3ZLQ1; F1LM03	LOC100361492	Unspecific monooxygenase (EC 1.14.14.1)	QNSERR	S3(Phospho)	1	6 v 6	0.542775	0.0933351	4.05311	2.40599	3.51096	3.56071	3.45943	2.29278	2.74416	3.03562	2.82782	2.74416	2.96347	2.26303	16.6	5.3	11.4	11.8	11	4.9	6.7	8.2	7.1	6.7	7.8	4.8
O35867	O35867	Ppp1r9a	Neurabin-1 (Neurabin-I) (Neural tissue-specific F-actin-binding protein I) (PP1bp175) (Protein phosphatase 1 regulatory subunit 9A) (p180)	TEAVSPTVSQLSAVFENSESPGAITPGK	Ambiguous	1	6 v 6	0.333652	0.0934845	5.47249	4.96347	5.07468	4.64386	4.95884	4.45286	4.41278	4.27053	4.70044	4.41954	4.82782	4.69488	44.4	31.2	33.7	25	31.1	21.9	21.3	19.3	26	21.4	28.4	25.9
P24090	F1LM19; Q7TP75; P24090	Ahsg	Alpha-2-HS-glycoprotein (59 kDa bone sialic acid-containing protein) (BSP) (Fetuin-A) (Glycoprotein PP63)	HAFSPVASVESASGEVLHSPK	S11(Phospho) S13(Phospho) S8(Phospho)	2	6 v 6	0.339528	0.095406	7.44874	7.01011	7.33807	7.05637	7.59768	6.36807	6.64097	7.12309	7.1127	7.01792	7.10538	6.63081	174.7	128.9	161.8	133.1	193.7	82.6	99.8	139.4	138.4	129.6	137.7	99.1
Q8CGU9	Q8CGU9	Tph2	Tryptophan 5-hydroxylase 2 (EC 1.14.16.4) (Neuronal tryptophan hydroxylase) (Tryptophan 5-monooxygenase 2)	RSSEVEIFVDCECGK	S3(Phospho)	1	6 v 6	0.471978	0.0958691	5.6865	5.07895	5.8802	5.31107	5.67807	4.39232	4.73335	4.50462	4.8125	4.74953	4.93074	4.853	51.5	33.8	58.9	39.7	51.2	21	26.6	22.7	28.1	26.9	30.5	28.9
D4AEK9	D4AEK9	Ccdc6	Coiled-coil domain-containing 6	QLSESESSLEMDDER	S3(Phospho)	1	6 v 6	0.424516	0.0963	4.63227	3.926	4.22497	3.70044	4.37156	3.36457	3.39232	3.1375	3.90689	3.65535	3.62059	3.81762	24.8	15.2	18.7	13	20.7	10.3	10.5	8.8	15	12.6	12.3	14.1
F1M3W5	F1M3W5	Dmxl2	Dmx-like 2	RQSESIAAPPVASEDIDK	S3(Phospho)	2	6 v 6	0.430452	0.0969211	8.36851	8.06232	7.96405	7.29921	7.93723	6.88996	7.36107	7.04876	7.47168	7.23362	7.3672	7.35315	330.5	267.3	249.7	157.5	245.1	118.6	164.4	132.4	177.5	150.5	165.1	163.5
P04775	P04775; A0A0G2K207; F1M9G9	Scn2a	Sodium channel protein type 2 subunit alpha (Sodium channel protein brain II subunit alpha) (Sodium channel protein type II subunit alpha) (Voltage-gated sodium channel subunit alpha Nav1.2)	RPSNVSQASR	S3(Phospho) S6(Phospho) S9(Phospho)	1	6 v 6	0.378107	0.0978076	8.38543	7.88142	8.17941	7.91049	8.28077	7.34784	7.5744	7.1809	7.49506	7.37417	7.59991	7.55152	334.4	235.8	289.9	240.6	311	162.9	190.6	145.1	180.4	165.9	194	187.6
A3F6Q3	A3F6Q3	Pard6g	Partitioning defective 6 gamma	GDGGLHSSGR	Ambiguous	1	6 v 6	0.506037	0.0984116	7.75622	7.09592	7.37764	6.76686	7.49985	6.25739	6.16993	6.86666	6.93428	6.25739	6.91409	6.37156	216.2	136.8	166.3	108.9	181	76.5	72	116.7	122.3	76.5	120.6	82.8
Q6DGG9	A0A1L1WKE8; Q6DGG9	Camlg	Guided entry of tail-anchored proteins factor CAMLG (Calcium signal-modulating cyclophilin ligand)	GSHHGLEQYLSR	S2(Phospho)	1	6 v 6	0.452092	0.0984406	7.05528	5.853	6.57289	6.50779	6.54998	5.60585	5.91648	5.51096	6.0045	6.08108	5.853	5.68089	133	57.8	95.2	91	93.7	48.7	60.4	45.6	64.2	67.7	57.8	51.3
P60841	P60841	Ensa	Alpha-endosulfine (ARPP-19e)	KSSLVTSK	S3(Phospho)	1	6 v 6	0.390637	0.0985381	8.2465	7.65249	7.7211	7.81634	8.01959	7.03342	7.21237	6.91409	7.6575	7.30469	7.37069	7.16289	303.7	201.2	211	225.4	259.5	131	148.3	120.6	201.9	158.1	165.5	143.3
O08838	A0A0G2K5Z4; F1LPP0; O08838; A0A0G2JX32	Amph	Amphiphysin	SPSQTR	S3(Phospho)	1	6 v 6	0.323028	0.0994553	8.32778	7.60955	8.01903	7.89845	8.03947	7.40854	7.51964	7.1467	7.74349	7.40003	7.42375	7.67172	321.3	195.3	259.4	238.6	263.1	169.9	183.5	141.7	214.3	168.9	171.7	203.9
M0R6Q2	M0R6Q2	Inafm1	InaF-motif-containing 1	GSSCVGSGGESPGGTGLSEGPR	S11(Phospho)	1	6 v 6	0.29824	0.0994604	6.40599	5.89724	5.94017	5.8125	6.12309	5.46597	5.44294	5.48864	5.926	5.62644	5.65821	5.41616	84.8	59.6	61.4	56.2	69.7	44.2	43.5	44.9	60.8	49.4	50.5	42.7
Q7TMA5	Q7TMA5; F1M6Z1	Apob	Apolipoprotein B-100 (Apo B-100) [Cleaved into: Apolipoprotein B-48 (Apo B-48)]	NSEEFASAMSRYELK	S2(Phospho) S7(Phospho)	1	6 v 6	0.395344	0.100629	2.72247	2.07039	2.26303	2.07039	1.43296	1.48543	1.96347	1.76553	2.10434	1.26303	2.26303	1.72247	6.6	4.2	4.8	4.2	2.7	2.8	3.9	3.4	4.3	2.4	4.8	3.3
G3V928	G3V928	Lrp1	Prolow-density lipoprotein receptor-related protein 1 (LRP-1) [Cleaved into: Low-density lipoprotein receptor-related protein 1 85 kDa subunit (LRP-85); Low-density lipoprotein receptor-related protein 1 515 kDa subunit (LRP-515); Low-density lipoprotein receptor-related protein 1 intracellular domain (LRPICD)]	HSLASTDEKR	S2(Phospho) S5(Phospho)	1	6 v 6	0.326358	0.100827	8.60733	8.07895	8.32012	8.07307	8.36632	7.39403	7.80025	7.68299	7.96174	7.76288	7.71768	7.82337	390	270.4	319.6	269.3	330	168.2	222.9	205.5	249.3	217.2	210.5	226.5
F1MAF8	F1MAF8	Atg2b	Autophagy related 2B	SAAPYDEDSGSEEETLQYFSAVDPNYR	S11(Phospho) S9(Phospho)	1	6 v 6	0.570708	0.10103	4.15381	3.91648	3.85798	2.43296	3.45943	2.1375	3.43296	3.12102	3.72247	3.29278	3.10434	3.40599	17.8	15.1	14.5	5.4	11	4.4	10.8	8.7	13.2	9.8	8.6	10.6
D3ZTF0	D3ZTF0	Ajm1	Apical junction component 1 homolog	YAALSLSETSLTEK	S10(Phospho) S7(Phospho)	1	6 v 6	0.347041	0.101493	7.29829	6.8802	7.32373	6.58796	6.93192	6.00225	6.55612	6.56377	7.04876	6.71287	6.56529	6.89482	157.4	117.8	160.2	96.2	122.1	64.1	94.1	94.6	132.4	104.9	94.7	119
P97839	P97839; G3V927	Dlgap4	Disks large-associated protein 4 (DAP-4) (PSD-95/SAP90-binding protein 4) (SAP90/PSD-95-associated protein 4) (SAPAP-4)	KLSSIGIQVDCIQPVPK	S3(Phospho)	1	6 v 6	0.352074	0.102635	7.13853	6.55612	6.79701	6.70044	6.89118	6.22497	6.24982	6.00675	6.22304	6.03562	6.41785	6.08108	140.9	94.1	111.2	104	118.7	74.8	76.1	64.3	74.7	65.6	85.5	67.7
F1M9C3	F1M9C3	Braf	B-Raf proto-oncogene, serine/threonine kinase	KSSSSSSSTEDR	S3(Phospho)	2	6 v 6	0.403691	0.10271	9.51924	8.74719	8.94046	8.7252	9.08746	8.21578	8.27612	8.20799	8.60622	8.28355	8.39874	8.22641	733.8	429.7	491.3	423.2	544	297.3	310	295.7	389.7	311.6	337.5	299.5
D0UFD0	D0UFD0	PrLZ	Prostate leucine zipper variant 2	NYLYLSPSGNASPPGSPTQNVGLLK	S12(Phospho) T18(Phospho)	1	6 v 6	0.274168	0.103205	6.97499	6.77215	6.76022	6.05961	6.83668	6.09803	6.40939	6.64818	6.82909	6.64818	6.52513	6.46434	125.8	109.3	108.4	66.7	114.3	68.5	85	100.3	113.7	100.3	92.1	88.3
D4A8A0	D4A8A0	Cad	Aspartate carbamoyltransferase (EC 2.1.3.2) (EC 3.5.2.3) (EC 6.3.5.5) (CAD protein) (Dihydroorotase) (Glutamine-dependent carbamoyl-phosphate synthase)	RLSSFVTK	S3(Phospho)	1	6 v 6	0.487078	0.104417	8.53838	7.67525	8.31198	8.19525	8.08321	7.18686	7.79312	7.13237	7.35226	7.23936	7.32463	7.05202	371.8	204.4	317.8	293.1	271.2	145.7	221.8	140.3	163.4	151.1	160.3	132.7
P49797	A0A0G2K1B5; P49797; G3V9Q2	Rgs3	Regulator of G-protein signaling 3 (RGS3) (SRB-RGS)	KMSGTDLADDVEASR	Ambiguous	1	6 v 6	0.390143	0.104961	7.19574	6.63081	6.67384	6.74416	6.82273	5.89724	6.26491	5.82273	6.43296	5.97728	6.25172	6.22882	146.6	99.1	102.1	107.2	113.2	59.6	76.9	56.6	86.4	63	76.2	75
A0A0G2KBB9; F1M9N9	A0A0G2KBB9; F1M5N3; A0A0G2K6R9; F1LM42; F1M9N9; A0A0G2KAS9; A0A0G2JZ56	NA	NA	YSLEGGR	Ambiguous	1	6 v 6	0.376877	0.105092	8.4545	8.20994	8.22786	7.49185	7.95245	7.00899	7.71012	7.56301	7.94427	7.52435	7.5157	7.74551	350.8	296.1	299.8	180	247.7	128.8	209.4	189.1	246.3	184.1	183	214.6
P62961	Q3ZAV2; D3ZEV0; Q76MJ6; P62961	Ybx1	Y-box-binding protein 1 (YB-1) (Enhancer factor I subunit A) (EFI-A) (Nuclease-sensitive element-binding protein 1) (Y-box transcription factor)	NYQQNYQNSESGEKNEGSESAPEGQAQQR	Ambiguous	1	6 v 6	0.302672	0.105111	6.57137	6.03342	6.01569	5.90689	6.15583	5.29646	5.7866	5.62936	5.97269	5.6865	5.62936	5.76288	95.1	65.5	64.7	60	71.3	39.3	55.2	49.5	62.8	51.5	49.5	54.3
F1M9G9	A0A0G2K207; F1M9G9	Scn2a	Sodium channel protein	FSLEGSR	S2(Phospho)	1	6 v 6	0.410057	0.105211	7.6872	7.26772	7.50859	6.97039	7.20555	6.60585	6.81634	6.1639	6.83289	6.5157	6.66534	6.732	206.1	154.1	182.1	125.4	147.6	97.4	112.7	71.7	114	91.5	101.5	106.3
D4A8S8	D4A8S8	Rsph4a	Radial spoke head protein 4 homolog A	ITQEAAALSAEENEETEDEDNDD	S9(Phospho) T16(Phospho)	2	6 v 6	0.342369	0.106305	6.93428	6.27798	6.30561	6.32912	6.60733	5.64674	5.93074	5.8679	6.2854	6.04221	5.97499	5.82018	122.3	77.6	79.1	80.4	97.5	50.1	61	58.4	78	65.9	62.9	56.5
Q66HL2	A0A0G2JZ13; Q66HL2; D3ZGE6; A0A1B0GWS4	Cttn	Src substrate cortactin	KQTPPASPSPQPAEDRPPSSPIYEDAAPLK	S7(Phospho) T3(Phospho)	1	6 v 6	0.317242	0.107899	6.52826	6.04658	5.89724	5.76288	6.05745	5.48864	5.70321	5.46271	5.6837	5.22882	5.64674	5.62352	92.3	66.1	59.6	54.3	66.6	44.9	52.1	44.1	51.4	37.5	50.1	49.3
Q62784	D3ZBL5; Q62784	Inpp4a	Inositol polyphosphate-4-phosphatase type I A (Inositol polyphosphate 4-phosphatase type I) (Type I inositol 3,4-bisphosphate 4-phosphatase) (EC 3.1.3.66)	SSLQVDWHEEEWEK	S2(Phospho)	1	6 v 6	0.41065	0.108049	7.32553	6.46597	6.76022	6.29094	6.57743	6.12516	6.20359	5.55766	6.32193	6.0268	6.04002	6.29829	160.4	88.4	108.4	78.3	95.5	69.8	73.7	47.1	80	65.2	65.8	78.7
D4A1U8	D4A1U8	RGD1311744	Similar to RIKEN cDNA 5830475I06	TSDAYSK	S2(Phospho)	2	6 v 6	0.297291	0.108223	8.63009	7.82972	8.20163	7.92659	8.32823	7.7252	7.8586	7.77413	7.7252	7.6453	7.71836	7.77742	396.2	227.5	294.4	243.3	321.4	211.6	232.1	218.9	211.6	200.2	210.6	219.4
D3ZPT0	D3ZPT0; D3ZUH5	Prr36	Proline-rich 36	SVAGGSQQKPVSR	S1(Phospho)	1	6 v 6	0.307309	0.10921	7.98812	7.26115	7.46352	7.35667	7.50779	6.96694	7.00113	6.78267	7.17991	6.97499	7.10434	7.05853	253.9	153.4	176.5	163.9	182	125.1	128.1	110.1	145	125.8	137.6	133.3
Q2TL32	Q2TL32; A0A0G2JU89; F1LQI5	Ubr4	E3 ubiquitin-protein ligase UBR4 (EC 2.3.2.27) (N-recognin-4) (RING-type E3 ubiquitin transferase UBR4) (Zinc finger UBR1-type protein 1)	TGSTSSKEEDYESDAATIVQK	Ambiguous	1	6 v 6	0.413486	0.109715	7.27612	6.32553	6.46597	6.24222	6.69766	5.77873	6.05961	6.0045	5.99774	5.86542	6.03562	5.83542	155	80.2	88.4	75.7	103.8	54.9	66.7	64.2	63.9	58.3	65.6	57.1
P15205	P15205	Map1b	Microtubule-associated protein 1B (MAP-1B) (Neuraxin) [Cleaved into: MAP1B heavy chain; MAP1 light chain LC1]	EKRESVASGDDR	S5(Phospho) S8(Phospho)	1	6 v 6	0.358271	0.110009	8.42543	7.83162	7.80542	7.72042	8.00675	7.16993	7.35315	7.1334	7.70805	7.26585	7.39832	7.42626	343.8	227.8	223.7	210.9	257.2	144	163.5	140.4	209.1	153.9	168.7	172
P13668	P13668; A0A096MK73	Stmn1	Stathmin (Leukemia-associated phosphoprotein p18) (Metablastin) (Oncoprotein 18) (Op18) (Phosphoprotein p19) (pp19) (Pr22 protein) (Prosolin) (pp17)	ASGQAFELILSPR	S11(Phospho) S2(Phospho)	1	6 v 6	0.333433	0.110349	6.76421	6.63807	7.02015	5.64386	6.6893	6.10224	6.34341	6.33985	6.45286	6.36982	6.52356	6.69905	108.7	99.6	129.8	50	103.2	68.7	81.2	81	87.6	82.7	92	103.9
D4A4I9	D4A4I9	Il16	Pro-interleukin-16 [Cleaved into: Interleukin-16 (IL-16) (Lymphocyte chemoattractant factor) (LCF)]	TQSYETK	S3(Phospho)	1	6 v 6	0.359397	0.110872	7.42122	6.76553	6.93074	6.69905	7.0045	5.97039	6.46107	6.5157	6.41616	6.2891	6.47897	6.31651	171.4	108.8	122	103.9	128.4	62.7	88.1	91.5	85.4	78.2	89.2	79.7
Q6AYL6	Q6AYL6; A0A0H2UHA4	Spata18	Mitochondria-eating protein (Spermatid-expressing gene 1 protein) (Spetex-1) (Spermatogenesis-associated protein 18)	SRSPSPGPR	S1(Phospho) S3(Phospho) S5(Phospho)	1	6 v 6	0.47113	0.110992	7.80993	6.7879	6.78136	6.82655	7.50462	6.05311	6.37156	6.80478	7.08746	6.76022	6.65821	6.15381	224.4	110.5	110	113.5	181.6	66.4	82.8	111.8	136	108.4	101	71.2
P50411	P50411; A0A0H2UHA0	Ppp1r2	Protein phosphatase inhibitor 2 (IPP-2)	IDEPDTPYHNMIGDDEDVCSDSEGNEVMTPEILAK	Ambiguous	2	6 v 6	0.275853	0.111042	6.7866	6.24413	6.16993	6.04876	6.39917	5.85798	6.03782	5.97269	6.41447	6.00899	5.81762	5.83794	110.4	75.8	72	66.2	84.4	58	65.7	62.8	85.3	64.4	56.4	57.2
D3ZF86	D3ZF86	Arfgef3	ARFGEF family member 3	SGSTGSSLSISVR	S3(Phospho) S9(Phospho) Ambiguous	1	6 v 6	0.401981	0.111461	6.30012	6.0045	6.08958	5.59395	5.73606	4.95884	5.4822	4.92125	5.73335	5.35755	5.22497	5.31832	78.8	64.2	68.1	48.3	53.3	31.1	44.7	30.3	53.2	41	37.4	39.9
A0A0G2K0D3	A0A0G2K0D3	Lmod1	Leiomodin-1 (Smooth muscle leiomodin) (SM-Lmod)	NSLSPATQR	S4(Phospho)	1	6 v 6	0.403943	0.111563	7.02459	6.61029	6.77479	6.80993	6.96578	6.04002	6.06393	5.72247	6.54381	6.45615	6.53761	5.848	130.2	97.7	109.5	112.2	125	65.8	66.9	52.8	93.3	87.8	92.9	57.6
D4A2D3	A0A1W2Q616; D4A2D3	Mycbp2	RCR-type E3 ubiquitin transferase (EC 2.3.2.33)	AESPGPGSR	S3(Phospho)	1	6 v 6	0.72968	0.111604	7.61985	7.35843	7.15279	7.33628	7.57137	6.75489	6.42962	6.89845	8.74886	6.44956	8.72894	7.07575	196.7	164.1	142.3	161.6	190.2	108	86.2	119.3	430.2	87.4	424.3	134.9
Q9EPZ7	G3V795; Q9EPZ7	Slco1c1	Solute carrier organic anion transporter family member 1C1 (BBB-specific anion transporter type 1) (Blood-brain barrier-specific anion transporter 1) (Solute carrier family 21 member 14) (Thyroxine transporter)	IVMSSSVKK	S6(Phospho) Ambiguous	1	6 v 6	0.383162	0.113455	8.23122	7.37851	8.18537	7.55305	7.55995	7.21043	6.99209	7.05202	7.78986	7.29554	7.36632	7.33628	300.5	166.4	291.1	187.8	188.7	148.1	127.3	132.7	221.3	157.1	165	161.6
P84903	A0A0G2K5C8; A0A1B0GWK9; P84903; A0A1B0GWQ1	Stim1	Stromal interaction molecule 1	LTEPQHGLGSQR	S10(Phospho)	2	6 v 6	0.331172	0.113526	8.94281	8.1809	8.21772	7.94953	8.27286	7.94427	7.74214	7.60585	7.95128	7.86604	8.32688	7.92006	492.1	290.2	297.7	247.2	309.3	246.3	214.1	194.8	247.5	233.3	321.1	242.2
Q9WUW2; P63025	Q63666; Q9WUW2; P63025; P63045	NA	NA	DQKLSELDDR	S5(Phospho)	1	6 v 6	0.268117	0.113866	7.04876	6.76421	6.82909	6.5345	6.92837	6.24793	6.34873	6.38543	6.55152	6.1639	6.32912	6.33092	132.4	108.7	113.7	92.7	121.8	76	81.5	83.6	93.8	71.7	80.4	80.5
A9CMA6	A9CMA6	Tmem163	Transmembrane protein 163 (Synaptic vesicle membrane protein of 31 kDa)	ISESGQFSDGFEDR	S2(Phospho)	1	6 v 6	0.543585	0.113975	7.78921	6.70321	7.37417	6.97039	6.50621	5.58496	6.65392	6.72247	6.62936	6.44626	6.54844	5.8125	221.2	104.2	165.9	125.4	90.9	48	100.7	105.6	99	87.2	93.6	56.2
P21263	D3ZWJ2; P21263; G3V8F8	Nes	Nestin	FTLSGVDGDSWSSGED	S12(Phospho) S13(Phospho)	1	6 v 6	0.496629	0.114059	6.83668	6.8009	7.14466	5.60288	6.62644	5.33985	6.35579	6.33807	6.32553	6.18982	5.82018	5.85798	114.3	111.5	141.5	48.6	98.8	40.5	81.9	80.9	80.2	73	56.5	58
D4A3X1	D4A3X1; M0R621	RGD1308601	Similar to hypothetical protein (Uncharacterized protein RGD1308601_predicted)	RDSSESQLASTESDKPTTGR	S3(Phospho)	2	6 v 6	0.353831	0.114072	8.33985	7.67878	7.74618	7.55536	7.76222	6.92125	7.28448	7.18686	7.3637	7.11894	7.3156	7.22786	324	204.9	214.7	188.1	217.1	121.2	155.9	145.7	164.7	139	159.3	149.9
O35314	O35314	Chgb	Secretogranin-1 (Chromogranin-B) (CgB) (Glucagonoma peptide) (Secretogranin-I) (SgI) [Cleaved into: PE-11; CCB peptide short form; CCB peptide long form]	EQSSQESGEETR	Ambiguous	1	6 v 6	0.314077	0.114586	6.42291	5.926	6.20945	6.17991	6.24413	5.44956	5.64674	5.43962	5.78921	5.54535	5.70044	5.58796	85.8	60.8	74	72.5	75.8	43.7	50.1	43.4	55.3	46.7	52	48.1
F1M842	F1M842	Tp53bp1	Tumor protein p53-binding protein 1	STPFIVPSSPTEQGQR	Ambiguous	1	6 v 6	0.330616	0.114905	6.40088	5.77873	5.82018	5.83036	6.19574	5.27053	5.50462	5.45943	5.82018	5.43296	5.36107	5.34696	84.5	54.9	56.5	56.9	73.3	38.6	45.4	44	56.5	43.2	41.1	40.7
A0A0G2K1P3	A0A0G2K1P3; D3ZGE0	Bnip2	BCL2-interacting protein 2	KGSITEYAATEEK	S3(Phospho)	2	6 v 6	0.477269	0.115286	8.12153	7.93664	8.13186	7.02569	7.56834	6.43296	7.62644	7.1819	8.00562	7.49346	6.99774	7.51728	278.5	245	280.5	130.3	189.8	86.4	197.6	145.2	257	180.2	127.8	183.2
A0A0G2K719	A0A0G2K719; D4ADE8	Ddx3x	RNA helicase (EC 3.6.4.13)	QSSGASSSSFSSSR	S3(Phospho)	2	6 v 6	0.297248	0.115373	8.54226	7.92778	8.25077	7.89482	8.31198	7.56834	7.60288	7.67172	7.8189	7.58346	7.76885	7.86604	372.8	243.5	304.6	238	317.8	189.8	194.4	203.9	225.8	191.8	218.1	233.3
B2RYG6	B2RYG6	Otub1	Ubiquitin thioesterase OTUB1 (EC 3.4.19.12) (Deubiquitinating enzyme OTUB1) (OTU domain-containing ubiquitin aldehyde-binding protein 1) (Otubain-1) (Ubiquitin-specific-processing protease OTUB1)	QEPLGSDSEGVNCLAYDEAIMAQQDR	S6(Phospho)	1	6 v 6	0.378742	0.115466	5.94486	5.1375	5.24413	5.30378	5.54844	4.69488	4.71699	4.53605	5.06609	4.73877	4.94953	4.7866	61.6	35.2	37.9	39.5	46.8	25.9	26.3	23.2	33.5	26.7	30.9	27.6
P06907	P06907	Mpz	Myelin protein P0 (Myelin peripheral protein) (MPP) (Myelin protein zero)	SSKDSSKR	S5(Phospho) S6(Phospho)	1	6 v 6	-0.519585	0.11619	8.42164	7.66888	7.73742	8.65177	7.36545	7.93133	6.86047	7.52356	7.08108	7.57365	6.96578	8.20016	342.9	203.5	213.4	402.2	164.9	244.1	116.2	184	135.4	190.5	125	294.1
F1LRZ9	F1LRZ9; A1L117; B0BMV0	Rundc3a	RUN domain-containing 3A	RHSFMSTEPLSAEASLSSDSQR	S3(Phospho)	1	6 v 6	0.342579	0.116673	6.16591	5.68089	5.73606	5.39232	5.89724	5.06178	5.24793	5.12102	5.27426	4.98641	5.18982	5.21335	71.8	51.3	53.3	42	59.6	33.4	38	34.8	38.7	31.7	36.5	37.1
D4A5F4	D4A5F4	RGD1311575	Capping protein-inhibiting regulator of actin dynamics	HSSTGDSVDGDAPPGER	S3(Phospho)	1	6 v 6	0.304794	0.116784	7.49586	7.14771	7.25077	6.91886	7.25456	6.6865	6.78267	6.44294	6.81634	6.51096	6.62205	6.6865	180.5	141.8	152.3	121	152.7	103	110.1	87	112.7	91.2	98.5	103
Q9JKS6	F1M7V4; D3Z9C7; Q9JKS6	Pclo	Protein piccolo (Aczonin) (Multidomain presynaptic cytomatrix protein)	RASYDSVEDSSESENSPVVR	S3(Phospho)	1	6 v 6	0.401098	0.117009	6.63372	6.21917	6.50303	6.08534	6.07468	5.38543	5.70598	5.10852	6	5.65821	5.70874	5.76288	99.3	74.5	90.7	67.9	67.4	41.8	52.2	34.5	64	50.5	52.3	54.3
Q9JKE8	G3V9H7; Q9JKE8	Tas2r110	Taste receptor type 2 member 110 (T2R110) (Taste receptor type 2 member 10) (T2R10)	RSTLSVLR	Ambiguous	1	6 v 6	0.280494	0.117349	6.75087	6.2854	6.78921	6.33271	6.51885	5.82273	6.18388	6.05094	6.44128	6.14975	5.89966	6.25927	107.7	78	110.6	80.6	91.7	56.6	72.7	66.3	86.9	71	59.7	76.6
F1M2K4	F1M2K4	Lats1	Large tumor suppressor kinase 1	QITTSPITVR	S5(Phospho)	1	6 v 6	0.31535	0.117509	6.18982	5.52356	5.66391	5.54535	5.926	5.31832	5.19377	5.1416	5.40599	5.01792	5.31107	5.25172	73	46	50.7	46.7	60.8	39.9	36.6	35.3	42.4	32.4	39.7	38.1
Q14TE9	Q14TE9	Top2b	DNA topoisomerase 2 (EC 5.6.2.2)	SEDDSAKFDSNEEDTTSVFAPSFGLK	S10(Phospho)	1	6 v 6	0.287984	0.118087	3.88753	2.98185	3.48543	3.52356	3.64386	2.90689	3.41954	3.10434	2.96347	3.29278	3.1375	3	14.8	7.9	11.2	11.5	12.5	7.5	10.7	8.6	7.8	9.8	8.8	8
Q3B8Q0	M0R8A4; A0A096MJL2; Q3B8Q0; M0R7M8	Mapre2	Microtubule-associated protein RP/EB family member 2	RASSSGSASR	S3(Phospho)	1	6 v 6	0.442803	0.118387	6.07682	5.21723	5.36807	5.63227	5.69766	4.91169	5.0917	4.60881	5.0268	4.49825	4.87283	4.60881	67.5	37.2	41.3	49.6	51.9	30.1	34.1	24.4	32.6	22.6	29.3	24.4
A0A0G2K366	A0A0G2K366	Rps6ka5	Ribosomal protein S6 kinase (EC 2.7.11.1)	TLQPSNPTEGSNPDTLFQFSD	S20(Phospho)	1	4 v 2	0.431086	0.118591	1.76553	1.43296	2.03562	NA	2.16993	NA	1.26303	NA	NA	NA	NA	1.32193	3.4	2.7	4.1	0	4.5	0	2.4	0	0	0	0	2.5
Q9Z2L9	G3V7P8; D3ZUT8; Q9Z2L9	Ndrg4	Protein NDRG4 (Brain development-related molecule 1)	RLSGGAVPSASMTR	S3(Phospho)	3	6 v 6	0.410778	0.118672	8.8805	8.67455	8.57932	8.0864	8.38888	7.58346	7.81314	7.6532	8.22882	7.58721	7.90569	7.74685	471.3	408.6	382.5	271.8	335.2	191.8	224.9	201.3	300	192.3	239.8	214.8
Q5FVC2	A0A0G2K0V4; Q5FVC2; A0A1B0GWY5	Arhgef2	Rho guanine nucleotide exchange factor 2 (Guanine nucleotide exchange factor H1) (GEF-H1)	SLPAGDALYLSFNPPQPSR	S1(Phospho)	1	6 v 6	0.441341	0.118841	3.72247	3.43296	3.60881	3.12102	3.26303	2.03562	3.48543	3.07039	3.73335	2.88753	2.8679	3.48543	13.2	10.8	12.2	8.7	9.6	4.1	11.2	8.4	13.3	7.4	7.3	11.2
D3ZBQ5	D3ZBQ5	Scarf2	Scavenger receptor class F, member 2 (Scavenger receptor class F, member 2 (Predicted))	TPSNMSVQPPGLTEEATGPASPTPPR	T23(Phospho)	1	6 v 6	0.331856	0.119022	5.3505	4.9542	5.15381	4.79181	4.97728	4.54226	4.46597	4.15381	4.64386	4.2555	4.52356	4.42626	40.8	31	35.6	27.7	31.5	23.3	22.1	17.8	25	19.1	23	21.5
F1LSG8	F1LSG8; Q5BJX6	Vps50	Syndetin (Coiled-coil domain-containing protein 132) (EARP/GARPII complex subunit VPS50)	KKSDYSLNK	S3(Phospho)	1	6 v 6	0.336692	0.119079	7.87713	7.29186	7.91169	7.54071	7.59021	6.853	7.21237	6.88996	7.12412	6.9331	7.00899	7.19574	235.1	156.7	240.8	186.2	192.7	115.6	148.3	118.6	139.5	122.2	128.8	146.6
Q9JKS6	F1M7V4; D3Z9C7; Q9JKS6	Pclo	Protein piccolo (Aczonin) (Multidomain presynaptic cytomatrix protein)	KSSTSFDDDAGR	S3(Phospho)	1	6 v 6	0.313677	0.120009	7.45861	7.06286	7.06286	6.96809	7.06824	6.30012	6.58045	6.38024	6.82655	6.64818	6.67948	6.43463	175.9	133.7	133.7	125.2	134.2	78.8	95.7	83.3	113.5	100.3	102.5	86.5
P05544	Q7TMB9; A0A0G2JYK0; P05544; F1LM05; A0A0G2JXK5; A0A0G2K1T8	Serpina3l	Serine protease inhibitor A3L (Serpin A3L) (CPI-23) (Contrapsin-like protease inhibitor 3) (Serine protease inhibitor 1) (SPI-1)	DTLSHEDHGK	S4(Phospho)	1	6 v 6	0.257584	0.120163	8.15127	7.98242	8.08799	7.79246	8.36326	7.41024	7.80413	8.30788	8.13648	7.63445	7.89603	7.7662	284.3	252.9	272.1	221.7	329.3	170.1	223.5	316.9	281.4	198.7	238.2	217.7
D3ZMR2	D3ZMR2	Uhrf1bp1	UHRF1-binding protein 1	VLRDSSAENLDASQER	S5(Phospho) S6(Phospho)	1	6 v 6	0.342976	0.121132	6.46434	5.42626	5.87529	5.84298	5.90448	5.18982	5.45943	5.16189	5.56986	5.30378	5.33271	5.62352	88.3	43	58.7	57.4	59.9	36.5	44	35.8	47.5	39.5	40.3	49.3
F1M9V4	F1M9V4	RGD1561445	DUF4592 domain-containing protein	RSSSLPPR	S2(Phospho) S3(Phospho) S4(Phospho)	1	6 v 6	0.387422	0.121369	7.95361	7.11478	7.12412	7.11061	7.76288	6.61029	6.8936	6.92006	7.02126	6.81378	6.75622	6.61765	247.9	138.6	139.5	138.2	217.2	97.7	118.9	121.1	129.9	112.5	108.1	98.2
O08561	O08561; A0A0G2JYH1	Pi4kb	Phosphatidylinositol 4-kinase beta (PI4K-beta) (PI4Kbeta) (PtdIns 4-kinase beta) (EC 2.7.1.67)	RLSEQLAHTPTAFK	S3(Phospho)	1	6 v 6	0.347912	0.122201	9.66587	9.16792	9.13263	9.26819	9.24769	8.42626	8.79928	8.41701	8.88753	8.47978	8.86016	8.74651	812.3	575.2	561.3	616.6	607.9	344	445.5	341.8	473.6	357	464.7	429.5
P12839	G3V7S2; P12839	Nefm	Neurofilament medium polypeptide (NF-M) (160 kDa neurofilament protein) (Neurofilament 3) (Neurofilament triplet M protein)	SPVPKSPVEEVKPKPEAK	S6(Phospho)	1	6 v 6	0.380089	0.122455	6.54844	6.19771	6.34696	5.81762	6.17592	5.25172	5.55766	5.47897	5.76818	5.50779	5.53294	5.39575	93.6	73.4	81.4	56.4	72.3	38.1	47.1	44.6	54.5	45.5	46.3	42.1
P20156	P20156; F1LP80; M0RDR2	Vgf	Neurosecretory protein VGF (VGF8a protein) [Cleaved into: VGF(24-63); VGF(180-194); VGF(375-407); Neuroendocrine regulatory peptide-1 (NERP-1); Neuroendocrine regulatory peptide-2 (NERP-2); VGF-derived peptide TLQP-11; VGF-derived peptide TLQP-21; VGF-derived peptide TLQP-30; VGF-derived peptide TLQP-62; VGF-derived peptide HFHH-10; VGF-derived peptide AQEE-30; VGF-derived peptide LQEQ-19]	QNALLFAEEEDGEAGAEDKRSQEEAPGHR	S21(Phospho)	3	6 v 6	0.278598	0.123291	8.18388	8.12153	7.8157	7.64313	8.00225	7.33628	7.40939	7.33181	7.70321	7.35755	7.824	7.47654	290.8	278.5	225.3	199.9	256.4	161.6	170	161.1	208.4	164	226.6	178.1
A0A0G2K2B7	A0A0G2K2B7; D3ZVJ9	Wdr20	WD repeat domain 20	ANSTQSR	S3(Phospho)	1	6 v 6	0.377332	0.123548	8.62352	7.92362	8.25786	8.18884	8.31922	7.30561	7.61618	7.54071	7.78202	7.37678	7.58271	7.58195	394.4	242.8	306.1	291.8	319.4	158.2	196.2	186.2	220.1	166.2	191.7	191.6
F1LV89	Q5EB70; F1LV89	Rap1gap	Rap1 GTPase-activating protein	SSAIGIENIQEVQEK	S1(Phospho)	1	6 v 6	0.338617	0.123688	7.37678	6.926	6.9331	6.63517	6.9331	6.3505	6.2114	6.02459	6.63952	6.36807	6.7211	6.47897	166.2	121.6	122.2	99.4	122.2	81.6	74.1	65.1	99.7	82.6	105.5	89.2
P0C6S7	F1M2J2; P0C6S7	Anks1b	Ankyrin repeat and sterile alpha motif domain-containing protein 1B (Amyloid-beta protein intracellular domain-associated protein 1) (AIDA-1) (E2A-PBX1-associated protein) (EB-1)	TPSFTSEWEEIDK	T1(Phospho)	1	6 v 6	0.321519	0.125186	5.89724	5.27426	5.65535	5.25927	5.8125	4.98641	4.926	4.89239	5.34696	5.10852	4.98185	5.16993	59.6	38.7	50.4	38.3	56.2	31.7	30.4	29.7	40.7	34.5	31.6	36
D7NIW0	D7NIW0; F1LRN8; A0A0G2JUY1; A0A0G2JXP3		HECT-type E3 ubiquitin transferase (EC 2.3.2.26)	SLSSPTVTLSAPLEGAK	T6(Phospho)	1	6 v 6	0.324103	0.125368	7.20065	6.64962	6.62352	6.43796	6.87036	5.98641	6.16993	6.21335	6.68229	6.25172	6.16189	6.22497	147.1	100.4	98.6	86.7	117	63.4	72	74.2	102.7	76.2	71.6	74.8
P09951	P09951	Syn1	Synapsin-1 (Synapsin I)	QSRPVAGGPGAPPAARPPASPSPQR	S20(Phospho)	1	6 v 6	0.176526	0.125882	6.04002	5.71973	5.89239	5.90689	6.11061	5.59096	5.63807	5.69488	5.76022	5.89966	6.21917	5.78921	65.8	52.7	59.4	60	69.1	48.2	49.8	51.8	54.2	59.7	74.5	55.3
A0A0G2JZ88	A0A0G2JZ88	RGD1306556	Similar to hypothetical protein A530094D01	AQEQQDSPTEPSGSPQER	S14(Phospho) S7(Phospho)	1	6 v 6	0.253171	0.125913	6.24793	5.6837	5.70044	5.73877	5.89966	5.45943	5.49185	5.51412	5.62936	5.19771	5.4363	5.29278	76	51.4	52	53.4	59.7	44	45	45.7	49.5	36.7	43.3	39.2
O35986	O35986; A0A0H2UHZ4	Zranb2	Zinc finger Ran-binding domain-containing protein 2 (Zinc finger protein 265) (Zinc finger, splicing)	YNLDASEEEDSNKK	S6(Phospho)	1	6 v 6	0.559882	0.125988	7.86233	7.4363	7.52982	6.61176	7.03122	5.73606	6.50303	6.38198	7.3505	6.38198	6.28725	6.65678	232.7	173.2	184.8	97.8	130.8	53.3	90.7	83.4	163.2	83.4	78.1	100.9
G3V6A2	B0BNG8; G3V6A2	Slain2	SLAIN motif family, member 2 (Similar to RIKEN cDNA 5033405K12 (Predicted))	NSPRPSPKQSPR	S10(Phospho) S2(Phospho) S6(Phospho)	1	6 v 6	0.24435	0.126226	7.15684	6.62059	6.74685	6.84046	7.06501	6.41785	6.43796	6.32912	6.66959	6.48059	6.47249	6.39403	142.7	98.4	107.4	114.6	133.9	85.5	86.7	80.4	101.8	89.3	88.8	84.1
D4A9D8	D4A9D8	Osbp	Oxysterol-binding protein	TGSNISGASSDISLDEQYK	Ambiguous Ambiguous	1	6 v 6	0.32	0.126662	6.67101	6.47735	6.6879	6	6.35755	5.68089	5.88509	5.70044	5.93546	5.88509	6.0045	5.87774	101.9	89.1	103.1	64	82	51.3	59.1	52	61.2	59.1	64.2	58.8
Q62807	A0A0G2K9H6; A0A0U1RRV6; Q62807; A0A0U1RRS2; A0A0U1RS19	Syt17	Synaptotagmin-17 (Protein B/K) (Synaptotagmin XVII) (SytXVII)	TNSPDGR	S3(Phospho)	1	6 v 6	0.350754	0.12719	7.59991	6.79831	7.12102	6.92719	7.32553	6.45779	6.45943	6.48543	6.6907	6.36457	6.62352	6.68229	194	111.3	139.2	121.7	160.4	87.9	88	89.6	103.3	82.4	98.6	102.7
Q6JE36	Q6JE36	Ndrg1	Protein NDRG1 (N-myc downstream-regulated gene 1 protein) (Protein Ndr1)	SHTSEGSR	S7(Phospho)	1	6 v 6	0.417819	0.129214	4.47897	3.66676	4.3147	3.24793	3.54844	3.67807	3.24793	2.94486	3.56071	3.12102	3.29278	3.27798	22.3	12.7	19.9	9.5	11.7	12.8	9.5	7.7	11.8	8.7	9.8	9.7
Q9WU82	Q9WU82; A0A0G2JT93	Ctnnb1	Catenin beta-1 (Beta-catenin)	TSMGGTQQQFVEGVR	Ambiguous	1	6 v 6	0.322627	0.1294	6.4545	5.69488	5.93782	5.80735	5.95884	5.30743	5.39917	5.35403	5.48864	5.54844	5.55459	5.14568	87.7	51.8	61.3	56	62.2	39.6	42.2	40.9	44.9	46.8	47	35.4
B1H2A6	B1H2A6	Fxr2	FMR1 autosomal homolog 2 (Fxr2 protein)	TDGSISGDRQPVTVADYISR	S4(Phospho) S6(Phospho)	1	6 v 6	0.512698	0.130088	6.71836	6.24982	6.34163	5.47249	6.01123	4.91648	5.77873	6.08534	6.8716	5.70874	5.31107	5.52356	105.3	76.1	81.1	44.4	64.5	30.2	54.9	67.9	117.1	52.3	39.7	46
Q0VGK1	Q0VGK1; A0A0G2JTI5	Ralgps2	Ral GEF with PH domain and SH3-binding motif 2 (Ralgps2 protein)	SAASREDLAGPDVGASPQGGR	S4(Phospho)	1	6 v 6	0.315222	0.131179	6.63952	5.85798	6.1819	6.27612	6.48382	5.52982	5.82273	5.74147	5.79442	5.61765	5.75221	5.76022	99.7	58	72.6	77.5	89.5	46.2	56.6	53.5	55.5	49.1	53.9	54.2
A0A0G2K2L0	A0A0G2K2L0	Mlh1	DNA mismatch repair protein Mlh1 (RCG26088)	ESVIGASEVAPPAAPPSSPGSSR	Ambiguous	1	6 v 6	0.319519	0.131258	5.55766	5.19377	5.17792	5.05745	5.55459	4.45286	4.63807	5.00899	5.11686	4.51096	4.88264	4.7866	47.1	36.6	36.2	33.3	47	21.9	24.9	32.2	34.7	22.8	29.5	27.6
B2GUU0	B2GUU0; A1L014	Cactin	Cactin	SPGVAALAASQQQSLQER	S1(Phospho)	1	6 v 6	0.38215	0.131342	2.76553	2.70044	2.40599	2.56071	2.53605	2.1375	2.3505	1.37851	2.56071	1.76553	2.10434	1.88753	6.8	6.5	5.3	5.9	5.8	4.4	5.1	2.6	5.9	3.4	4.3	3.7
D3ZXD8	D3ZR79; D3ZXD8	Tmem245	Transmembrane protein 245	SSPSSPSPTLGR	Ambiguous Ambiguous	1	6 v 6	0.332958	0.131759	7.33271	6.76818	6.94134	6.71012	6.9542	6.10014	6.31107	6.33628	6.50144	6.22304	6.35403	6.25927	161.2	109	122.9	104.7	124	68.6	79.4	80.8	90.6	74.7	81.8	76.6
Q9WU49	Q9WU49	Carhsp1	Calcium-regulated heat stable protein 1 (Calcium-regulated heat-stable protein of 24 kDa) (CRHSP-24)	DRSPSPLR	S3(Phospho) S5(Phospho)	1	6 v 6	0.263077	0.131767	8.15482	7.94369	7.95245	7.95012	8.34163	7.40173	7.43962	7.52435	7.80413	7.66035	7.85549	7.48945	285	246.2	247.7	247.3	324.4	169.1	173.6	184.1	223.5	202.3	231.6	179.7
Q63560	Q63560; F1LQZ9	Map6	Microtubule-associated protein 6 (MAP-6) (145-kDa STOP) (STOP145) (Stable tubule-only polypeptide) (STOP)	RSEGHEQTTAAHAQGTGPEGGK	S2(Phospho)	1	6 v 6	0.366434	0.132097	7.81826	7.38198	7.5932	7.29278	7.18785	6.70044	7.00562	6.32373	7.16892	6.89603	6.78921	6.76951	225.7	166.8	193.1	156.8	145.8	104	128.5	80.1	143.9	119.1	110.6	109.1
P97526	P97526; A0A0G2JWL3; F1LM28	Nf1	Neurofibromin (Neurofibromatosis-related protein NF-1)	KGSMISVMSSEGNVDSPVSR	S3(Phospho)	1	6 v 6	0.422924	0.132545	6.35931	5.66107	6.00899	5.37504	5.74416	5.03562	5.22497	4.91648	5.42626	5	4.85798	5.09592	82.1	50.6	64.4	41.5	53.6	32.8	37.4	30.2	43	32	29	34.2
P0C1X8	F1LRI7; P0C1X8	Aak1	AP2-associated protein kinase 1 (EC 2.7.11.1) (Adaptor-associated kinase 1)	ILSDVTHSAVFGVPASK	T6(Phospho)	1	6 v 6	0.35565	0.133026	7.63081	6.74953	6.96809	6.63807	6.84423	6.49025	6.24031	6.22689	6.58796	6.42794	6.65821	6.26303	198.2	107.6	125.2	99.6	114.9	89.9	75.6	74.9	96.2	86.1	101	76.8
B0BNC8	B0BNC8		Uncharacterized protein (Fragment)	RSSGSANKS	S5(Phospho) Ambiguous	1	6 v 6	0.383751	0.133075	8.73944	8.17493	8.37112	8.12619	8.1153	7.52826	7.6886	7.13031	7.77479	7.6014	7.76155	7.58721	427.4	289	331.1	279.4	277.3	184.6	206.3	140.1	219	194.2	217	192.3
P23347	P23347; Q9JJS4	Slc4a2	Anion exchange protein 2 (AE 2) (Anion exchanger 2) (Band 3-related protein 2) (B3RP-2) (Non-erythroid band 3-like protein) (Solute carrier family 4 member 2)	APPQQPSPASSPSAVQFFLQEDEGTDR	S7(Phospho)	2	6 v 6	0.3467	0.133218	7.30743	6.77083	6.92955	6.35755	6.71149	5.79442	6.3733	6.38198	6.58946	6.23074	6.1639	6.45943	158.4	109.2	121.9	82	104.8	55.5	82.9	83.4	96.3	75.1	71.7	88
Q62688	A0A0G2K4N6; Q62688; F1LP62	Plcl1	Inactive phospholipase C-like protein 1 (PLC-L1) (PRIP1) (Phospholipase C-related but catalytically inactive protein) (p130)	RVSGDYNGEQK	S3(Phospho)	1	6 v 6	0.334152	0.133402	7.92125	7.42122	7.63009	7.26491	7.5691	6.90929	6.97039	6.83542	7.09487	6.76818	6.89845	6.8802	242.4	171.4	198.1	153.8	189.9	120.2	125.4	114.2	136.7	109	119.3	117.8
Q5M7V8	Q5M7V8	Thrap3	Thyroid hormone receptor-associated protein 3 (Thyroid hormone receptor-associated protein complex 150 kDa component) (Trap150)	SRESVDSRDSSHSR	S10(Phospho) S4(Phospho) S7(Phospho)	1	6 v 6	0.310245	0.134052	8.04002	7.41785	7.66605	7.61029	8.06124	7.28355	7.05094	7.10119	7.4187	7.0917	7.33271	7.20359	263.2	171	203.1	195.4	267.1	155.8	132.6	137.3	171.1	136.4	161.2	147.4
Q9QXY4	Q3MID9; Q9QXY4	Ogfr	Opioid growth factor receptor (OGFr) (Zeta-type opioid receptor)	SPVEDPDSDTMGTSVDESEELAR	Ambiguous	1	6 v 6	0.371279	0.13476	5.31832	4.61471	4.65535	4.81762	4.90689	4.6837	4.50462	3.93546	4.43296	3.926	4.3505	3.96347	39.9	24.5	25.2	28.2	30	25.7	22.7	15.3	21.6	15.2	20.4	15.6
M0RDF1	M0RDF1	Kdm3b	Lysine demethylase 3B	SSSPTSSLTQPIEMPTLSSSPTEERPTVGPGQQDNPLLK	Ambiguous Ambiguous	1	6 v 6	0.346175	0.134974	4.98185	4.19377	4.43962	4.53605	4.57894	3.57289	4.10434	3.80735	4.12102	3.81762	3.91648	4.1375	31.6	18.3	21.7	23.2	23.9	11.9	17.2	14	17.4	14.1	15.1	17.6
Q5RKI5	Q5RKI5	Flii	FLII, actin-remodeling protein (Flightless I homolog (Drosophila))	RKDSAQDVQAK	S4(Phospho)	1	6 v 6	0.347548	0.135165	8.09064	7.3966	7.73742	7.32103	7.56834	6.84925	7.0542	6.97269	7.15886	6.97269	6.91528	6.92719	272.6	168.5	213.4	159.9	189.8	115.3	132.9	125.6	142.9	125.6	120.7	121.7
D3ZW66	D3ZW66; A0A0G2K6Y4; A0A0U1RS33	Sgsm2	RUN and TBC1 domain containing 1 (Predicted) (Small G protein-signaling modulator 2)	RPSGGSQEALR	S3(Phospho)	1	6 v 6	0.366336	0.135388	7.66249	7.13955	7.24888	7.16993	7.507	6.34873	6.55152	6.62936	6.82273	6.46107	6.88874	6.73471	202.6	141	152.1	144	181.9	81.5	93.8	99	113.2	88.1	118.5	106.5
A0A0G2K9M4	A0A0G2K9M4	Wdfy3	WD repeat and FYVE domain-containing 3	RWSDQLSLDEK	S3(Phospho)	1	6 v 6	0.351933	0.135802	6.71287	6.01346	6.20163	6.26115	6.14364	5.6893	5.73335	5.25927	5.848	5.40599	5.73064	5.62936	104.9	64.6	73.6	76.7	70.7	51.6	53.2	38.3	57.6	42.4	53.1	49.5
Q9Z327	A0A0H2UHQ9; Q9Z327	Synpo	Synaptopodin	STSFTEK	Ambiguous	1	6 v 6	0.305302	0.136023	6.83668	6.6865	6.72928	6.50779	6.61765	5.77083	6.30743	5.90929	6.14568	6.07468	6.20163	6.05745	114.3	103	106.1	91	98.2	54.6	79.2	60.1	70.8	67.4	73.6	66.6
Q7TSU1	Q7TSU1	Arfgef2	Brefeldin A-inhibited guanine nucleotide-exchange protein 2 (Brefeldin A-inhibited GEP 2) (ADP-ribosylation factor guanine nucleotide-exchange factor 2)	GSSISGR	S3(Phospho)	1	6 v 6	0.312968	0.136043	7.80413	7.09064	7.50779	7.44956	7.51649	6.89845	7.07361	6.6879	6.91528	6.83794	6.86295	6.83794	223.5	136.3	182	174.8	183.1	119.3	134.7	103.1	120.7	114.4	116.4	114.4
Q5BK26	Q5BK26; G3V745	Pnpla7	Patatin-like phospholipase domain-containing protein 7 (EC 3.1.1.-) (EC 3.1.1.5) (Liver NTE-related protein 1) (NTE-related esterase)	SCSVPLPPIHGEIDELR	S1(Phospho)	1	6 v 6	0.355956	0.13608	6.99548	6.09592	6.45286	6.53138	6.59544	5.78398	6.02901	5.83794	6.05094	5.73877	5.82018	5.82018	127.6	68.4	87.6	92.5	96.7	55.1	65.3	57.2	66.3	53.4	56.5	56.5
Q99P82	Q6IRG7; Q99P82	Cldn11	Claudin-11	FYYSSGSSSPTHAK	S9(Phospho)	1	6 v 6	0.327761	0.136162	6.38888	5.68089	6.20555	5.79701	6.2114	5.02237	5.47897	5.84046	5.7252	5.62059	5.52669	5.60881	83.8	51.3	73.8	55.6	74.1	32.5	44.6	57.3	52.9	49.2	46.1	48.8
Q91Z80	D3ZZ81; A0A0G2K3L9; A0A1B0GWM2; A0A1B0GWS0; A0A1B0GWW5; D3ZRB1; Q91Z80; Q562A3; F1M863	Ppfia4	Liprin-alpha-4 (Protein tyrosine phosphatase receptor type f polypeptide-interacting protein alpha-4) (PTPRF-interacting protein alpha-4) (Fragment)	RAPSWR	S4(Phospho)	1	6 v 6	0.323739	0.136832	6.75889	6.18587	6.64241	6.32193	6.96232	5.66959	6.17991	6.65678	6.8802	6.54844	6.66818	6.76686	108.3	72.8	99.9	80	124.7	50.9	72.5	100.9	117.8	93.6	101.7	108.9
Q5RKG9	Q5RKG9	Eif4b	Eukaryotic translation initiation factor 4B	RRESEK	S4(Phospho)	1	6 v 6	0.31284	0.136835	9.00534	8.31107	8.47573	8.45574	8.69523	7.8857	7.84046	7.8586	8.33807	8.08108	8.22448	8.11009	513.9	317.6	356	351.1	414.5	236.5	229.2	232.1	323.6	270.8	299.1	276.3
F1M4U0	F1M4U0	Ccnyl1	Cyclin Y-like 1	YSSCSTIFLDDSTVSQPNLR	Ambiguous	1	6 v 6	0.3793	0.13691	5.6893	4.71699	5.06178	4.98641	5.1819	4.34341	4.32912	4.34341	4.45943	4.56682	4.97728	4.46597	51.6	26.3	33.4	31.7	36.3	20.3	20.1	20.3	22	23.7	31.5	22.1
P28818	P28818; A0A0G2JZ23; F1LM43; Q5BJV1	Rasgrf1	Ras-specific guanine nucleotide-releasing factor 1 (Ras-GRF1) (Guanine nucleotide-releasing protein) (GNRP) (P140 Ras-GRF)	ALELASLGCPSDGYTNIHSPISPFGK	S19(Phospho) S22(Phospho)	1	6 v 6	0.231443	0.136912	5.84298	5.4822	5.67243	5.27426	5.73335	4.93546	5.26679	5.39575	5.17393	5.40939	5.32553	5.12928	57.4	44.7	51	38.7	53.2	30.6	38.5	42.1	36.1	42.5	40.1	35
E9PSK5	E9PSK5; A0A0G2JTL2	Sik2	Non-specific serine/threonine protein kinase (EC 2.7.11.1)	RASDTSLTQGIVAFR	S3(Phospho)	1	6 v 6	0.269228	0.137351	7.58796	6.88874	7.07682	7.05202	7.36019	6.67666	6.64962	6.848	6.81506	6.54381	6.89118	6.75622	192.4	118.5	135	132.7	164.3	102.3	100.4	115.2	112.6	93.3	118.7	108.1
E9PU28	Q6P9U9; E9PU28	Impdh2	Inosine-5'-monophosphate dehydrogenase 2 (IMP dehydrogenase 2) (IMPD 2) (IMPDH 2) (EC 1.1.1.205)	ARHGFCGIPITDTGR	T11(Phospho)	1	6 v 6	0.342593	0.138597	6.59544	5.848	6.08958	5.83542	6.1416	5.32912	5.49825	5.38198	5.64097	5.35755	5.45943	5.61765	96.7	57.6	68.1	57.1	70.6	40.2	45.2	41.7	49.9	41	44	49.1
P62193	P62193	Psmc1	26S proteasome regulatory subunit 4 (P26s4) (26S proteasome AAA-ATPase subunit RPT2) (Proteasome 26S subunit ATPase 1)	APQETYADIGGLDNQIQEIK	Ambiguous	1	6 v 6	0.354569	0.139221	7.99379	7.62863	7.48462	7.22014	7.43879	6.75221	7.01011	6.72383	6.89482	6.71562	7.21237	6.86666	254.9	197.9	179.1	149.1	173.5	107.8	128.9	105.7	119	105.1	148.3	116.7
Q4KLM7	Q4KLM7; A0A0G2K5D7	Specc1	Sperm antigen with calponin homology and coiled-coil domains 1	TSGSSSSDVTK	S7(Phospho)	2	6 v 6	0.304996	0.140446	9.24888	8.56186	8.72144	8.58946	8.78562	8.15886	8.11894	8.06985	8.3336	8.18686	8.44626	8.25786	608.4	377.9	422.1	385.2	441.3	285.8	278	268.7	322.6	291.4	348.8	306.1
A0A0G2K1Q9	A3E0T0; A0A0G2K1Q9; Q9JMB3	Epb41l3	Erythrocyte membrane protein band 4.1-like 3 (Erythrocyte protein band 4.1-like 3, isoform CRA_e)	SLDGASVNENHEIYMK	S1(Phospho)	2	6 v 6	0.295005	0.140616	8.19279	7.81314	7.96347	7.74685	7.92778	7.13648	7.40939	7.21917	7.54921	7.33896	7.3147	7.33271	292.6	224.9	249.6	214.8	243.5	140.7	170	149	187.3	161.9	159.2	161.2
Q5QD51	Q5QD51	Akap12	A-kinase anchor protein 12 (AKAP-12)	QEKEPTKSPESPSSPVSSETTSSFK	S13(Phospho) S14(Phospho)	1	6 v 6	0.321453	0.140633	6.36982	5.82782	6.00225	6.11894	6.0268	5.24793	5.47897	5.2211	5.74416	5.34696	5.54844	5.47897	82.7	56.8	64.1	69.5	65.2	38	44.6	37.3	53.6	40.7	46.8	44.6
P15205	P15205	Map1b	Microtubule-associated protein 1B (MAP-1B) (Neuraxin) [Cleaved into: MAP1B heavy chain; MAP1 light chain LC1]	RESVASGDDR	S3(Phospho) S6(Phospho)	1	6 v 6	0.358987	0.140986	7.99039	7.45533	7.65821	7.13031	7.46842	6.58195	6.78267	6.8716	7.22786	6.8716	6.92244	6.98527	254.3	175.5	202	140.1	177.1	95.8	110.1	117.1	149.9	117.1	121.3	126.7
B6RIU0	B6RIU0; A0A0G2K376	Fip1l1	FIP1-like 1 protein (Pre-mRNA 3'-end-processing factor FIP1)	DHSPTPSVFNSDEER	Ambiguous	1	6 v 6	0.33586	0.141137	6.26866	5.67525	5.66676	5.30743	5.55152	4.8125	5.1819	5.16591	5.72247	5.1416	5.10852	5.38198	77.1	51.1	50.8	39.6	46.9	28.1	36.3	35.9	52.8	35.3	34.5	41.7
Q9JIR1	Q9JIR1; D4A2L1; F1LSC8; A0A0G2K4J8	Rimbp2	RIMS-binding protein 2 (RIM-BP2)	RYSHSGGGPQR	S3(Phospho)	1	6 v 6	0.349593	0.141329	8.29875	7.58796	7.83668	7.63227	7.62059	6.96809	7.41024	6.94017	7.49745	7.13853	6.99548	7.29462	314.9	192.4	228.6	198.4	196.8	125.2	170.1	122.8	180.7	140.9	127.6	157
O35987	A0A0G2K911; O35987	Nsfl1c	NSFL1 cofactor p47 (XY body-associated protein XY40) (p97 cofactor p47)	RHSGQDVHVVLK	S3(Phospho)	3	6 v 6	0.331327	0.142178	9.6994	9.16138	9.21383	9.18438	9.37003	8.51767	8.66924	8.55459	8.9884	8.59507	8.70148	8.64133	831.4	572.6	593.8	581.8	661.7	366.5	407.1	376	507.9	386.7	416.3	399.3
Q62739	A0A0G2K1B4; Q62739	Rab3ip	Rab-3A-interacting protein (Rab3A-interacting protein) (Rabin-3) (SSX2-interacting protein)	KDSCNAER	S3(Phospho)	2	6 v 6	0.263914	0.143713	8.69035	8.2588	8.40812	8.31152	8.5812	7.7879	7.88264	7.83605	8.08587	7.90809	7.97842	7.94075	413.1	306.3	339.7	317.7	383	221	236	228.5	271.7	240.2	252.2	245.7
F1M3W5	F1M3W5	Dmxl2	Dmx-like 2	RSSVLVTHAELMPDK	S3(Phospho)	1	6 v 6	0.478169	0.144534	7.08958	6.6907	6.48864	5.86295	6.34696	5.48864	6.05745	5.45286	5.93782	5.43296	5.44956	5.57289	136.2	103.3	89.8	58.2	81.4	44.9	66.6	43.8	61.3	43.2	43.7	47.6
A8IHN8	A8IHN8	Ag2	Uncharacterized protein C11orf96 homolog (Protein Ag2)	STQSLSLQR	S1(Phospho)	1	6 v 6	0.30824	0.144621	6.1416	5.50462	5.80993	5.7761	5.89966	4.90207	5.16189	5.24793	5.56682	5.20163	5.3147	5.41278	70.6	45.4	56.1	54.8	59.7	29.9	35.8	38	47.4	36.8	39.8	42.6
Q5RJK5	Q5RJK5	Cbx3	Chromobox 3 (Chromobox homolog 3 (HP1 gamma homolog, Drosophila)) (Chromobox homolog 3 (HP1 gamma homolog, Drosophila), isoform CRA_a)	SLSDSESDDSK	S1(Phospho)	2	6 v 6	0.358949	0.144921	8.97154	7.97499	8.12619	8.16842	8.38716	7.49346	7.75422	7.75756	7.87467	7.64313	7.71699	7.63952	502	251.6	279.4	287.7	334.8	180.2	215.9	216.4	234.7	199.9	210.4	199.4
Q5U2M6	A0A0G2JYN0; Q5U2M6	Dcaf8	DDB1- and CUL4-associated factor 8 (WD repeat-containing protein 42A)	RASRDQDSSDDER	S3(Phospho)	1	6 v 6	0.386782	0.144959	3.29278	1.80735	2.23266	3.07039	2.48543	1.926	2.40599	2.3505	2.72247	2.07039	2.40599	2	9.8	3.5	4.7	8.4	5.6	3.8	5.3	5.1	6.6	4.2	5.3	4
M0R8V0	M0R8V0	Uhrf1bp1l	UHRF1-binding protein 1-like	SASDTNLQK	Ambiguous	1	6 v 6	0.371097	0.144965	8.2427	7.6489	7.92659	7.56605	7.82782	6.93428	7.29094	7.01569	7.37156	6.91767	6.99209	7.34252	302.9	200.7	243.3	189.5	227.2	122.3	156.6	129.4	165.6	120.9	127.3	162.3
A8IHN8	A8IHN8	Ag2	Uncharacterized protein C11orf96 homolog (Protein Ag2)	STQSLSLQR	Ambiguous	1	6 v 6	0.254201	0.146848	7.25456	6.63227	6.93899	6.92244	6.94251	6.44294	6.48543	6.34341	6.57592	6.25739	6.48543	6.55919	152.7	99.2	122.7	121.3	123	87	89.6	81.2	95.4	76.5	89.6	94.3
D3ZLU0	D3ZLU0	C2cd4c	C2 calcium-dependent domain-containing 4C (RCG29198)	HGSLSADDSTPDTSPGVR	Ambiguous	1	6 v 6	0.270073	0.14687	7.33002	6.77083	6.98185	6.83162	7.14466	6.45779	6.26303	6.49665	6.81121	6.47897	6.73877	6.61324	160.9	109.2	126.4	113.9	141.5	87.9	76.8	90.3	112.3	89.2	106.8	97.9
Q4V8B0	Q4V8B0; A0A0G2JZ50; A0A0G2KAL4; A0A0G2K7Y2; A0A0G2JYS1	Oxr1	Oxidation resistance protein 1 (Protein C7)	RDSETEVEELR	S3(Phospho)	1	6 v 6	0.328098	0.147171	6.71425	5.95187	6.38888	6.16189	6.24793	5.44294	5.82782	5.55766	5.8505	5.70874	5.55152	5.78921	105	61.9	83.8	71.6	76	43.5	56.8	47.1	57.7	52.3	46.9	55.3
O08662	A0A140TAJ5; O08662	Pi4ka	Phosphatidylinositol 4-kinase alpha (PI4-kinase alpha) (PI4K-alpha) (PtdIns-4-kinase alpha) (EC 2.7.1.67)	KTSSVSSISQVSPER	S3(Phospho)	1	6 v 6	0.296372	0.147824	7.14466	6.86419	6.75889	6.6453	6.87036	6.03342	6.32373	6.02459	6.51096	6.32733	6.36457	6.30012	141.5	116.5	108.3	100.1	117	65.5	80.1	65.1	91.2	80.3	82.4	78.8
Q923V4	Q923V4	Fbxo6	F-box only protein 6 (F-box only protein 6b) (F-box protein that recognizes sugar chains 2) (F-box/G-domain protein 2)	KILSFGSWEDLSP	S12(Phospho) S4(Phospho) S7(Phospho)	1	6 v 6	0.281509	0.148071	5.77083	5.93782	6.35403	4.98185	5.80735	5.38543	5.58496	5.50462	5.76022	5.70874	5.76553	5.83542	54.6	61.3	81.8	31.6	56	41.8	48	45.4	54.2	52.3	54.4	57.1
O35986	O35986; A0A0H2UHZ4	Zranb2	Zinc finger Ran-binding domain-containing protein 2 (Zinc finger protein 265) (Zinc finger, splicing)	YNLDASEEEDSNK	S6(Phospho)	1	6 v 6	0.592795	0.148197	6.15381	5.84549	6.01792	4.67807	5.09592	3.89724	5.16993	4.95884	5.9472	5	4.41954	4.8679	71.2	57.5	64.8	25.6	34.2	14.9	36	31.1	61.7	32	21.4	29.2
P54645	P54645	Prkaa1	5'-AMP-activated protein kinase catalytic subunit alpha-1 (AMPK subunit alpha-1) (EC 2.7.11.1) (Acetyl-CoA carboxylase kinase) (ACACA kinase) (EC 2.7.11.27) (Hydroxymethylglutaryl-CoA reductase kinase) (HMGCR kinase) (EC 2.7.11.31) (Tau-protein kinase PRKAA1) (EC 2.7.11.26)	SGSISNYR	S3(Phospho)	1	6 v 6	0.268623	0.148696	7.53372	7.13955	7.30834	6.95884	7.09592	6.41109	6.64818	6.66959	6.95187	6.6851	6.76951	6.83162	185.3	141	158.5	124.4	136.8	85.1	100.3	101.8	123.8	102.9	109.1	113.9
D3ZFH5	D3ZFH5	Itih2	Inter-alpha-trypsin inhibitor heavy chain 2	SRTLDMENFNTEVNIPPGAK	T3(Phospho)	1	6 v 6	0.254533	0.149029	5.853	5.38888	5.58796	4.91648	5.59096	4.87774	4.95884	5.24031	5.15785	5.29646	5.24413	5.14568	57.8	41.9	48.1	30.2	48.2	29.4	31.1	37.8	35.7	39.3	37.9	35.4
Q9ESV1	A0A0G2K101; Q9ESV1; G3V7L9	Luzp1	Leucine zipper protein 1 (Leucine zipper motif-containing protein)	IEDGISSTLPSK	S11(Phospho)	1	6 v 6	0.441955	0.149056	7.14771	6.36982	6.49506	6.39403	6.58045	5.56377	5.69488	5.37851	6.06609	5.59694	5.86542	5.89482	141.8	82.7	90.2	84.1	95.7	47.3	51.8	41.6	67	48.4	58.3	59.5
A2VD12	A2VD12	Pbxip1	Pre-B-cell leukemia transcription factor-interacting protein 1 (Hematopoietic PBX-interacting protein)	EHGCSSSDDDTDVDVEGLRR	S5(Phospho) S6(Phospho) S7(Phospho)	1	6 v 6	0.307195	0.149213	6.75087	6.29646	6.28725	6.16591	6.54381	5.76553	5.66391	5.72792	6.08746	5.73606	5.93782	5.73606	107.7	78.6	78.1	71.8	93.3	54.4	50.7	53	68	53.3	61.3	53.3
D3ZCI2	D3ZCI2	Slc9a7	Solute carrier family 9 (Sodium/hydrogen exchanger), member 7 (Predicted) (Solute carrier family 9 member A7)	SSSEEVLER	S1(Phospho)	1	6 v 6	0.294033	0.149555	6.43796	5.99095	6.03562	5.72792	6	5.27053	5.50462	5.52042	5.70874	5.43296	5.44294	5.42291	86.7	63.6	65.6	53	64	38.6	45.4	45.9	52.3	43.2	43.5	42.9
Q9WU82	Q9WU82; A0A0G2JT93	Ctnnb1	Catenin beta-1 (Beta-catenin)	RLSVELTSSLFR	S3(Phospho)	1	6 v 6	0.332794	0.150077	6.80349	6.32373	6.51096	6.1639	6.46923	5.44626	5.79442	5.89482	6.35579	5.9331	5.73877	5.91409	111.7	80.1	91.2	71.7	88.6	43.6	55.5	59.5	81.9	61.1	53.4	60.3
D3ZFB6	D3ZFB6	Prrt2	Proline-rich transmembrane protein 2 (Dispanin subfamily B member 3) (DSPB3)	AHGGHPGSPR	S8(Phospho)	2	6 v 6	0.337298	0.150227	8.40301	8.41193	8.34296	7.64097	8.09908	7.20555	7.71425	7.48864	7.82718	7.50859	7.58646	7.69349	338.5	340.6	324.7	199.6	274.2	147.6	210	179.6	227.1	182.1	192.2	207
Q2LC84	Q3MUI1; Q2LC86; F1LRS4; Q2LC84; F1LNZ2; Q2LC87; Q2LC85; H9KVE4	Numb	Protein numb homolog	RTPSEADR	S4(Phospho)	1	6 v 6	0.309026	0.150948	8.74651	8.04111	8.18289	8.02514	8.05474	7.60881	7.69766	7.35755	7.77017	7.61765	7.73403	7.68159	429.5	263.4	290.6	260.5	265.9	195.2	207.6	164	218.3	196.4	212.9	205.3
B5DFK6	B5DFK6	Ap3d1	AP-3 complex subunit delta	HSSLPTESDEDIAPAQR	S8(Phospho) T6(Phospho) Ambiguous	1	6 v 6	0.314925	0.151226	7.41954	6.79181	6.92481	6.926	6.97957	6.18587	6.52826	6.32553	6.51096	6.36632	6.3906	6.26866	171.2	110.8	121.5	121.6	126.2	72.8	92.3	80.2	91.2	82.5	83.9	77.1
E9PTG5	E9PTG5; D3ZSV9; Q8K481	Plekha5	Pleckstrin homology domain-containing A5	TNSMQQLEQWIK	T1(Phospho)	1	6 v 6	0.23995	0.151303	6.26491	5.91886	6.02237	5.8505	6.27053	5.46923	5.69488	5.56377	5.74147	5.65535	5.4822	5.57894	76.9	60.5	65	57.7	77.2	44.3	51.8	47.3	53.5	50.4	44.7	47.8
M0R7T1	M0R7T1	Phactr4	Phosphatase and actin regulator 4	AHSLLFESSDSFSEDTGTLGR	S3(Phospho)	1	6 v 6	-0.570963	0.152442	5.10852	5.76022	4.54226	5.66959	4.84298	4.41954	4.24793	5.81762	4.39917	3.90689	4.32193	5.3147	34.5	54.2	23.3	50.9	28.7	21.4	19	56.4	21.1	15	20	39.8
P29476	D3ZEW7; P29476; F1LQL1	Nos1	Nitric oxide synthase, brain (EC 1.14.13.39) (BNOS) (Constitutive NOS) (NC-NOS) (NOS type I) (Neuronal NOS) (N-NOS) (nNOS) (Peptidyl-cysteine S-nitrosylase NOS1)	KSSGDGPDLR	S3(Phospho)	1	6 v 6	0.47097	0.15249	8.71528	7.82082	8.23984	7.45121	7.8857	7.03122	7.22497	6.6279	7.29921	7.49905	7.32733	7.4363	420.3	226.1	302.3	175	236.5	130.8	149.6	98.9	157.5	180.9	160.6	173.2
D4ACM9	D4ACM9	Mfap1a	Microfibrillar-associated protein 1A	KIVEPEVVGESDSEVEGDAWR	S11(Phospho) S13(Phospho)	1	6 v 6	0.358814	0.152871	6.54535	5.98185	6.10643	5.853	6.0917	4.848	5.42962	5.46597	5.83289	5.59694	5.58195	5.6893	93.4	63.2	68.9	57.8	68.2	28.8	43.1	44.2	57	48.4	47.9	51.6
P81128	P81128; D4AD82	Arhgap35	Rho GTPase-activating protein 35 (GAP-associated protein p190) (Glucocorticoid receptor DNA-binding factor 1)	NSLSDPNIDR	S2(Phospho)	1	6 v 6	0.273648	0.152909	7.39403	6.84172	6.90087	6.80864	6.9542	6.39403	6.50621	6.2817	6.60437	6.35755	6.4545	6.48864	168.2	114.7	119.5	112.1	124	84.1	90.9	77.8	97.3	82	87.7	89.8
P15205	P15205	Map1b	Microtubule-associated protein 1B (MAP-1B) (Neuraxin) [Cleaved into: MAP1B heavy chain; MAP1 light chain LC1]	VQSLEGEKLSPKSDISPLTPR	S10(Phospho) S13(Phospho) T19(Phospho)	1	6 v 6	0.460639	0.152941	3.33628	2.74416	3.32193	2.3505	3.03562	2.58496	2.43296	1.32193	2.88753	2.7866	2.16993	2.63227	10.1	6.7	10	5.1	8.2	6	5.4	2.5	7.4	6.9	4.5	6.2
Q9WTW8	Q9WTW8	Slc23a2	Solute carrier family 23 member 2 (Na(+)/L-ascorbic acid transporter 2) (Sodium-dependent vitamin C transporter 2)	RSSDKDSQATV	S3(Phospho)	1	6 v 6	0.341132	0.153389	7.98071	7.35315	7.43796	7.32373	7.57969	6.58946	7.0433	6.85425	7.06501	6.83162	6.76022	6.8679	252.6	163.5	173.4	160.2	191.3	96.3	131.9	115.7	133.9	113.9	108.4	116.8
Q9JIL3	A0A0G2K2T6; Q9JIL3; A0A0G2K4U6; F1LRU1	Ilf3	Interleukin enhancer-binding factor 3	AVSDWIDEQEKGNSELSEAENMDTPPDDESK	S14(Phospho) S17(Phospho)	1	6 v 6	0.47836	0.153618	3.926	2.94486	3.33628	3.16993	3.44626	2.07039	3.15381	3.08746	3.15381	2.07039	2.23266	3.03562	15.2	7.7	10.1	9	10.9	4.2	8.9	8.5	8.9	4.2	4.7	8.2
Q6JE36	Q6JE36	Ndrg1	Protein NDRG1 (N-myc downstream-regulated gene 1 protein) (Protein Ndr1)	TASGSSVTSLEGTRSR	S15(Phospho) S9(Phospho) T8(Phospho)	1	6 v 6	0.256346	0.153851	7.33896	6.90448	7.10014	6.97384	7.22497	6.47735	6.63081	6.49506	6.66676	6.58195	6.57137	6.56224	161.9	119.8	137.2	125.7	149.6	89.1	99.1	90.2	101.6	95.8	95.1	94.5
F1M5M9	F1M5M9	Srgap3	SLIT-ROBO Rho GTPase-activating protein 3	SGGDTHSPPR	S1(Phospho) S7(Phospho)	1	6 v 6	0.340214	0.153871	7.91648	7.35226	7.41193	7.26397	7.51254	6.50144	7.00225	6.76818	6.96232	6.84172	6.76553	6.80219	241.6	163.4	170.3	153.7	182.6	90.6	128.2	109	124.7	114.7	108.8	111.6
Q3B7D5	G3V8W1; Q3B7D5	Rassf2	Ras association domain-containing protein 2	TRSDVGVR	S3(Phospho)	1	6 v 6	0.394653	0.153986	7.79116	7.01792	7.19869	6.96347	7.13545	6.23458	6.6014	6.34873	6.83036	6.34873	6.30925	6.58496	221.5	129.6	146.9	124.8	140.6	75.3	97.1	81.5	113.8	81.5	79.3	96
Q63531	D3Z8E0; F1LXV0; A0A0G2JXA6; Q63531; F1LYL8	Rps6ka1	Ribosomal protein S6 kinase alpha-1 (S6K-alpha-1) (EC 2.7.11.1) (90 kDa ribosomal protein S6 kinase 1) (p90-RSK 1) (p90RSK1) (p90S6K) (MAP kinase-activated protein kinase 1a) (MAPK-activated protein kinase 1a) (MAPKAP kinase 1a) (MAPKAPK-1a) (Ribosomal S6 kinase 1) (RSK-1)	AYSFCGTVEYMAPEVVNR	Ambiguous	3	6 v 6	0.247045	0.15419	6.69488	6.07468	6.2211	6.06609	6.32193	5.77083	5.80735	5.89724	6.07682	5.77347	5.75756	5.81506	103.6	67.4	74.6	67	80	54.6	56	59.6	67.5	54.7	54.1	56.3
D3ZKX8	D3ZKX8	Fam169a	Family with sequence similarity 169, member A	AVDSSSEEIEVEVPVVDRR	S4(Phospho) S5(Phospho)	1	6 v 6	0.306553	0.154652	6.40769	5.64097	6.11686	5.97499	6.2854	5.44956	5.32553	5.53916	5.6893	5.48543	5.60288	5.49825	84.9	49.9	69.4	62.9	78	43.7	40.1	46.5	51.6	44.8	48.6	45.2
O35986	O35986; A0A0H2UHZ4	Zranb2	Zinc finger Ran-binding domain-containing protein 2 (Zinc finger protein 265) (Zinc finger, splicing)	YNLDASEEEDSNK	Y1(Phospho)	1	6 v 6	0.459878	0.155672	7.63807	7.18982	7.27333	6.60437	6.90448	5.8125	6.33092	6.13955	7.02348	6.24031	6.17991	6.60437	199.2	146	154.7	97.3	119.8	56.2	80.5	70.5	130.1	75.6	72.5	97.3
A0A0G2K2M9	A0A0G2K2M9	Srrm2	Serine/arginine repetitive matrix 2	SGSSQELDGKPSVSPQER	S3(Phospho)	2	6 v 6	0.242729	0.155825	7.69	7.09487	7.24603	7.10434	7.31651	6.79961	6.88387	6.74147	6.85175	6.86419	6.85798	6.78529	206.5	136.7	151.8	137.6	159.4	111.4	118.1	107	115.5	116.5	116	110.3
F1M842	F1M842	Tp53bp1	Tumor protein p53-binding protein 1	SDSPEIPFQAATGSSDGLDSSSSGNSFVGLR	S3(Phospho)	2	6 v 6	0.281568	0.156174	5.0045	4.44626	4.57289	4.39232	4.79701	4.00899	4.15381	3.93546	4.36457	4.24031	3.98185	4.16189	32.1	21.8	23.8	21	27.8	16.1	17.8	15.3	20.6	18.9	15.8	17.9
Q6MG48	Q6MG48; A0A0U1RRZ5	Prrc2a	Protein PRRC2A (HLA-B-associated transcript 2) (Proline-rich and coiled-coil-containing protein 2A)	SEGSEYEEIPK	S1(Phospho)	1	6 v 6	0.167844	0.156248	6.7879	6.75355	6.75355	6.6851	7.08321	6.46761	7.09064	6.7866	6.75622	6.62352	6.47249	6.62059	110.5	107.9	107.9	102.9	135.6	88.5	136.3	110.4	108.1	98.6	88.8	98.4
Q9JKL7	Q9JKL7	Srek1	Splicing regulatory glutamine/lysine-rich protein 1 (SR-related protein of 86 kDa) (Serine/arginine-rich-splicing regulatory protein 86) (SRrp86) (Splicing factor, arginine/serine-rich 12)	EADSTVSTDADEKDTAR	S4(Phospho) T5(Phospho)	1	6 v 6	0.269087	0.156567	6.66676	6.2854	6.14771	5.99548	6.40599	5.84298	5.72792	5.65821	5.91169	5.8505	5.97499	5.58796	101.6	78	70.9	63.8	84.8	57.4	53	50.5	60.2	57.7	62.9	48.1
Q9WU82	Q9WU82; A0A0G2JT93	Ctnnb1	Catenin beta-1 (Beta-catenin)	TSMGGTQQQFVEGVR	S2(Phospho)	1	6 v 6	0.341411	0.157508	7.21723	6.45943	6.47735	6.57743	6.58646	5.71699	6.15785	5.94251	6.15178	5.95884	6.08108	5.96809	148.8	88	89.1	95.5	96.1	52.6	71.4	61.5	71.1	62.2	67.7	62.6
O35314	O35314	Chgb	Secretogranin-1 (Chromogranin-B) (CgB) (Glucagonoma peptide) (Secretogranin-I) (SgI) [Cleaved into: PE-11; CCB peptide short form; CCB peptide long form]	NHPDSELESTANRHSEETEEER	S15(Phospho)	2	6 v 6	0.266481	0.157756	7.40429	7.05637	6.97842	6.82909	6.89724	6.33092	6.44128	6.42626	6.74012	6.43796	6.74012	6.52199	169.4	133.1	126.1	113.7	119.2	80.5	86.9	86	106.9	86.7	106.9	91.9
Q9WTY2	A0JPL9; Q9WTY2	Rem2	GTP-binding protein REM 2 (Rad and Gem-like GTP-binding protein 2)	RGSMPVPYK	S3(Phospho)	1	6 v 6	0.341525	0.157799	8.2211	7.58346	7.46352	7.37156	7.8125	6.86171	7.48059	7.10434	7.73539	7.33271	6.80219	7.21237	298.4	191.8	176.5	165.6	224.8	116.3	178.6	137.6	213.1	161.2	111.6	148.3
A0A0G2KA14	A0A0G2KA14	Clec16a	C-type lectin domain-containing 16A	NVGEEEDEERGSAEDAQEDAEK	S12(Phospho)	1	6 v 6	0.314872	0.158022	6.10014	4.97728	5.52042	5.41954	5.58496	5.08321	5.03122	4.77083	4.98641	5.08746	5.03562	5.03122	68.6	31.5	45.9	42.8	48	33.9	32.7	27.3	31.7	34	32.8	32.7
F1M7N7	F1M7N7	Rps6ka2	Ribosomal protein S6 kinase (EC 2.7.11.1)	AYSFCGTIEYMAPEVVNR	T7(Phospho)	1	6 v 6	0.26168	0.158256	5.69488	5.45943	5.67525	5.24031	5.2891	4.8679	5.00899	4.61471	5.19771	5.07468	5.04439	5.08321	51.8	44	51.1	37.8	39.1	29.2	32.2	24.5	36.7	33.7	33	33.9
F1M0N1	F1M0N1	Abl2	Tyrosine-protein kinase (EC 2.7.10.2)	TVSTSSQPEENVDR	S3(Phospho) Ambiguous	1	6 v 6	0.284144	0.158656	6.82782	6.56834	6.56834	6.04221	6.55152	5.75221	5.90689	5.86295	6.01792	6.03342	6.28725	6.19574	113.6	94.9	94.9	65.9	93.8	53.9	60	58.2	64.8	65.5	78.1	73.3
Q9JK72	A0A0G2JSZ9; E9PSS2; B9TSW3; Q9JK72	Ccs	Copper chaperone for superoxide dismutase (Superoxide dismutase copper chaperone)	KDSAQPPAHL	S3(Phospho)	2	6 v 6	0.377071	0.15899	8.53877	7.61839	8.25739	8.13134	8.13237	7.36457	7.48059	7.21626	7.57061	7.54921	7.33539	7.17293	371.9	196.5	306	280.4	280.6	164.8	178.6	148.7	190.1	187.3	161.5	144.3
Q3SWT4	Q3SWT4; A0A0G2JWE3	Iws1	Protein IWS1 homolog (IWS1-like protein)	EAEDSDSDDNIKR	S5(Phospho) S7(Phospho)	1	6 v 6	0.30982	0.159258	6.26303	5.76818	5.61176	5.66107	6.02237	5.20945	5.09592	5.11686	5.64097	5.14568	5.50462	5.37851	76.8	54.5	48.9	50.6	65	37	34.2	34.7	49.9	35.4	45.4	41.6
Q921A2	Q921A2	Slc2a13	Proton myo-inositol cotransporter (H(+)-myo-inositol cotransporter) (Hmit) (H(+)-myo-inositol symporter) (Solute carrier family 2 member 13)	VKGSNYHLSDNDASDVE	S4(Phospho) S9(Phospho)	1	6 v 6	0.326522	0.159416	6.93546	6.06393	6.25927	6.42626	6.21917	5.8125	5.93074	5.38198	6.00675	5.90689	5.8802	5.68089	122.4	66.9	76.6	86	74.5	56.2	61	41.7	64.3	60	58.9	51.3
O08875	A0A1W2Q6Q2; O08875; A0A3Q9WS43; Q9WVP7; A0A0G2KB92; A0A1W2Q632; Q9R1P9	Dclk1	Serine/threonine-protein kinase DCLK1 (EC 2.7.11.1) (Calcium/calmodulin-dependent protein kinase type I-like CPG16) (Doublecortin-like and CAM kinase-like 1) (Doublecortin-like kinase 1)	SGKSPSPSPTSPGSLR	S14(Phospho) S4(Phospho) S8(Phospho)	1	6 v 6	0.309737	0.159784	7.21626	6.71836	6.81121	6.58195	6.86913	6.10224	6.22497	5.98185	6.38716	6.3505	6.2384	6.15381	148.7	105.3	112.3	95.8	116.9	68.7	74.8	63.2	83.7	81.6	75.5	71.2
P60841	P60841	Ensa	Alpha-endosulfine (ARPP-19e)	SSLVTSK	S2(Phospho)	2	6 v 6	0.308581	0.160025	9.10093	8.50422	8.57365	8.58609	8.75389	7.94075	8.12309	7.92125	8.31967	8.02015	8.06178	8.10905	549.1	363.1	381	384.3	431.7	245.7	278.8	242.4	319.5	259.6	267.2	276.1
B2RYA6	B2RYA6	Prcc	Papillary renal cell carcinoma (Translocation-associated) (Predicted) (Prcc protein) (Proline-rich mitotic checkpoint control factor)	QITQEDDDSDEEVAPENFFSLPDK	S9(Phospho)	1	6 v 6	0.303239	0.160194	6.22882	6.1334	6.17592	5.9472	6.62498	5.77873	5.80478	5.10434	5.94251	5.87283	5.6837	5.80478	75	70.2	72.3	61.7	98.7	54.9	55.9	34.4	61.5	58.6	51.4	55.9
F1M3W5	F1M3W5	Dmxl2	Dmx-like 2	AAEGISSDSLLSVPGQK	S9(Phospho)	1	6 v 6	0.400652	0.160236	6.97154	6.43296	6.42626	5.83036	6.08321	5.58496	5.61176	5.31107	5.66107	5.48543	5.98413	5.6893	125.5	86.4	86	56.9	67.8	48	48.9	39.7	50.6	44.8	63.3	51.6
D3ZFC5	D3ZFC5	Atp11c	Phospholipid-transporting ATPase (EC 7.6.2.1)	TFSDESNIL	S3(Phospho)	1	6 v 6	0.330891	0.160289	7.84298	7.37851	7.40173	7.08321	7.30925	6.46761	6.71836	6.77215	7.08428	6.59096	6.80993	6.88874	229.6	166.4	169.1	135.6	158.6	88.5	105.3	109.3	135.7	96.4	112.2	118.5
O88917	O88917; D4A144	Adgrl1	Adhesion G protein-coupled receptor L1 (Calcium-independent alpha-latrotoxin receptor 1) (CIRL-1) (Latrophilin-1)	RPSHEGYLAAPSLEGPGPDGDGQMQLVTSL	Ambiguous	1	6 v 6	0.367423	0.160534	5.24031	4.62644	4.70598	4.89724	4.93546	4.0268	4.24793	3.73335	4.83289	4.22497	4.12928	4.37851	37.8	24.7	26.1	29.8	30.6	16.3	19	13.3	28.5	18.7	17.5	20.8
A0A0G2JUA5	A0A0G2JU96; A0A0G2JUA5	Ahnak	AHNAK nucleoprotein	NRSNSFSDER	S3(Phospho) S5(Phospho)	1	6 v 6	0.376177	0.161145	7.96347	7.04439	7.04439	7.20359	7.24127	6.2555	6.71149	6.59694	6.78529	6.46761	6.6865	6.60733	249.6	132	132	147.4	151.3	76.4	104.8	96.8	110.3	88.5	103	97.5
E9PSL7	E9PSL7	Cit	Citron rho-interacting kinase (CRIK) (EC 2.7.11.1) (Rho-interacting, serine/threonine-protein kinase 21)	RVSEVEAVLSQK	S3(Phospho)	1	6 v 6	0.315856	0.161235	6.74147	6.32733	6.4446	6.20945	6.32553	5.54535	5.93546	5.66676	6.12722	5.83289	5.60585	5.70321	107	80.3	87.1	74	80.2	46.7	61.2	50.8	69.9	57	48.7	52.1
P84903	A0A0G2K5C8; A0A1B0GWK9; P84903	Stim1	Stromal interaction molecule 1	LPDSPALAK	S4(Phospho)	1	6 v 6	0.251093	0.161272	8.90238	8.53411	8.61912	8.57592	8.93399	8.13904	8.05691	7.99887	8.56682	8.28309	8.35755	8.39917	478.5	370.7	393.2	381.6	489.1	281.9	266.3	255.8	379.2	311.5	328	337.6
D3ZE55	D3ZE55	Pcdh8	Protocadherin-8 (Activity-regulated cadherin-like protein) (Arcadlin)	STSLPR	S3(Phospho)	1	6 v 6	0.313929	0.161455	7.83479	7.34074	7.37851	6.98413	7.38716	6.89482	6.83794	6.56986	6.9542	6.67384	6.7252	6.77083	228.3	162.1	166.4	126.6	167.4	119	114.4	95	124	102.1	105.8	109.2
G3V798	B1H240; G3V798	Srsf4	Serine and arginine-rich-splicing factor 4 (Similar to Sfrs4 protein (Predicted))	KGDTDHSRSPSR	S7(Phospho) Ambiguous	1	6 v 6	0.310477	0.161586	7.44377	6.67666	6.78529	6.92362	7.1467	6.2891	6.30378	6.42122	6.71149	6.37851	6.46107	6.30012	174.1	102.3	110.3	121.4	141.7	78.2	79	85.7	104.8	83.2	88.1	78.8
A8IHN8	A8IHN8	Ag2	Uncharacterized protein C11orf96 homolog (Protein Ag2)	SFLQSLECLR	S5(Phospho)	1	6 v 6	0.2494	0.16163	5.83542	5.21723	5.42291	5.49506	5.60288	5.08321	5.06609	4.71149	5.38888	5.20555	5.01792	5.12516	57.1	37.2	42.9	45.1	48.6	33.9	33.5	26.2	41.9	36.9	32.4	34.9
E9PSL7	E9PSL7	Cit	Citron rho-interacting kinase (CRIK) (EC 2.7.11.1) (Rho-interacting, serine/threonine-protein kinase 21)	RHSLENK	S3(Phospho)	1	6 v 6	0.319748	0.161813	8.20457	7.65177	8.01346	7.96982	8.08693	7.11894	7.35755	7.28263	7.61912	7.24982	7.23266	7.32283	295	201.1	258.4	250.7	271.9	139	164	155.7	196.6	152.2	150.4	160.1
P97526	P97526; A0A0G2JWL3; F1LM28	Nf1	Neurofibromin (Neurofibromatosis-related protein NF-1)	KVSVSESNVLLDEEVLTDPK	S7(Phospho)	1	6 v 6	0.336588	0.162128	6.69766	6.24603	6.22882	6.02459	6.33985	5.42962	5.62352	5.44956	5.76553	5.51096	5.71699	5.69209	103.8	75.9	75	65.1	81	43.1	49.3	43.7	54.4	45.6	52.6	51.7
P84903	A0A0G2K5C8; A0A1B0GWK9; P84903	Stim1	Stromal interaction molecule 1	DLTHSDSESSLHTSDR	S7(Phospho)	1	6 v 6	0.295296	0.162788	7.47816	7.1467	6.94017	6.7252	7.09487	6.57592	6.56071	6.21917	6.68229	6.41278	6.57592	6.48059	178.3	141.7	122.8	105.8	136.7	95.4	94.4	74.5	102.7	85.2	95.4	89.3
P15146	Q64715; F1LNK0; A0A0U1RRX4; F1MAQ5; P15146; Q78DZ1; A0A0U1RRQ0	Map2	Microtubule-associated protein 2 (MAP-2)	SGTSTPTTPGSTAITPGTPPSYSSR	S1(Phospho) T18(Phospho)	1	6 v 6	0.263084	0.162919	6.06178	5.78398	5.81762	5.7761	5.82273	5.29278	5.34696	4.97269	5.54535	5.19377	5.40939	5.40599	66.8	55.1	56.4	54.8	56.6	39.2	40.7	31.4	46.7	36.6	42.5	42.4
D3ZGN7	D3ZGN7	Mical3	F-actin monooxygenase (EC 1.14.13.225)	KTSQSEEEEPPR	S3(Phospho)	2	6 v 6	0.338034	0.163	8.69662	8.10486	8.19131	8.14975	8.35799	7.4545	7.52042	7.47735	7.90026	7.64458	7.6837	7.49105	414.9	275.3	292.3	284	328.1	175.4	183.6	178.2	238.9	200.1	205.6	179.9
A0A0G2K0M8	A0A0G2K0M8	Ncam1	Neural cell adhesion molecule 1	DVFAALGSPAPATGASGQASELAPSTADSAVPPAPAK	S8(Phospho)	1	6 v 6	0.298849	0.163104	5.50462	4.89239	4.97269	4.88753	5.19377	4.51728	4.32193	4.2555	4.89724	4.60288	4.65535	4.59694	45.4	29.7	31.4	29.6	36.6	22.9	20	19.1	29.8	24.3	25.2	24.2
Q2THW7	Q2THW7	Zdhhc5	Palmitoyltransferase ZDHHC5 (EC 2.3.1.225) (Zinc finger DHHC domain-containing protein 5) (DHHC-5)	TKSKGSLEITESQSADAEPPPPPKPDLSR	S3(Phospho) S6(Phospho)	1	6 v 6	0.330933	0.163225	7.08852	6.42626	6.57592	6.6279	6.74416	6.24413	6.10224	5.79181	6.20163	5.76288	6.08958	5.96347	136.1	86	95.4	98.9	107.2	75.8	68.7	55.4	73.6	54.3	68.1	62.4
Q9WU70	Q9WU70	Stxbp5	Syntaxin-binding protein 5 (Lethal(2) giant larvae protein homolog 3) (Tomosyn-1)	RPVSVSPSSSQEISENQYAVICSEK	S10(Phospho) S4(Phospho) S6(Phospho)	1	6 v 6	0.377979	0.163449	5.52669	4.47897	5.10852	4.9542	4.85798	4.33628	4.30743	3.91648	4.32193	4.2854	4.36457	4.24793	46.1	22.3	34.5	31	29	20.2	19.8	15.1	20	19.5	20.6	19
Q6S395	Q6S395	Plec	Plectin (Plectin 11)	TSSEDNLYLAVLR	Ambiguous	1	6 v 6	0.255937	0.164045	6.81378	6.44626	6.63081	6.27984	6.85549	5.90689	6.04221	6.06178	6.32912	6.39575	6.10852	6.15381	112.5	87.2	99.1	77.7	115.8	60	65.9	66.8	80.4	84.2	69	71.2
P15146	Q64715; F1LNK0; A0A0U1RRX4; F1MAQ5; P15146	Map2	Microtubule-associated protein 2 (MAP-2)	DGSPDAPATPEKEEVPFSEYK	S3(Phospho) T9(Phospho)	1	6 v 6	0.28441	0.164315	5.71699	5.30743	5.39232	5.43962	5.53294	5.09592	4.99095	4.98641	5.06178	4.52982	5.04876	4.67807	52.6	39.6	42	43.4	46.3	34.2	31.8	31.7	33.4	23.1	33.1	25.6
Q712U5	Q712U5	Arpp19	cAMP-regulated phosphoprotein 19 (ARPP-19)	KPSLVASK	S3(Phospho)	2	6 v 6	0.243531	0.164934	8.6886	8.00506	8.31334	8.26772	8.36676	7.76885	7.88203	7.75622	7.90629	7.83668	7.86233	7.92362	412.6	256.9	318.1	308.2	330.1	218.1	235.9	216.2	239.9	228.6	232.7	242.8
Q62784	D3ZBL5; Q62784	Inpp4a	Inositol polyphosphate-4-phosphatase type I A (Inositol polyphosphate 4-phosphatase type I) (Type I inositol 3,4-bisphosphate 4-phosphatase) (EC 3.1.3.66)	SSLQVDWHEEEWEK	Ambiguous	1	6 v 6	0.343183	0.165195	6.66534	6.00225	6.26679	6.08321	6.14364	5.21723	5.53294	5.42962	5.79701	5.39232	5.67525	5.89724	101.5	64.1	77	67.8	70.7	37.2	46.3	43.1	55.6	42	51.1	59.6
Q9WU70	Q9WU70	Stxbp5	Syntaxin-binding protein 5 (Lethal(2) giant larvae protein homolog 3) (Tomosyn-1)	GLFGGGAQSLDREELFGESSSGK	S9(Phospho)	1	6 v 6	0.24871	0.165326	5.90929	6.05528	6.35755	5.3505	6.05961	5.34696	5.60288	5.54226	5.89966	5.87529	5.79701	5.96347	60.1	66.5	82	40.8	66.7	40.7	48.6	46.6	59.7	58.7	55.6	62.4
B2GV74	B2GV74	Klc2	Kinesin light chain	RGSRDVAGGAGPR	S3(Phospho)	2	6 v 6	0.324953	0.165478	8.8051	8.26913	8.40472	8.49705	8.7492	7.70321	7.80607	7.72042	8.03342	7.84549	8.01179	7.82528	447.3	308.5	338.9	361.3	430.3	208.4	223.8	210.9	262	230	258.1	226.8
P31662	P31662	Slc6a17	Sodium-dependent neutral amino acid transporter SLC6A17 (Sodium-dependent neurotransmitter transporter NTT4) (Solute carrier family 6 member 17)	EHSNEHVTESVADLLALEEPVDYK	S10(Phospho)	1	6 v 6	0.316777	0.165562	6.13134	5.67243	5.49185	5.36457	5.71973	4.58496	5.27426	5.09592	5.30378	5.24031	5.0917	5.15381	70.1	51	45	41.2	52.7	24	38.7	34.2	39.5	37.8	34.1	35.6
Q9ERH3	Q9ERH3	Wdr7	WD repeat-containing protein 7 (TGF-beta resistance-associated protein TRAG)	TYQVPPVQPASPGSHNALR	S11(Phospho)	1	6 v 6	0.365128	0.165954	7.03782	6.33271	6.54071	6.1639	6.20945	5.48864	5.76818	5.42291	6.03562	6.04658	5.91169	5.85798	131.4	80.6	93.1	71.7	74	44.9	54.5	42.9	65.6	66.1	60.2	58
Q9EPH2	A0A0G2K613; Q9EPH2	Marcksl1	MARCKS-related protein (Brain protein F52) (MARCKS-like protein 1) (Macrophage myristoylated alanine-rich C kinase substrate) (Mac-MARCKS) (MacMARCKS)	LSGLSFK	S5(Phospho)	1	6 v 6	0.301381	0.166069	8.78136	8.11946	8.28448	8.2555	8.41447	7.66107	7.75422	7.57743	8.04002	7.74079	7.72656	7.83857	440	278.1	311.8	305.6	341.2	202.4	215.9	191	263.2	213.9	211.8	228.9
F1LN42	F1LN42	Tns1	Tensin 1	SGYIPSGDTLGAPELLSSGR	Ambiguous	1	6 v 6	0.342189	0.166172	7.77215	6.78136	6.89845	6.91886	6.86171	6.51885	6.67948	6	6.63372	6.60881	6.49985	6.46434	218.6	110	119.3	121	116.3	91.7	102.5	64	99.3	97.6	90.5	88.3
Q9WTY2	A0JPL9; Q9WTY2	Rem2	GTP-binding protein REM 2 (Rad and Gem-like GTP-binding protein 2)	GSMPVPYK	S2(Phospho)	1	6 v 6	0.300411	0.166287	7.94661	7.32912	7.17293	7.12102	7.43546	6.77347	7.3837	7.03892	7.3837	6.85425	6.61029	7.01346	246.7	160.8	144.3	139.2	173.1	109.4	167	131.5	167	115.7	97.7	129.2
Q5XIB5	Q5XIB5	Ccdc86	Coiled-coil domain-containing protein 86 (Cytokine-induced protein with coiled-coil domain)	SPEPCPGQQAPGPEPSQPAQELAFQAPSSPER	S29(Phospho)	1	6 v 6	0.28163	0.166465	6.72656	6.26115	6.25172	6.30561	6.2114	5.68089	5.83542	5.56986	6.10852	5.68089	5.82273	5.76818	105.9	76.7	76.2	79.1	74.1	51.3	57.1	47.5	69	51.3	56.6	54.5
Q6AYL6	Q6AYL6; A0A0H2UHA4	Spata18	Mitochondria-eating protein (Spermatid-expressing gene 1 protein) (Spetex-1) (Spermatogenesis-associated protein 18)	SHSHSNSHSNSR	S3(Phospho) S7(Phospho)	1	6 v 6	0.457151	0.166618	4.82273	3.848	3.48543	4.2555	4.64386	2.7866	3.59694	3.63227	4.27798	3.67807	3.6893	3.57289	28.3	14.4	11.2	19.1	25	6.9	12.1	12.4	19.4	12.8	12.9	11.9
P23347	P23347; Q9JJS4	Slc4a2	Anion exchange protein 2 (AE 2) (Anion exchanger 2) (Band 3-related protein 2) (B3RP-2) (Non-erythroid band 3-like protein) (Solute carrier family 4 member 2)	TSPSPPTQTPHQEAAPR	S2(Phospho)	1	6 v 6	0.312989	0.16662	6.71287	6.1127	6.27612	6.31651	6.48382	5.37851	5.59991	5.73335	6.12102	5.84298	5.92125	5.853	104.9	69.2	77.5	79.7	89.5	41.6	48.5	53.2	69.6	57.4	60.6	57.8
D3ZSZ3	D3ZSZ3	Nlk	Serine/threonine-protein kinase NLK (EC 2.7.11.24) (Nemo-like kinase)	NLSSVR	Ambiguous	1	6 v 6	0.359539	0.166734	8.22689	7.56758	7.73606	7.31288	7.48864	6.824	6.85798	6.79701	7.37417	6.90448	7.03122	7.15178	299.6	189.7	213.2	159	179.6	113.3	116	111.2	165.9	119.8	130.8	142.2
P26284	P26284; D4A5G8; A0A0G2JW90; F7FKI5; Q4FZZ4	Pdha1	Pyruvate dehydrogenase E1 component subunit alpha, somatic form, mitochondrial (EC 1.2.4.1) (PDHE1-A type I)	YHGHSMSDPGVSYR	S5(Phospho)	2	6 v 6	0.29136	0.166737	8.28956	7.52982	7.56529	7.72928	7.66818	7.08958	7.29646	6.90929	7.37678	7.25172	7.32463	7.26303	312.9	184.8	189.4	212.2	203.4	136.2	157.2	120.2	166.2	152.4	160.3	153.6
P29476	D3ZEW7; P29476; F1LQL1	Nos1	Nitric oxide synthase, brain (EC 1.14.13.39) (BNOS) (Constitutive NOS) (NC-NOS) (NOS type I) (Neuronal NOS) (N-NOS) (nNOS) (Peptidyl-cysteine S-nitrosylase NOS1)	SESIAFIEESK	Ambiguous	1	6 v 6	0.572834	0.166959	7.7046	7.40344	7.65033	6.1334	6.79181	5.61765	6.69488	6.15178	6.96578	6.30925	5.72247	6.47735	208.6	169.3	200.9	70.2	110.8	49.1	103.6	71.1	125	79.3	52.8	89.1
Q63135	Q63135; A0A0G2K7Y0	Cr1l	Complement component receptor 1-like protein (Antigen 5I2) (Complement regulatory protein Crry)	NSLTQEV	S2(Phospho)	2	6 v 6	0.278665	0.16709	8.75722	8.06932	8.13494	8.09381	8.22062	7.63154	7.78856	7.52904	7.95536	7.70667	7.67666	7.83099	432.7	268.6	281.1	273.2	298.3	198.3	221.1	184.7	248.2	208.9	204.6	227.7
D3ZAG3	D3ZAG3	Map9	Microtubule-associated protein 9	RTSFQDELIR	Ambiguous	1	6 v 6	0.26893	0.167101	6.96924	6.17592	6.4822	6.57289	6.43962	5.89724	6.16591	5.97957	6.05094	6.03782	6.04439	5.87529	125.3	72.3	89.4	95.2	86.8	59.6	71.8	63.1	66.3	65.7	66	58.7
P13668	P13668; A0A096MK73	Stmn1	Stathmin (Leukemia-associated phosphoprotein p18) (Metablastin) (Oncoprotein 18) (Op18) (Phosphoprotein p19) (pp19) (Pr22 protein) (Prosolin) (pp17)	ASGQAFELILSPR	S11(Phospho)	2	6 v 6	0.287585	0.167514	8.77577	8.38543	8.38759	7.92778	8.18735	7.6837	7.68229	7.67525	7.9431	7.82209	7.98242	7.73877	438.3	334.4	334.9	243.5	291.5	205.6	205.4	204.4	246.1	226.3	252.9	213.6
P0C1X8	F1LRI7; P0C1X8	Aak1	AP2-associated protein kinase 1 (EC 2.7.11.1) (Adaptor-associated kinase 1)	ILSDVTHSAVFGVPASK	Ambiguous	1	6 v 6	0.322828	0.167613	8.28494	7.46679	7.44874	7.41785	7.53683	7.17193	6.94603	6.78398	7.24413	6.99548	7.3336	7.02126	311.9	176.9	174.7	171	185.7	144.2	123.3	110.2	151.6	127.6	161.3	129.9
D3ZC84	D3ZC84; A0A0G2K2C7	Usp9x	Ubiquitinyl hydrolase 1 (EC 3.4.19.12)	NGILAIEGTGSDVDDDMSGDEKQDNESNVDPR	S18(Phospho)	1	6 v 6	0.274007	0.168612	5.16993	4.79701	4.87774	4.57894	5.03122	4.39917	4.63807	4.10434	4.53605	4.47897	4.12102	4.37156	36	27.8	29.4	23.9	32.7	21.1	24.9	17.2	23.2	22.3	17.4	20.7
Q3SWT7	Q3SWT7	Nrbp1	Nuclear receptor binding protein (Nuclear receptor-binding protein 1)	TPTPEPAEVETR	T3(Phospho)	1	6 v 6	0.290528	0.168668	6.84925	6.25361	6.15381	6.12516	6.16993	5.62936	5.75756	5.60288	5.95884	5.6837	5.88996	5.74147	115.3	76.3	71.2	69.8	72	49.5	54.1	48.6	62.2	51.4	59.3	53.5
A0A0G2JUC9	A0A0G2JUC9; D4ACN3	Herc2	HECT-type E3 ubiquitin transferase (EC 2.3.2.26)	LVELPVSSQPSAEDSDTEDDSEAEQGER	S15(Phospho) T17(Phospho)	1	6 v 6	0.325213	0.168811	5.31107	4.79181	4.848	4.80735	4.87283	4	4.17792	4.10434	4.51096	4.24793	4.39917	4.21723	39.7	27.7	28.8	28	29.3	16	18.1	17.2	22.8	19	21.1	18.6
O08719	O08719; F1M8I7	Evl	Ena/VASP-like protein (Ena/vasodilator-stimulated phosphoprotein-like)	VKPAGSVNDVGLDALDLDR	S6(Phospho)	1	6 v 6	0.255085	0.16933	6.66818	6.81121	6.83668	6.18982	6.72247	5.80735	6.24413	6.11061	6.36982	6.26491	6.36982	6.49665	101.7	112.3	114.3	73	105.6	56	75.8	69.1	82.7	76.9	82.7	90.3
Q4G061	Q4G061	Eif3b	Eukaryotic translation initiation factor 3 subunit B (eIF3b) (Eukaryotic translation initiation factor 3 subunit 9) (eIF-3-eta)	QQPVSESPPTDEAAGSGGSEVGRTEDAEEDAEARPEPEVR	S19(Phospho) T24(Phospho)	1	6 v 6	0.440873	0.169665	2.56071	1.80735	1.63227	2.58496	2.20163	1.07039	1.67807	1.43296	1.48543	1.1375	2.32193	1.20163	5.9	3.5	3.1	6	4.6	2.1	3.2	2.7	2.8	2.2	5	2.3
D4A031	D4A031	Ddx42	RNA helicase (EC 3.6.4.13)	YMAENPTAGVVQEEEEDNLEYDSDGNPIAPSK	S23(Phospho)	1	6 v 6	0.335315	0.171015	5.2817	5.17792	5.54844	4.53605	4.94017	4.27798	5.30743	5.1127	5.51412	4.72247	4.55459	5.30743	38.9	36.2	46.8	23.2	30.7	19.4	39.6	34.6	45.7	26.4	23.5	39.6
P16638	P16638; G3V9G4; A0A0G2K5E7; G3V888	Acly	ATP-citrate synthase (EC 2.3.3.8) (ATP-citrate (pro-S-)-lyase) (Citrate cleavage enzyme)	TASFSESR	Ambiguous	1	6 v 6	0.316549	0.171295	7.71081	7.24413	7.33718	7.10957	7.31741	6.5157	6.71149	6.35226	6.89118	6.6893	6.76818	6.926	209.5	151.6	161.7	138.1	159.5	91.5	104.8	81.7	118.7	103.2	109	121.6
D3ZGN7	D3ZGN7	Mical3	F-actin monooxygenase (EC 1.14.13.225)	TVHSPIR	T1(Phospho)	1	6 v 6	0.366382	0.171318	7.21237	6.67807	6.56834	6.72656	6.78398	6.05311	5.9331	5.67807	6.41109	6.04439	6.35226	5.88264	148.3	102.4	94.9	105.9	110.2	66.4	61.1	51.2	85.1	66	81.7	59
G3V7T3	G3V7T3	Pank4	4'-phosphopantetheine phosphatase (EC 3.1.3.-)	MAERGASGGGSGGDSLDK	S7(Phospho)	1	6 v 6	0.302668	0.17142	6.04439	4.96347	5.12928	4.87774	5.09592	4.71699	4.91648	4.58496	5.01792	5.12102	4.80219	4.926	66	31.2	35	29.4	34.2	26.3	30.2	24	32.4	34.8	27.9	30.4
D3ZLS5	D3ZLS5	Hectd1	HECT-type E3 ubiquitin transferase (EC 2.3.2.26)	TSAAAGSSSR	S9(Phospho)	1	6 v 6	0.321464	0.171452	7.78986	7.01011	7.37851	7.33539	7.47086	6.71836	6.85549	6.64386	6.81378	6.64386	6.66534	6.69349	221.3	128.9	166.4	161.5	177.4	105.3	115.8	100	112.5	100	101.5	103.5
Q9JIR3	G3V7H4; Q9JIR3	Rims3	Regulating synaptic membrane exocytosis protein 3 (Nim3) (RIM3 gamma) (Rab-3-interacting molecule 3) (RIM 3)	RSSLGAK	S3(Phospho)	1	6 v 6	0.326576	0.17183	7.37156	6.82528	6.87652	6.73064	6.77873	6.11061	6.17792	5.90689	6.5744	6.31832	6.42962	6.35755	165.6	113.4	117.5	106.2	109.8	69.1	72.4	60	95.3	79.8	86.2	82
D3ZFK6	D3ZFK6; A0A0G2K9U6	Atg16l1	Autophagy-related 16-like 1	SVSSIPVPQDVVDTHPASGK	Ambiguous	1	6 v 6	0.349831	0.172018	6.50779	5.6893	5.83036	5.95187	5.8802	5.21335	5.32912	5.12928	5.34696	5.16993	5.43296	5.07468	91	51.6	56.9	61.9	58.9	37.1	40.2	35	40.7	36	43.2	33.7
D3ZNF5	D3ZNF5	Tmem63c	Calcium permeable stress-gated cation channel 1 (Transmembrane protein 63C)	HTYGTMNSQPEEGEEESGLR	S8(Phospho)	2	6 v 6	0.305305	0.17273	7.26772	6.80219	6.91169	6.41785	6.79312	6.32553	6.13955	6.05311	6.44956	6.25361	6.27426	6.15178	154.1	111.6	120.4	85.5	110.9	80.2	70.5	66.4	87.4	76.3	77.4	71.1
P22909	P22909	Adra2a	Alpha-2A adrenergic receptor (Alpha-2A adrenoreceptor) (Alpha-2A adrenoceptor) (Alpha-2AAR) (Alpha-2D adrenergic receptor) (CA2-47)	RGPGAAGPGASGSGQGEER	S11(Phospho)	3	6 v 6	0.341865	0.172858	8.43296	7.95594	7.98868	8.12928	8.21286	7.67737	7.45039	7.45779	8.8125	7.56453	7.69627	7.75756	345.6	248.3	254	280	296.7	204.7	174.9	175.8	449.6	189.3	207.4	216.4
G3V953	G3V953	Rbbp6	RB-binding protein 6, ubiquitin ligase (Retinoblastoma binding protein 6, isoform CRA_a)	YHSRSRSPQAFR	S3(Phospho) S5(Phospho) S7(Phospho)	1	6 v 6	0.219191	0.173111	7.43796	7.17792	7.25361	7.02569	7.31651	6.61471	6.8936	6.85798	7.04876	6.67525	6.64818	6.93192	173.4	144.8	152.6	130.3	159.4	98	118.9	116	132.4	102.2	100.3	122.1
D3ZBH5	D3ZBH5	Lmtk2	Lemur tyrosine kinase 2 (Similar to lemur tyrosine kinase 2)	AFNLHSLSSESEDDMEHPVPIIVSNDDGR	S8(Phospho) S9(Phospho) Ambiguous	1	6 v 6	0.295184	0.173639	6.26866	5.60288	5.71973	5.61176	6.00675	5.41616	5.19771	5.03122	5.64097	5.25927	5.20555	5.34696	77.1	48.6	52.7	48.9	64.3	42.7	36.7	32.7	49.9	38.3	36.9	40.7
A0A0G2K8W9	G3V6S0; A0A0G2JZY6; A0A0G2K8W9; Q6XD99; Q5D002	Sptbn1	Spectrin beta chain	TSSKESSPVPSPTSDR	S6(Phospho) T1(Phospho)	1	6 v 6	0.303876	0.173742	6.46923	6.11686	6.3505	6.04002	6.15987	5.52356	5.6893	5.50462	5.63517	5.35755	5.57592	5.51412	88.6	69.4	81.6	65.8	71.5	46	51.6	45.4	49.7	41	47.7	45.7
O08838	A0A0G2K5Z4; F1LPP0; O08838; A0A0G2JX32	Amph	Amphiphysin	SPSQTR	S1(Phospho)	1	6 v 6	0.255112	0.174505	8.06501	7.59246	7.81762	7.81954	7.893	7.17792	7.30469	7.1416	7.49265	7.15076	7.31651	7.47654	267.8	193	225.6	225.9	237.7	144.8	158.1	141.2	180.1	142.1	159.4	178.1
G3V8U3	G3V8U3; A0A0G2K948; B2RYI3	Dpf2	D4, zinc and double PHD fingers family 2 (Predicted) (Double PHD fingers 2)	VDDDSLGEFPVTNSR	S5(Phospho)	1	6 v 6	0.346906	0.174763	6.61176	5.87036	5.75221	6.10852	6.13955	5.02237	5.69766	5.46271	5.56986	5.22882	5.50779	5.50462	97.8	58.5	53.9	69	70.5	32.5	51.9	44.1	47.5	37.5	45.5	45.4
Q62848	Q3S4A4; Q3S4A5; Q62848	Arfgap1	ADP-ribosylation factor GTPase-activating protein 1 (ARF GAP 1) (ADP-ribosylation factor 1 GTPase-activating protein) (ARF1 GAP) (ARF1-directed GTPase-activating protein)	SPSSDSWTCADASTGR	S6(Phospho)	1	6 v 6	0.296016	0.174898	6.76288	6.86419	6.57894	5.87283	6.49825	5.90929	5.91886	5.82528	6.36107	6.10434	6.18388	5.95187	108.6	116.5	95.6	58.6	90.4	60.1	60.5	56.7	82.2	68.8	72.7	61.9
Q9JIR4	A0A0G2KAV8; A0A0G2K708; A0A0G2JT77; Q9JIR4; A0A0G2KA18; F1LYS1	Rims1	Regulating synaptic membrane exocytosis protein 1 (Rab-3-interacting molecule 1) (RIM 1)	NDGSQSDTAVGTVGAGGK	Ambiguous	1	6 v 6	0.257109	0.175077	7.2555	6.82782	6.82782	6.75221	7.07682	6.3505	6.44294	6.25361	6.52356	6.34163	6.40939	6.46761	152.8	113.6	113.6	107.8	135	81.6	87	76.3	92	81.1	85	88.5
Q3B7U1	Q3B7U1	Maged2	MAGE family member D2 (Melanoma antigen, family D, 2) (Melanoma antigen, family D, 2, isoform CRA_a)	HLEGEEDGNSDQSQTSETTGGR	S10(Phospho) T15(Phospho)	1	6 v 6	0.312909	0.175311	6.08534	5.18587	5.55152	5.59694	5.74416	4.93546	4.91648	4.92125	5.36107	5.1416	4.99095	4.99095	67.9	36.4	46.9	48.4	53.6	30.6	30.2	30.3	41.1	35.3	31.8	31.8
P49797	A0A0G2K1B5; P49797; G3V9Q2	Rgs3	Regulator of G-protein signaling 3 (RGS3) (SRB-RGS)	RSSLIETGQGAEGGLSLR	Ambiguous	1	6 v 6	0.346598	0.175365	5.94486	5.33985	5.25927	5.2555	5.29646	4.54226	5.1375	4.66107	4.67807	4.39917	4.87774	4.91648	61.6	40.5	38.3	38.2	39.3	23.3	35.2	25.3	25.6	21.1	29.4	30.2
D4A238	D4A238	Rtp4	Receptor (chemosensory) transporter protein 4 (Receptor transporter protein 4 (Predicted))	SHSSSPSR	S7(Phospho)	1	6 v 6	0.271214	0.176101	4.12102	3.43296	3.8679	4.07039	3.99095	3.23266	3.49825	3.21723	3.63227	3.41954	3.91648	4.0268	17.4	10.8	14.6	16.8	15.9	9.4	11.3	9.3	12.4	10.7	15.1	16.3
G3V874; A0A0G2K1Q9	A3E0T0; Q9JMB2; G3V874; A0A0G2K1Q9; Q9JMB3	NA	NA	RLSTSPVR	S3(Phospho)	1	6 v 6	0.289832	0.176452	7.72178	6.76951	7.21917	6.85922	7.10119	6.54998	6.56986	6.56834	6.57289	6.69627	6.80735	6.80993	211.1	109.1	149	116.1	137.3	93.7	95	94.9	95.2	103.7	112	112.2
D3ZFP4	D3ZFP4	Mcm3	DNA helicase (EC 3.6.4.12)	KKPSEDESDLEDEEEKSQEEDTEQTR	S8(Phospho)	1	6 v 6	0.362655	0.1765	5.07468	4.85798	4.60881	4.98641	5.27426	4.03562	4.63227	4.2854	4.37156	4.45943	4.51728	3.67807	33.7	29	24.4	31.7	38.7	16.4	24.8	19.5	20.7	22	22.9	12.8
A0A0G2KBB9; F1M9N9	A0A0G2KBB9; F1M5N3; A0A0G2K6R9; F1LM42; F1M9N9	NA	NA	KGSSEESVDEDR	S3(Phospho) S7(Phospho)	1	6 v 6	0.209846	0.176784	7.23362	7.29829	7.00787	7.06178	7.5345	6.7879	7.6907	7.09908	6.90087	7.03122	7.17093	7.00113	150.5	157.4	128.7	133.6	185.4	110.5	206.6	137.1	119.5	130.8	144.1	128.1
Q9QXY2	Q9QXY2	Srcin1	SRC kinase signaling inhibitor 1 (SNAP-25-interacting protein) (SNIP) (p130Cas-associated protein) (p140Cap)	KDSGSSSVFAESPGGK	S3(Phospho)	1	6 v 6	0.332282	0.177075	7.10014	6.64818	6.67948	6.43129	6.71149	5.71973	6.20163	6.0917	6.40599	6.06393	5.82018	5.97039	137.2	100.3	102.5	86.3	104.8	52.7	73.6	68.2	84.8	66.9	56.5	62.7
Q8R508	F1LMF4; Q8R508	Fat3	Protocadherin Fat 3 (FAT tumor suppressor homolog 3)	GLDALGGEPQELSTFHPESPR	S19(Phospho)	1	6 v 6	0.290775	0.177472	4.98185	4.34341	4.80735	4.54844	4.63807	4.01792	4.22497	3.97269	4.16993	3.7866	4.04439	4.45286	31.6	20.3	28	23.4	24.9	16.2	18.7	15.7	18	13.8	16.5	21.9
Q9JLU4	A0A0U1RS13; A0A0G2K042; A0A0U1RRP5; Q9JLU4	Shank3	SH3 and multiple ankyrin repeat domains protein 3 (Shank3) (Proline-rich synapse-associated protein 2) (ProSAP2) (SPANK-2)	STSMQDTVR	T2(Phospho)	1	6 v 6	0.275094	0.177494	7.18289	6.61765	6.76288	6.52042	6.66676	6.10434	6.28725	5.93782	6.21917	6.30925	6.24413	6.22304	145.3	98.2	108.6	91.8	101.6	68.8	78.1	61.3	74.5	79.3	75.8	74.7
D3ZAS2	D3ZAS2	Sgsm1	Small G protein-signaling modulator 1	MLHRDSTISNESSQSCSSGR	T7(Phospho) Ambiguous	1	6 v 6	0.239124	0.177777	6.79051	6.33092	6.52982	6.19377	6.53605	5.89966	5.84549	5.97039	6.16189	5.926	6.08746	6.19574	110.7	80.5	92.4	73.2	92.8	59.7	57.5	62.7	71.6	60.8	68	73.3
B6RIU0	B6RIU0; A0A0G2K376	Fip1l1	FIP1-like 1 protein (Pre-mRNA 3'-end-processing factor FIP1)	DHSPTPSVFNSDEER	S11(Phospho) S3(Phospho)	1	6 v 6	0.297099	0.1781	6.90448	6.52356	6.44626	6.13545	6.44128	5.46271	6.02459	5.89724	6.1819	6.05745	5.88509	6.02459	119.8	92	87.2	70.3	86.9	44.1	65.1	59.6	72.6	66.6	59.1	65.1
D3ZM69	D3ZDT1; A0A0G2K162; D3ZM69; D3ZAY7; D3ZAY2	Epb41l2	Erythrocyte membrane protein band 4.1-like 2 (Similar to protein 4.1G (Predicted), isoform CRA_a)	QKSYSLVVAK	S3(Phospho)	1	6 v 6	0.259824	0.178201	7.12722	6.41109	7.32463	6.81378	7.17193	6.6279	6.4545	6.6865	6.86295	6.6865	6.3733	6.52982	139.8	85.1	160.3	112.5	144.2	98.9	87.7	103	116.4	103	82.9	92.4
Q5MPA9	A0A0G2JY17; E9PSS1; Q5MPA9	Dclk2	Serine/threonine-protein kinase DCLK2 (EC 2.7.11.1) (CaMK-like CREB regulatory kinase 2) (CL2) (CLICK-II) (CLICK2) (Doublecortin-like and CAM kinase-like 2) (Doublecortin-like kinase 2)	SSSSSPTSPGSFR	S11(Phospho)	1	6 v 6	0.270353	0.178738	6.30743	5.80993	5.79181	5.70044	5.853	5.21335	5.3147	5.08321	5.45615	5.30012	5.56986	5.56377	79.2	56.1	55.4	52	57.8	37.1	39.8	33.9	43.9	39.4	47.5	47.3
D4A1J3	D4A1J3	Palm3	Paralemmin 3 (RCG51505, isoform CRA_a)	SEEQGLQDPEKQESPVEEATR	S14(Phospho)	2	6 v 6	1.42009	0.179392	5.1416	8.36151	8.39017	4.63227	8.20848	3.65535	7.45533	7.6858	8.07895	7.71836	7.87221	4.57289	35.3	328.9	335.5	24.8	295.8	12.6	175.5	205.9	270.4	210.6	234.3	23.8
D4A3D9	D4A3D9	Stk32c	Serine/threonine kinase 32C (Serine/threonine kinase 32C (Predicted))	RGSSAAAPPGSPPPGR	S3(Phospho)	1	6 v 6	0.313895	0.179514	6.93782	6.49665	6.50303	6.35403	6.53916	5.66676	5.86295	5.69209	6.07468	5.83794	6.04002	6.0268	122.6	90.3	90.7	81.8	93	50.8	58.2	51.7	67.4	57.2	65.8	65.2
O35987	A0A0G2K911; O35987	Nsfl1c	NSFL1 cofactor p47 (XY body-associated protein XY40) (p97 cofactor p47)	HSGQDVHVVLK	S2(Phospho)	2	6 v 6	0.278984	0.179704	8.98185	8.54805	8.53177	8.38888	8.60326	7.88264	8.03617	7.83731	8.28679	8.06555	7.99322	8.03672	505.6	374.3	370.1	335.2	388.9	236	262.5	228.7	312.3	267.9	254.8	262.6
D4AAI7	D4AAI7	Fam219a	Family with sequence similarity 219, member A (RCG55066, isoform CRA_a)	GYSSLDQSPDEKPLVALDTDSDDDFDMSR	S21(Phospho) S8(Phospho)	1	6 v 6	0.24671	0.17982	6.27426	5.55152	5.83036	5.7252	5.71149	5.49506	5.51096	5.04439	5.30743	5.37156	5.44626	5.41278	77.4	46.9	56.9	52.9	52.4	45.1	45.6	33	39.6	41.4	43.6	42.6
O08679	O08679; A0A0G2K6X6	Mark2	Serine/threonine-protein kinase MARK2 (EC 2.7.11.1) (EC 2.7.11.26) (ELKL motif kinase 1) (EMK-1) (MAP/microtubule affinity-regulating kinase 2)	RSSDQAVPAIPTSNSYSK	Ambiguous	1	6 v 6	0.290598	0.179883	6.65105	6.08746	6.34163	6.31832	6.51885	5.52356	5.97499	5.67807	5.69209	5.78921	5.79701	5.83542	100.5	68	81.1	79.8	91.7	46	62.9	51.2	51.7	55.3	55.6	57.1
D3ZMD4	A0A0G2KAJ5; D3ZMD4	Ccdc85a	Coiled-coil domain containing 85A	HRPGGSPEHAR	S6(Phospho)	1	6 v 6	0.404777	0.180122	4.9542	4.01792	3.9542	4.17792	4.70598	3.67807	3.76553	3.27798	3.52356	3.57289	3.72247	3.47249	31	16.2	15.5	18.1	26.1	12.8	13.6	9.7	11.5	11.9	13.2	11.1
D4A5J1	D4A5J1	Kbtbd11	Kelch repeat and BTB domain-containing 11 (Similar to mKIAA0711 protein (Predicted))	ASAAEGSEASPPSLR	Ambiguous	1	6 v 6	0.254394	0.180352	6.61765	6.11478	6.14771	6.3906	6.31107	5.68089	5.74953	5.71699	5.96116	5.63517	5.98641	5.70874	98.2	69.3	70.9	83.9	79.4	51.3	53.8	52.6	62.3	49.7	63.4	52.3
D3ZI42	D3ZI42	Lrsam1	Leucine-rich repeat and sterile alpha motif-containing 1	RFSREEAEWQNR	S3(Phospho)	1	6 v 6	0.306881	0.180768	7.09803	6.5345	6.6907	6.56682	6.64674	6.00675	6.15987	5.72792	6.13955	6.07682	6.08958	6.07039	137	92.7	103.3	94.8	100.2	64.3	71.5	53	70.5	67.5	68.1	67.2
D4A031	D4A031	Ddx42	RNA helicase (EC 3.6.4.13)	ANFDEENAYFEDEEEDSSNVDLPYIPAENSPTR	Ambiguous	1	4 v 2	0.494025	0.181038	2.3505	1.58496	1.43296	1.48543	2.65535	NA	NA	NA	1.67807	NA	NA	NA	5.1	3	2.7	2.8	6.3	0	0	0	3.2	0	0	0
D4A3M7	D4A3M7	Bsdc1	BSD domain-containing 1 (Similar to RIKEN cDNA 1110063F24 (Predicted))	ADQSISEEPGWEEEEEELER	S4(Phospho)	2	6 v 6	-0.46522	0.181238	7.58496	7.55689	7.15987	7.03122	7.46271	6.85922	6.75622	8.78823	6.89845	7.4822	6.64241	7.57818	192	188.3	143	130.8	176.4	116.1	108.1	442.1	119.3	178.8	99.9	191.1
Q9ERH3	Q9ERH3	Wdr7	WD repeat-containing protein 7 (TGF-beta resistance-associated protein TRAG)	SSSQIPEGFGLTSGGSNYSLAR	Ambiguous	2	6 v 6	0.397824	0.181328	7.60288	7.25644	7.2317	7.01569	7.40344	6.25739	6.39575	6.19574	6.926	6.4545	6.38024	6.3733	194.4	152.9	150.3	129.4	169.3	76.5	84.2	73.3	121.6	87.7	83.3	82.9
Q75Q39	R9PXR4; Q75Q39	Tomm70	Mitochondrial import receptor subunit TOM70 (Mitochondrial precursor proteins import receptor) (Translocase of outer membrane 70 kDa subunit) (Translocase of outer mitochondrial membrane protein 70)	NSERKTPEGR	S2(Phospho) T6(Phospho)	1	6 v 6	0.333995	0.181382	8.06178	7.57289	7.45779	7.42459	7.58271	6.71973	7.09803	6.58796	7.20065	7.02015	6.8802	6.95187	267.2	190.4	175.8	171.8	191.7	105.4	137	96.2	147.1	129.8	117.8	123.8
Q5FVC2	A0A0G2K0V4; Q5FVC2; A0A1B0GWY5	Arhgef2	Rho guanine nucleotide exchange factor 2 (Guanine nucleotide exchange factor H1) (GEF-H1)	ANSRDGEAGR	S3(Phospho)	1	6 v 6	0.310377	0.181617	8.91468	8.27519	8.21286	8.30652	8.3637	7.79961	7.92719	7.46597	7.89664	7.65105	7.85611	7.81057	482.6	309.8	296.7	316.6	329.4	222.8	243.4	176.8	238.3	201	231.7	224.5
Q08013	Q08013	Ssr3	Translocon-associated protein subunit gamma (TRAP-gamma) (Signal sequence receptor subunit gamma) (SSR-gamma)	KLSEADNR	S3(Phospho)	3	6 v 6	0.423758	0.181688	10.9476	9.91961	10.2555	10.6065	10.4495	9.33427	9.90343	9.35138	9.49825	9.5159	9.71218	9.49625	1975	968.5	1222.4	1559.1	1398.3	645.5	957.7	653.2	723.2	732.1	838.8	722.2
O35314	O35314	Chgb	Secretogranin-1 (Chromogranin-B) (CgB) (Glucagonoma peptide) (Secretogranin-I) (SgI) [Cleaved into: PE-11; CCB peptide short form; CCB peptide long form]	NHPDSELESTANRHSEETEEERSYEGAK	S23(Phospho) T18(Phospho) Ambiguous	1	6 v 6	0.319114	0.182548	7.33539	6.85674	6.86542	7.12825	6.97384	6.6865	6.36107	5.98641	6.65249	6.52982	7.30652	6.39232	161.5	115.9	116.6	139.9	125.7	103	82.2	63.4	100.6	92.4	158.3	84
B2GV74	B2GV74	Klc2	Kinesin light chain	RDSAPYGEYGSWYK	S3(Phospho)	1	6 v 6	0.336043	0.182821	6.37851	5.70874	6.4545	6.30195	6.12309	5.54535	5.80219	4.96809	5.56682	5.65821	5.61765	5.74416	83.2	52.3	87.7	78.9	69.7	46.7	55.8	31.3	47.4	50.5	49.1	53.6
P30835	P30835; Q6P783	Pfkl	ATP-dependent 6-phosphofructokinase, liver type (ATP-PFK) (PFK-L) (EC 2.7.1.11) (6-phosphofructokinase type B) (Phosphofructo-1-kinase isozyme B) (PFK-B) (Phosphohexokinase)	TLSIDKGF	S3(Phospho)	1	6 v 6	0.329882	0.182839	9.66178	9.43338	9.24079	9.02735	9.09461	8.51806	8.68264	8.20016	8.93192	8.55727	8.7652	8.66142	810	691.4	605	521.8	546.7	366.6	410.9	294.1	488.4	376.7	435.1	404.9
Q5I0E2	M0RB46; Q5I0E2	Phf11	PHD finger protein 11	ADSPSVK	S3(Phospho)	1	6 v 6	0.388168	0.183078	7.72656	7.26679	7.90087	6.90087	7.64386	7.35491	6.59544	6.56529	7.41701	6.86542	6.63807	6.63952	211.8	154	239	119.5	200	163.7	96.7	94.7	170.9	116.6	99.6	99.7
F1LVX2	F1LVX2	Ehbp1	EH domain-binding protein 1	SIQEDTER	S1(Phospho)	1	6 v 6	0.329685	0.183223	9.37938	8.6319	8.71699	8.84172	8.93958	7.99944	8.17443	8.00899	8.4672	8.18686	8.31152	8.34207	666	396.7	420.8	458.8	491	255.9	288.9	257.6	353.9	291.4	317.7	324.5
A0JN25; F1LST4	A0JN25; F1LST4; D3ZKD9; P10636; P19332; D4A1Q2	NA	NA	SGYSSPGSPGTPGSR	S4(Phospho) S5(Phospho) S8(Phospho)	1	6 v 6	0.264414	0.183341	6.04439	5.56682	5.52042	5.18587	5.59096	4.93546	5.10014	4.99095	5.17792	5.24793	5.06609	4.98641	66	47.4	45.9	36.4	48.2	30.6	34.3	31.8	36.2	38	33.5	31.7
F1MAQ7	F1MAQ7; E9PTE1	Son	SON DNA and RNA-binding protein	RRSFSISPVR	S3(Phospho) S5(Phospho) S7(Phospho)	1	6 v 6	0.236384	0.183942	7.7879	7.2114	7.39232	7.27519	7.49745	6.79181	6.90207	6.85549	7.17891	7.05745	6.91169	7.0607	221	148.2	168	154.9	180.7	110.8	119.6	115.8	144.9	133.2	120.4	133.5
Q4KM98	A0A0H2UHM6; Q4KM98; A0A0G2K2M2; A0A0G2KAL9	Mff	Mitochondrial fission factor	ERSMSENAVR	S3(Phospho) S5(Phospho)	2	6 v 6	0.350885	0.18397	8.6575	8.12722	8.26679	8.00506	8.38414	7.22689	7.48784	7.49665	7.86975	7.51885	7.47005	7.65607	403.8	279.6	308	256.9	334.1	149.8	179.5	180.6	233.9	183.4	177.3	201.7
E9PSK7	E9PSK7	Mapk8ip3	C-Jun-amino-terminal kinase-interacting protein 3 (JIP-3) (JNK-interacting protein 3) (JNK MAP kinase scaffold protein 3)	QLSPNGGQEDTR	S3(Phospho)	1	6 v 6	0.24786	0.184	7.5932	7.15886	7.09592	7.0864	7.04221	6.5744	6.71699	6.40939	6.79701	6.70183	6.94486	6.77215	193.1	142.9	136.8	135.9	131.8	95.3	105.2	85	111.2	104.1	123.2	109.3
G3V7R4	Q9ES26; G3V7R4	Foxo1	Forkhead box protein O1 (Forkhead box protein O1A) (Forkhead in rhabdomyosarcoma)	AASMDNNSK	S3(Phospho)	1	6 v 6	0.304603	0.184073	7.42962	6.52513	6.78529	6.76022	7.0864	6.25927	6.20555	6.24031	6.70044	6.43796	6.29278	6.44956	172.4	92.1	110.3	108.4	135.9	76.6	73.8	75.6	104	86.7	78.4	87.4
Q6AYD6	Q6AYD6	Pdlim2	PDZ and LIM domain protein 2	VLLHSPGRPSSPR	Ambiguous	1	6 v 6	0.19479	0.184185	6.4545	5.92837	6.32373	6.0917	6.18388	5.59991	5.69488	5.8802	5.926	5.91169	5.91648	5.91886	87.7	60.9	80.1	68.2	72.7	48.5	51.8	58.9	60.8	60.2	60.4	60.5
B1H2A2	B1H2A2	Fsd1	Fibronectin type 3 and SPRY domain-containing protein (Fsd1 protein) (Similar to fibronectin type 3 and SPRY domain-containing protein, isoform CRA_a)	RGSATSSSNTSLT	S3(Phospho)	2	6 v 6	0.345136	0.184239	7.92006	7.64746	7.55536	6.98527	7.53138	6.5157	6.83162	6.75756	7.15482	6.91169	6.76686	6.8716	242.2	200.5	188.1	126.7	185	91.5	113.9	108.2	142.5	120.4	108.9	117.1
Q5RKG9	Q5RKG9	Eif4b	Eukaryotic translation initiation factor 4B	SQSSDTEQPSPTSGGGK	S10(Phospho) Ambiguous Ambiguous	1	6 v 6	0.279546	0.184272	8.4149	7.82718	7.88692	7.96694	8.10276	7.23554	7.3345	7.27146	7.7286	7.53761	7.62425	7.57592	341.3	227.1	236.7	250.2	274.9	150.7	161.4	154.5	212.1	185.8	197.3	190.8
P15205	P15205	Map1b	Microtubule-associated protein 1B (MAP-1B) (Neuraxin) [Cleaved into: MAP1B heavy chain; MAP1 light chain LC1]	TPGDFNYAYQKPESTTESPDEEDYDYESHEK	S14(Phospho)	1	6 v 6	0.326033	0.184807	4.1127	4.17792	3.82782	3.48543	3.62059	3.30743	3.63227	3.20163	3.48543	3.03562	3.29278	2.80735	17.3	18.1	14.2	11.2	12.3	9.9	12.4	9.2	11.2	8.2	9.8	7
F1M7M4	Q4G045; F1M7M4	Bmp2k	BMP-2-inducible kinase	RDSQSSNEFLTISDSK	S3(Phospho) S5(Phospho) S6(Phospho)	1	6 v 6	0.282459	0.185263	6.52042	5.96578	6.27053	5.76818	6.04002	5.27798	5.54226	5.60288	5.57289	5.76818	5.62352	5.49185	91.8	62.5	77.2	54.5	65.8	38.8	46.6	48.6	47.6	54.5	49.3	45
Q07141	F1LQJ5; A0A0G2K7M5; Q07141; F1M0E7	Tle4	Transducin-like enhancer protein 4 (Grg-4) (Groucho-related protein 4) (Protein ESP2)	HRNSTDYSSESK	Ambiguous	1	6 v 6	0.42119	0.185921	7.62863	6.38024	6.49665	6.45121	6.59544	5.926	5.90929	5.90929	6.01123	5.89482	6.10852	5.66107	197.9	83.3	90.3	87.5	96.7	60.8	60.1	60.1	64.5	59.5	69	50.6
Q5PQX1	Q5PQX1	Tor1aip1	Torsin-1A-interacting protein 1 (Lamina-associated polypeptide 1B) (LAP1B) (Lamina-associated polypeptide 1C) (LAP1C)	SPRPDASIVQHINPFEEGETEDDLESSYSDVTIR	Ambiguous	1	6 v 6	0.213601	0.186399	3.30743	3.01792	2.96347	3.21723	3.20163	2.53605	3.05311	2.98185	2.88753	2.88753	2.88753	2.37851	9.9	8.1	7.8	9.3	9.2	5.8	8.3	7.9	7.4	7.4	7.4	5.2
P84903	A0A0G2K5C8; A0A1B0GWK9; P84903	Stim1	Stromal interaction molecule 1	DLTHSDSESSLHTSDR	S5(Phospho)	1	6 v 6	0.231771	0.186468	6.82782	6.34163	6.39403	6.35931	6.51096	5.73877	5.93074	5.94251	6.10224	6.07895	6.21529	6.12928	113.6	81.1	84.1	82.1	91.2	53.4	61	61.5	68.7	67.6	74.3	70
P06300	F1M7S3; P06300	Pdyn	Proenkephalin-B (Beta-neoendorphin-dynorphin) (Preprodynorphin) [Cleaved into: Alpha-neoendorphin; Beta-neoendorphin; Big dynorphin (Big Dyn); Dynorphin A(1-17) (Dyn-A17) (Dynorphin A); Dynorphin A(1-13); Dynorphin A(1-8); Leu-enkephalin; Rimorphin (Dynorphin B) (Dyn-B) (Dynorphin B(1-13)); Leumorphin (Dynorphin B-29)]	GQLLTSVSEEK	S6(Phospho) S8(Phospho)	1	6 v 6	0.274335	0.186805	7.82209	7.72178	7.55382	7.31107	7.42626	7.32553	7.17493	6.50462	7.36194	7.0864	7.27984	7.02348	226.3	211.1	187.9	158.8	172	160.4	144.5	90.8	164.5	135.9	155.4	130.1
A0A0G2KBB9; F1M9N9	A0A0G2KBB9; F1M5N3; A0A0G2K6R9; F1LM42; F1M9N9	NA	NA	QSQGTTPDTTPARTPTEEGTPTSEQNPFLFQEGK	T9(Phospho) Ambiguous Ambiguous	1	6 v 6	0.275241	0.186818	6	5.85549	5.92362	5.32553	5.62059	4.98641	5.14568	5.10014	5.22497	5.0917	5.39232	5.29646	64	57.9	60.7	40.1	49.2	31.7	35.4	34.3	37.4	34.1	42	39.3
Q62976	A0A0G2K104; Q62976; F1LNC7	Kcnma1	Calcium-activated potassium channel subunit alpha-1 (BK channel) (BKCA alpha) (Calcium-activated potassium channel, subfamily M subunit alpha-1) (K(VCA)alpha) (KCa1.1) (Maxi K channel) (MaxiK) (Slo-alpha) (Slo1) (Slowpoke homolog) (Slo homolog)	NSPNTSPK	S2(Phospho) T5(Phospho)	1	6 v 6	0.297088	0.187082	8.41785	7.85549	7.77479	7.82718	7.94895	7.35843	7.41024	6.95303	7.49665	7.24127	7.58195	7.6125	342	231.6	219	227.1	247.1	164.1	170.1	123.9	180.6	151.3	191.6	195.7
Q07205	Q07205	Eif5	Eukaryotic translation initiation factor 5 (eIF-5)	EAEEESSGGEEEDEDENIEVVYSK	S6(Phospho) S7(Phospho)	2	6 v 6	0.262694	0.1875	7.79507	7.37851	7.42878	7.3336	7.62278	6.67807	6.99548	6.97384	7.15279	6.88753	6.87283	7.04002	222.1	166.4	172.3	161.3	197.1	102.4	127.6	125.7	142.3	118.4	117.2	131.6
D3ZWU1	D3ZWU1; B5DF71	Brd3	Bromodomain containing 3 (Predicted), isoform CRA_b (Bromodomain-containing 3)	QASASYDSEEEEEGLPMSYDEK	S8(Phospho)	1	6 v 6	0.296173	0.187838	5.75489	5.39232	5.53605	5.50779	5.80993	4.74416	4.84298	4.90689	5.1416	5.00899	5.04876	4.79701	54	42	46.4	45.5	56.1	26.8	28.7	30	35.3	32.2	33.1	27.8
F1M392	F1M392	Limch1	LIM and calponin homology domains 1	RTSHGEPK	T2(Phospho)	1	6 v 6	0.368681	0.188632	8.92006	7.4822	8.62205	8.91648	8.71012	8.03232	8.02348	7.81826	8.01625	8.13237	8.05799	7.75622	484.4	178.8	394	483.2	418.8	261.8	260.2	225.7	258.9	280.6	266.5	216.2
P0C6C0	P0C6C0; F1LNS0; A0A0G2K3J4	Sphkap	A-kinase anchor protein SPHKAP (SPHK1-interactor and AKAP domain-containing protein) (Sphingosine kinase type 1-interacting protein)	QSSMPDSR	Ambiguous	2	6 v 6	0.292406	0.188743	8.53099	7.83794	7.90448	8.0045	8.1375	7.37591	7.53372	7.22497	7.70321	7.46761	7.43212	7.57667	369.9	228.8	239.6	256.8	281.6	166.1	185.3	149.6	208.4	177	172.7	190.9
Q9WU70	Q9WU70	Stxbp5	Syntaxin-binding protein 5 (Lethal(2) giant larvae protein homolog 3) (Tomosyn-1)	SRSSSVTSIDKESR	S3(Phospho) S4(Phospho) S8(Phospho)	1	6 v 6	0.268309	0.18889	7.74214	7.59021	7.89118	7.2114	7.77281	6.82909	7.01681	7.00899	7.34873	7.2114	7.09698	7.40769	214.1	192.7	237.4	148.2	218.7	113.7	129.5	128.8	163	148.2	136.9	169.8
A0A0G2JXG7	A0A0G2JXG7; F1M0N7	Carmil1	Capping protein regulator and myosin 1 linker 1	DGHQGSKSSDSGEEAEK	S11(Phospho) S6(Phospho) S8(Phospho)	1	6 v 6	0.263881	0.188948	7.84674	7.45861	7.51806	7.54226	7.79442	7.02348	7.17692	6.91049	7.12928	6.90087	7.0045	7.05094	230.2	175.9	183.3	186.4	222	130.1	144.7	120.3	140	119.5	128.4	132.6
Q9Z327	B1VKB4; A0A0H2UHQ9; Q9Z327	Synpo	Synaptopodin	AWAPPASSMADRSPQPQR	S13(Phospho)	1	6 v 6	0.239296	0.189301	5.99322	5.56682	5.44626	5.74416	5.63807	5.23649	5.08746	5.09592	5.52356	5.0045	5.50779	5.1127	63.7	47.4	43.6	53.6	49.8	37.7	34	34.2	46	32.1	45.5	34.6
B5DF62	B5DF62	Pak4	Non-specific serine/threonine protein kinase (EC 2.7.11.1)	RESPPPPAR	S3(Phospho)	1	6 v 6	0.491506	0.189439	8.20897	7.58571	8.92035	7.70529	7.75956	6.99774	6.97039	6.76951	7.34873	7.09487	7.06609	7.17193	295.9	192.1	484.5	208.7	216.7	127.8	125.4	109.1	163	136.7	134	144.2
D4A8G0	D4A8G0	Lsm12	LSM12 homolog (Uncharacterized protein RGD1309441_predicted)	TETPPPLASLNVSK	T3(Phospho)	1	6 v 6	0.223944	0.190203	6.01123	5.46923	5.51412	5.37504	5.58796	5.07895	5.19377	4.98185	5.31107	5.10014	5.1127	5.38198	64.5	44.3	45.7	41.5	48.1	33.8	36.6	31.6	39.7	34.3	34.6	41.7
D3ZVM5	D3ZVM5	Hspa12b	Heat shock protein family A (Hsp70) member 12B	SIDSSFR	S1(Phospho)	2	6 v 6	0.331961	0.190301	8.52709	7.94603	7.91648	7.82209	8.00955	7.17293	7.27705	7.04221	7.46923	7.34163	7.56682	7.44956	368.9	246.6	241.6	226.3	257.7	144.3	155.1	131.8	177.2	162.2	189.6	174.8
Q641X2	Q641X2	Leo1	RNA polymerase-associated protein LEO1	MQNSDDERPQVSDEDR	S4(Phospho)	1	6 v 6	0.278264	0.190524	7.51806	6.99548	6.97842	7.05637	7.16189	6.31651	6.51728	6.40429	6.63372	6.53605	6.73877	6.56986	183.3	127.6	126.1	133.1	143.2	79.7	91.6	84.7	99.3	92.8	106.8	95
D3ZMR2	D3ZMR2	Uhrf1bp1	UHRF1-binding protein 1	VLRDSSAENLDASQER	S13(Phospho) S5(Phospho) S6(Phospho)	1	6 v 6	0.261003	0.190536	6.67384	6.11894	6.18587	6.28355	6.29829	5.7866	5.86295	5.43962	5.78136	5.62352	5.99322	5.97728	102.1	69.5	72.8	77.9	78.7	55.2	58.2	43.4	55	49.3	63.7	63
F1M1R8	F1M1R8; F1LXR9		Lymphoid-restricted membrane protein	QGEHRPSLHR	S7(Phospho)	1	6 v 6	0.276851	0.191057	5.99322	5.54226	5.59096	5.23266	5.94251	4.93546	5.04002	5.29646	5.06609	5.04002	5.30012	5.22497	63.7	46.6	48.2	37.6	61.5	30.6	32.9	39.3	33.5	32.9	39.4	37.4
P34926	G3V7U2; A0A0G2K5C6; P34926; Q63330	Map1a	Microtubule-associated protein 1A (MAP-1A) [Cleaved into: MAP1A heavy chain; MAP1 light chain LC2]	SPCSLKEQQPHK	S1(Phospho) S4(Phospho)	1	6 v 6	0.238569	0.191123	7.55459	7.09487	7.17093	7.15785	7.06501	6.71562	6.6837	6.42291	6.87406	6.69209	6.84172	6.67525	188	136.7	144.1	142.8	133.9	105.1	102.8	85.8	117.3	103.4	114.7	102.2
P97706	P97706; F1LQQ7	Scn7a	Sodium channel protein	ENISGHTLSELSNTQTFLR	S4(Phospho)	1	6 v 6	0.324207	0.191146	5.71973	5.93546	5.72792	4.88264	5.30378	4.49185	5.33271	4.95884	5.2817	5.22882	5.03122	4.9542	52.7	61.2	53	29.5	39.5	22.5	40.3	31.1	38.9	37.5	32.7	31
P41777	P41777	Nolc1	Nucleolar and coiled-body phosphoprotein 1 (140 kDa nucleolar phosphoprotein) (Nopp140) (Nucleolar 130 kDa protein) (Nucleolar phosphoprotein p130)	ASSPFR	Ambiguous	1	6 v 6	0.398483	0.191519	8.44004	8.20212	8.04876	7.44211	7.82718	6.61324	7.40003	7.18587	7.92303	7.33896	7.15987	7.62571	347.3	294.5	264.8	173.9	227.1	97.9	168.9	145.6	242.7	161.9	143	197.5
B2GUY4	B2GUY4; D4A559	Dmtn	Dematin actin-binding protein (Epb4.9 protein)	SRECSLSPK	S1(Phospho) S5(Phospho) S7(Phospho)	1	6 v 6	0.207811	0.191836	7.61545	6.94369	7.1918	7.2555	7.34696	6.82655	6.88264	6.89603	7.00562	6.85549	6.77347	6.79181	196.1	123.1	146.2	152.8	162.8	113.5	118	119.1	128.5	115.8	109.4	110.8
P70486	A0A0G2JXZ3; P70486; B5DFC2	Atrx	Transcriptional regulator ATRX (EC 3.6.4.12) (ATP-dependent helicase ATRX) (X-linked nuclear protein) (pABP-2) (Fragment)	RPECSSSDTER	S7(Phospho)	1	6 v 6	0.271265	0.192051	7.56986	7.20848	7.24317	7.25927	7.40939	6.57743	6.6865	6.60437	6.88753	6.6014	6.83162	6.74953	190	147.9	151.5	153.2	170	95.5	103	97.3	118.4	97.1	113.9	107.6
Q5RJK5	Q5RJK5	Cbx3	Chromobox 3 (Chromobox homolog 3 (HP1 gamma homolog, Drosophila)) (Chromobox homolog 3 (HP1 gamma homolog, Drosophila), isoform CRA_a)	KSLSDSESDDSK	S4(Phospho) S6(Phospho) S8(Phospho)	1	6 v 6	0.282943	0.192453	7.52669	6.87652	6.95303	6.96924	7.24888	6.49025	6.50779	6.35931	6.67101	6.54998	6.49825	6.46271	184.4	117.5	123.9	125.3	152.1	89.9	91	82.1	101.9	93.7	90.4	88.2
D3Z8B6	D3Z8B6	Abhd15	Abhydrolase domain-containing 15 (Similar to abhydrolase domain containing 1; alpha/beta hydrolase-1; lung alpha/beta hydrolase 1 (Predicted))	TSFLGGR	T1(Phospho)	1	6 v 6	0.277334	0.192703	7.27333	6.4446	6.52982	6.65964	6.92837	6.06178	6.19771	6.18982	6.36982	6.23458	6.2555	6.30012	154.7	87.1	92.4	101.1	121.8	66.8	73.4	73	82.7	75.3	76.4	78.8
O08562	O08562	Scn9a	Sodium channel protein type 9 subunit alpha (Peripheral sodium channel 1) (PN1) (Sodium channel protein type IX subunit alpha) (Voltage-gated sodium channel subunit alpha Nav1.7)	DLGSETEFADDEHSIFGDNESR	T6(Phospho)	1	6 v 6	0.246043	0.192974	5.59991	4.97269	5.14975	5.12928	5.04439	4.43296	4.75489	4.71149	4.76022	4.61471	4.6893	4.66107	48.5	31.4	35.5	35	33	21.6	27	26.2	27.1	24.5	25.8	25.3
P49816	D3ZLW4; P49816; A0A0G2JSL4	Tsc2	Tuberin (Tuberous sclerosis 2 protein homolog)	SMSGGHGLR	S1(Phospho)	1	6 v 6	0.280871	0.193615	6.36282	6.0917	5.81762	6.03562	6.11061	5.32553	5.56071	5.29646	6.07468	5.47897	5.47249	5.48543	82.3	68.2	56.4	65.6	69.1	40.1	47.2	39.3	67.4	44.6	44.4	44.8
Q91ZQ0	Q91ZQ0	Vmp1	Vacuole membrane protein 1 (Transmembrane protein 49)	LNSEEK	S3(Phospho)	1	6 v 6	0.312764	0.193733	7.53916	6.87652	6.77873	6.74551	7.17193	6.33271	6.3733	6.1375	6.63227	6.42962	6.35755	6.4545	186	117.5	109.8	107.3	144.2	80.6	82.9	70.4	99.2	86.2	82	87.7
Q5FVC2	A0A0G2K0V4; Q5FVC2; A0A1B0GWX6; A0A1B0GWW1; A0A1B0GWY5	Arhgef2	Rho guanine nucleotide exchange factor 2 (Guanine nucleotide exchange factor H1) (GEF-H1)	SVSTTNIAGHFNDESPLGLR	Ambiguous	1	6 v 6	0.22246	0.193773	6.75889	6.10224	6.1819	6.24982	6.55612	5.83542	5.93782	5.95652	6.10434	5.97269	5.88509	5.97269	108.3	68.7	72.6	76.1	94.1	57.1	61.3	62.1	68.8	62.8	59.1	62.8
A0A0G2JT06	A0A0G2JT06	Gps1	COP9 signalosome complex subunit 1	SPAHSR	S1(Phospho)	1	6 v 6	0.313018	0.193974	7.88874	7.45368	7.83605	7.58195	7.67737	6.77215	6.89482	7.00787	7.30743	6.77479	6.99548	7.13134	237	175.3	228.5	191.6	204.7	109.3	119	128.7	158.4	109.5	127.6	140.2
F1M3W5	F1M3W5	Dmxl2	Dmx-like 2	FGDVEADSPVEQTIIQDHSAFK	S8(Phospho)	2	6 v 6	0.310044	0.194092	8.40557	7.99831	8.12464	7.67737	7.76089	7.15583	7.34607	7.06501	7.61985	7.4271	7.36982	7.44294	339.1	255.7	279.1	204.7	216.9	142.6	162.7	133.9	196.7	172.1	165.4	174
P17431	P17431; D3ZHK9; M0RBK3	Zfp36l1	mRNA decay activator protein ZFP36L1 (Butyrate response factor 1) (EGF-inducible protein CMG1) (TPA-induced sequence 11b) (Zinc finger protein 36, C3H1 type-like 1) (ZFP36-like 1)	LSISDD	S2(Phospho)	1	6 v 6	0.28832	0.194212	8.27752	7.55075	7.82146	7.79246	7.8936	7.06286	7.11061	7.26679	7.62936	7.29002	7.26585	7.30561	310.3	187.5	226.2	221.7	237.8	133.7	138.2	154	198	156.5	153.9	158.2
F1MAQ7	F1MAQ7; E9PTE1	Son	SON DNA and RNA-binding protein	ASESSSEEKDDYEIFVK	S4(Phospho) S5(Phospho)	1	6 v 6	0.214365	0.1944	7.17393	7.07253	7.10643	6.58646	6.853	6.3837	6.66959	6.55459	6.82782	6.4545	6.39232	6.6851	144.4	134.6	137.8	96.1	115.6	83.5	101.8	94	113.6	87.7	84	102.9
D3ZHK4	D3ZHK4	Rb1cc1	RB1-inducible coiled-coil 1 (RB1-inducible coiled-coil 1 (Predicted))	SVEHVAPDVTDAEQGK	S1(Phospho)	1	6 v 6	0.258315	0.19484	5.74685	5.25927	5.50462	5.29278	5.34341	4.45943	4.853	4.99095	5.20945	4.98185	4.92125	5.04439	53.7	38.3	45.4	39.2	40.6	22	28.9	31.8	37	31.6	30.3	33
A0A0G2JZY3	A0A0G2KB70; A0A0G2JZY3	Reps1	RALBP1-associated Eps domain-containing 1	SHSGASPDNTAPPPPPPRPQPSHSR	S1(Phospho) S24(Phospho) S6(Phospho)	1	6 v 6	0.279171	0.195143	6.57289	5.82018	6.12722	5.91886	5.91886	5.37504	5.39232	5.4363	5.74685	5.55152	5.53605	5.51728	95.2	56.5	69.9	60.5	60.5	41.5	42	43.3	53.7	46.9	46.4	45.8
Q9WU70	Q9WU70	Stxbp5	Syntaxin-binding protein 5 (Lethal(2) giant larvae protein homolog 3) (Tomosyn-1)	SSSVTSIDK	S6(Phospho) Ambiguous	1	6 v 6	0.318505	0.19594	7.63081	6.93664	7.14057	6.85549	6.87774	6.1639	6.29462	6.31288	6.76421	6.41447	6.61029	6.72383	198.2	122.5	141.1	115.8	117.6	71.7	78.5	79.5	108.7	85.3	97.7	105.7
F1M7V4; G3V984; Q9JKS6	O88778; G3V984; A0A0G2K1X6; F1M7V4; D3Z9C7; Q9JKS6	NA	NA	TPPSNLSPIEDASPTEELR	S13(Phospho)	1	6 v 6	0.267497	0.196021	5.90448	5.27798	5.52669	5.29278	5.4363	4.60881	4.96347	5.0045	4.97728	4.88753	4.97269	5.10434	59.9	38.8	46.1	39.2	43.3	24.4	31.2	32.1	31.5	29.6	31.4	34.4
O88778	O88778; G3V984	Bsn	Protein bassoon	SGRSPSVSPDR	S4(Phospho) Ambiguous	1	6 v 6	0.173385	0.196435	7.58871	7.2891	7.10748	7.2891	7.87283	7.22882	7.23745	7.02791	7.32823	7.32823	7.38888	7.32012	192.5	156.4	137.9	156.4	234.4	150	150.9	130.5	160.7	160.7	167.6	159.8
Q810W7	Q810W7	Mast1	Microtubule-associated serine/threonine-protein kinase 1 (EC 2.7.11.1) (Syntrophin-associated serine/threonine-protein kinase)	RFSALLEPSR	S3(Phospho)	1	6 v 6	0.285113	0.196452	7.30012	6.67948	6.95652	6.64386	6.74012	6.08108	6.19377	6.16792	6.43463	6.28355	6.27053	6.32912	157.6	102.5	124.2	100	106.9	67.7	73.2	71.9	86.5	77.9	77.2	80.4
A0A0G2K5B0	A0A0G2K5B0; D4A3Z3	Tbc1d24	TBC1 domain family member 24	SSEAAANPCLISHSVSSDPADRLSPFLAAR	S24(Phospho) Ambiguous	1	6 v 6	0.291027	0.196715	6.2854	5.36107	5.70598	5.71149	5.48864	4.93074	5.25927	5.05745	5.14568	5.18587	5.22882	5.12102	78	41.1	52.2	52.4	44.9	30.5	38.3	33.3	35.4	36.4	37.5	34.8
A0A0G2JX92	A0A0G2JX92; D3ZMW5	Sh3pxd2a	SH3 and PX domains 2A	GSRSEDSELPPQTASEGSR	Ambiguous	1	6 v 6	0.228746	0.197312	5.98641	5.49506	5.75756	5.52042	5.62352	5.32912	5.18587	5.1127	5.27426	5.22882	5.18982	4.95884	63.4	45.1	54.1	45.9	49.3	40.2	36.4	34.6	38.7	37.5	36.5	31.1
Q4KM98	A0A0H2UHM6; Q4KM98; A0A0G2K2M2; A0A0G2KAL9	Mff	Mitochondrial fission factor	SMSENAVR	S1(Phospho) S3(Phospho)	1	6 v 6	0.344357	0.197538	7.84046	7.07253	7.28355	7.30561	7.46434	6.41954	6.64386	6.47411	6.88996	6.64674	6.58496	6.72247	229.2	134.6	155.8	158.2	176.6	85.6	100	88.9	118.6	100.2	96	105.6
Q8VBU2	A0A0G2JSV0; A0A0G2JSU4; Q8VBU2	Ndrg2	Protein NDRG2 (Antidepressant-related protein ADRG123) (N-myc downstream-regulated gene 2 protein) (NDRG1-related protein)	SRTLSQSSESGTLPSGPPGHTMEVSC	S5(Phospho) S7(Phospho) Ambiguous	1	6 v 6	0.30503	0.197676	6.22304	5.37156	5.57592	5.67243	5.77347	4.88753	4.95884	4.95884	5.42291	5.20555	5.15381	5.1819	74.7	41.4	47.7	51	54.7	29.6	31.1	31.1	42.9	36.9	35.6	36.3
A0A0G2KBB9; F1M9N9	A0A0G2KBB9; F1M5N3; A0A0G2K6R9; F1LM42; F1M9N9; A0A0G2KAS9; A0A0G2JZ56	NA	NA	YVSSDGTEKEEITMQGMPQEPVNIEDGDSYSK	Y1(Phospho)	1	6 v 6	0.280344	0.1977	4.36457	4.08746	4.19377	3.87774	3.8679	3.36457	3.58496	3.08746	3.73335	3.41954	3.63227	3.85798	20.6	17	18.3	14.7	14.6	10.3	12	8.5	13.3	10.7	12.4	14.5
D3ZM20	D3ZM20	Kif13a	Kinesin family member 13A (Kinesin family member 13A (Predicted))	RSLSTPNVHNVSSSRPDLSGFDEDDK	Ambiguous Ambiguous	1	6 v 6	0.202698	0.197851	5.53605	5.1127	5.24793	5.09592	5.08321	4.58496	4.71149	4.9542	4.90689	4.73335	4.97728	4.76553	46.4	34.6	38	34.2	33.9	24	26.2	31	30	26.6	31.5	27.2
D3ZBT9	D3ZBT9; F1MAH5	Ppp6r3	Protein phosphatase 6, regulatory subunit 3	IQQFDDGGSDEEDIWEEK	S9(Phospho)	3	6 v 6	0.283071	0.197916	8.2817	7.82655	7.8189	7.62425	7.84674	7.13955	7.40173	7.13648	7.65033	7.29462	7.07361	7.35315	311.2	227	225.8	197.3	230.2	141	169.1	140.7	200.9	157	134.7	163.5
Q7TP36	Q7TP36; D4A053	Shroom2	Protein Shroom2 (Liver regeneration-related protein LRRG167) (Protein Apxl)	SKSTVTLAGDSEAEDCAGDWR	S3(Phospho)	1	6 v 6	0.25692	0.198007	6.63081	5.96347	6.08958	6.08746	6.53761	5.77347	5.76818	5.59991	5.83542	5.74685	5.6865	5.83542	99.1	62.4	68.1	68	92.9	54.7	54.5	48.5	57.1	53.7	51.5	57.1
D4A997	D4A997	Htatsf1	HIV TAT specific factor 1 (Predicted) (HIV-1 Tat-specific factor 1)	ESEENETDKSEFDEGSER	S10(Phospho) T7(Phospho)	1	6 v 6	0.286165	0.198543	8.01067	7.55689	7.4363	7.55689	7.42962	6.7879	6.94486	6.76022	7.22304	6.90087	7.46025	7.22497	257.9	188.3	173.2	188.3	172.4	110.5	123.2	108.4	149.4	119.5	176.1	149.6
P30835	P30835; Q6P783	Pfkl	ATP-dependent 6-phosphofructokinase, liver type (ATP-PFK) (PFK-L) (EC 2.7.1.11) (6-phosphofructokinase type B) (Phosphofructo-1-kinase isozyme B) (PFK-B) (Phosphohexokinase)	TLSIDKGF	Ambiguous	1	6 v 6	0.279569	0.198554	8.46393	8.17143	8.00675	7.66534	7.82718	7.35843	7.47816	7.22786	7.59544	7.38543	7.60066	7.48623	353.1	288.3	257.2	203	227.1	164.1	178.3	149.9	193.4	167.2	194.1	179.3
A0A0G2K4F6; B2RYB3	A0A0G2K4F6; B2RYB3	NA	NA	QRSPPVTK	S3(Phospho)	2	6 v 6	0.187233	0.198693	8.1472	7.78202	7.77017	7.97842	8.28123	7.50144	7.60585	7.51806	7.89542	7.62717	7.66035	7.82972	283.5	220.1	218.3	252.2	311.1	181.2	194.8	183.3	238.1	197.7	202.3	227.5
D3Z9I3	D3Z9I3	Fgd2	FYVE, RhoGEF and PH domain-containing 2	AASGWTPEGPDEEDMSD	S16(Phospho)	1	6 v 6	0.290345	0.198697	6.81762	6.38024	6.58946	6.23266	6.37504	5.74147	5.94017	6.04439	6.07253	5.85549	5.74685	5.54535	112.8	83.3	96.3	75.2	83	53.5	61.4	66	67.3	57.9	53.7	46.7
P11275; P15791	P11275; P15791; A0A0G2JUV8; F1LZG4	NA	NA	QETVDCLK	T3(Phospho)	2	6 v 6	0.274567	0.198699	8.57403	7.69418	8.0433	7.75822	8.00282	7.3672	7.48059	7.53838	7.66391	7.49665	7.3733	7.6359	381.1	207.1	263.8	216.5	256.5	165.1	178.6	185.9	202.8	180.6	165.8	198.9
D4A9R4	D4A9R4	Prrt4	Proline-rich transmembrane protein 4	QIDELSMGSDTIDL	S6(Phospho) S9(Phospho)	1	6 v 6	0.33926	0.198833	4.24793	3.07039	3.56071	3.63227	4.41278	3.03562	3.20163	3.67807	3.33628	3.30743	3.29278	3.29278	19	8.4	11.8	12.4	21.3	8.2	9.2	12.8	10.1	9.9	9.8	9.8
P16884	F1LRZ7; P16884	Nefh	Neurofilament heavy polypeptide (NF-H) (200 kDa neurofilament protein) (Neurofilament triplet H protein)	SPAGAKSPAEAK	S7(Phospho)	1	6 v 6	0.278262	0.198983	7.74752	7.15987	7.33271	7.26397	7.21529	6.83415	6.56682	6.46271	6.96	6.7879	7.07146	6.71562	214.9	143	161.2	153.7	148.6	114.1	94.8	88.2	124.5	110.5	134.5	105.1
D4A3T3	D4A3T3	Cbx1	Chromobox 1 (RCG35120, isoform CRA_a)	KADSDSEDKGEESKPK	S4(Phospho)	1	6 v 6	0.310851	0.199088	8.49105	7.84612	7.72792	8.03837	8.19869	7.18686	7.33181	7.14057	7.69558	7.50303	7.61397	7.47897	359.8	230.1	212	262.9	293.8	145.7	161.1	141.1	207.3	181.4	195.9	178.4
M0R623	M0R623	Gtpbp4	Nucleolar GTP-binding protein 1	TAAGEYDSESESEDEEMVEIR	S10(Phospho) S12(Phospho) S8(Phospho)	1	6 v 6	0.311102	0.199617	5.1334	4.53605	4.66107	4.59096	4.76022	4.12102	3.83794	3.91648	4.39917	3.85798	4.20163	4.10434	35.1	23.2	25.3	24.1	27.1	17.4	14.3	15.1	21.1	14.5	18.4	17.2
Q5PQP8	Q5PQP8	Cuedc1	CUE domain-containing 1	RSSSGSGGGGATGAR	Ambiguous	1	6 v 6	0.288842	0.199707	6.76022	6.2075	6.64962	6.27426	6.49506	5.62352	6.11686	5.95652	6.21529	5.84298	5.55459	6.15381	108.4	73.9	100.4	77.4	90.2	49.3	69.4	62.1	74.3	57.4	47	71.2
F1M787	F1M787	Ctnnd2	Catenin delta-2	TSTAPSSPGVDSVPLQR	Ambiguous	1	6 v 6	0.316925	0.199718	5.74953	5.42626	5.45943	5.19377	5.38888	4.57289	4.47897	4.56682	5.03122	4.96809	5.19377	4.67243	53.8	43	44	36.6	41.9	23.8	22.3	23.7	32.7	31.3	36.6	25.5
D3ZU13	D3ZU13; D4AD15	Eif4g1	Eukaryotic translation initiation factor 4 gamma, 1	SQQGPR	S1(Phospho)	1	6 v 6	0.305931	0.199869	8.10538	7.38457	7.2937	7.47168	7.56529	6.80735	6.96924	6.86047	7.13955	6.7761	6.93664	6.87406	275.4	167.1	156.9	177.5	189.4	112	125.3	116.2	141	109.6	122.5	117.3
A0A0G2KBB9; F1M9N9	A0A0G2KBB9; F1M5N3; A0A0G2K6R9; F1LM42; F1M9N9; A0A0G2KAS9; A0A0G2JZ56	NA	NA	YVSSDGTEKEEITMQGMPQEPVNIEDGDSYSK	S3(Phospho)	1	6 v 6	0.28045	0.200078	5.83036	5.45286	5.60288	5.0268	5.33628	4.74416	4.848	4.94953	5.23649	4.8679	4.72792	4.85798	56.9	43.8	48.6	32.6	40.4	26.8	28.8	30.9	37.7	29.2	26.5	29
Q8VHK2	D3ZE17; Q8VHK2	Caskin1	Caskin-1 (CASK-interacting protein 1)	VKPTPQLLPPTDRPMSPR	S16(Phospho)	1	6 v 6	0.213022	0.200429	6.41109	6.48543	6.80864	5.87036	6.53294	5.86047	6.05094	6.24982	6.11686	6.09592	6.16189	6.24222	85.1	89.6	112.1	58.5	92.6	58.1	66.3	76.1	69.4	68.4	71.6	75.7
Q4V8K2	Q4V8K2	Ctnnbl1	Beta-catenin-like protein 1 (Nuclear-associated protein) (NAP)	EYAENIGDGRSPEFR	S11(Phospho)	1	6 v 6	0.262343	0.200582	5.88509	5.25172	5.49185	5.58796	5.89482	4.80735	5.0045	5.12516	5.18587	5.08746	5.1375	5.16591	59.1	38.1	45	48.1	59.5	28	32.1	34.9	36.4	34	35.2	35.9
D3Z9R2	D3Z9R2	Mettl22	Methyltransferase-like 22	AASDPNPAEPAR	S3(Phospho)	2	6 v 6	0.287639	0.201065	8.90268	8.44501	8.67136	8.41574	8.52121	7.72042	8.00338	7.81826	8.15431	8.0268	7.84925	7.95012	478.6	348.5	407.7	341.5	367.4	210.9	256.6	225.7	284.9	260.8	230.6	247.3
D4ACM9	D4ACM9	Mfap1a	Microfibrillar-associated protein 1A	RPDYAPMESSDEEDEEFQFIK	S10(Phospho) S9(Phospho)	2	6 v 6	0.313032	0.201087	5.89482	5.61471	5.61176	5.12516	5.22882	4.43962	5.03562	5.1127	5.60881	4.84298	4.84298	5.20945	59.5	49	48.9	34.9	37.5	21.7	32.8	34.6	48.8	28.7	28.7	37
Q6JE36	Q6JE36	Ndrg1	Protein NDRG1 (N-myc downstream-regulated gene 1 protein) (Protein Ndr1)	SHTSEDAR	T3(Phospho)	2	6 v 6	0.266773	0.201186	8.23601	7.93546	7.9384	7.9571	8.01235	7.44626	7.56377	7.0045	7.70529	7.52826	7.39318	7.37678	301.5	244.8	245.3	248.5	258.2	174.4	189.2	128.4	208.7	184.6	168.1	166.2
Q6P6T5	Q6P6T5	Ocln	Occludin	YSSNDNLETPSK	S2(Phospho)	1	6 v 6	0.240748	0.201381	7.99661	7.54921	7.59246	7.69697	7.80864	7.12722	7.07788	7.01346	7.53993	7.31379	7.27426	7.14466	255.4	187.3	193	207.5	224.2	139.8	135.1	129.2	186.1	159.1	154.8	141.5
D4A1G8	D4A1G8	Cep170b	Centrosomal protein 170B	GHGSRGSLDWPEEER	S4(Phospho) S7(Phospho)	1	6 v 6	0.241587	0.201576	7.23554	6.43796	6.86171	6.82528	6.8125	6.24982	6.28725	6.26679	6.41616	6.2854	6.38543	6.48382	150.7	86.7	116.3	113.4	112.4	76.1	78.1	77	85.4	78	83.6	89.5
A0A0G2K2M9	A0A0G2K2M9	Srrm2	Serine/arginine repetitive matrix 2	SSSVSSPELK	Ambiguous	3	6 v 6	0.297014	0.202128	9.59526	8.87805	9.02181	8.96405	9.09038	8.37764	8.50541	8.2854	8.61875	8.43003	8.42249	8.53683	773.5	470.5	519.8	499.4	545.1	332.6	363.4	312	393.1	344.9	343.1	371.4
Q5QD51	Q62766; Q5QD51	Akap12	A-kinase anchor protein 12 (AKAP-12)	SKEDDLETAEK	S1(Phospho)	2	6 v 6	0.290217	0.202186	5.22497	5.08321	5.09592	4.55459	5.16189	4.07039	4.23266	4.33628	4.76553	4.52982	4.62644	4.79181	37.4	33.9	34.2	23.5	35.8	16.8	18.8	20.2	27.2	23.1	24.7	27.7
D3ZKG7	D3ZKG7	Inpp5f	Inositol polyphosphate-5-phosphatase F (Inositol polyphosphate-5-phosphatase F (Predicted), isoform CRA_c)	SDSSLETMENPGVMGNK	Ambiguous	1	6 v 6	0.255836	0.202515	5.40599	4.87283	5.10434	5.18982	5.24031	4.45286	4.52982	4.49825	4.63807	4.52356	4.73877	4.58496	42.4	29.3	34.4	36.5	37.8	21.9	23.1	22.6	24.9	23	26.7	24
F1M3W5	F1M3W5	Dmxl2	Dmx-like 2	SDAFLSK	S1(Phospho)	1	6 v 6	0.359889	0.202597	8.12928	7.49506	7.507	6.83036	7.13955	6.74147	6.8679	6.3837	6.75756	6.84674	6.83542	6.78005	280	180.4	181.9	113.8	141	107	116.8	83.5	108.2	115.1	114.2	109.9
D3ZXX3	D3ZXX3	Unc80	Unc-80 homolog, NALCN channel complex subunit (Fragment)	GRSPIVGNK	S3(Phospho)	1	6 v 6	0.283131	0.203009	7.29554	6.75489	6.88874	6.73606	7.24698	6.05311	6.25361	6.48059	6.63227	6.43129	6.41954	6.58195	157.1	108	118.5	106.6	151.9	66.4	76.3	89.3	99.2	86.3	85.6	95.8
F1M8S4	F1M8S4	Usp35	Ubiquitin-specific peptidase 35	QRPQEAPEAEPGSPR	S13(Phospho)	2	6 v 6	0.291415	0.203052	8.73843	7.99322	8.19229	8.30697	8.49506	7.51806	7.71631	7.66249	7.79116	7.70805	7.74416	7.74012	427.1	254.8	292.5	316.7	360.8	183.3	210.3	202.6	221.5	209.1	214.4	213.8
F1MAQ7	F1MAQ7; E9PTE1	Son	SON DNA and RNA-binding protein	SFSISPVR	S1(Phospho) S3(Phospho) S5(Phospho)	1	6 v 6	0.255702	0.203169	7.89603	7.28448	7.34518	7.18884	7.38111	6.59246	6.94017	6.88387	7.03342	6.93899	6.86913	7.04221	238.2	155.9	162.6	145.9	166.7	96.5	122.8	118.1	131	122.7	116.9	131.8
O55007	A0A140TAA3; O55007	Ralgapa1	Ral GTPase-activating protein subunit alpha-1 (GAP-related-interacting partner to E12) (GRIPE) (GTPase-activating RapGAP domain-like 1) (Tuberin-like protein 1) (p240)	HFSQSEDTGNEVFGALHEEQPLPR	S3(Phospho)	1	6 v 6	0.230621	0.203277	5.65821	5.19771	5.27426	5.44626	5.52356	4.7866	5.00899	4.66107	5.05311	5	4.90207	4.94486	50.5	36.7	38.7	43.6	46	27.6	32.2	25.3	33.2	32	29.9	30.8
A0A0G2K2P5	A0A0G2K2P5; F1M4A0	Tjp1	Tight junction protein ZO-1 (Tight junction protein 1) (Zona occludens protein 1) (Zonula occludens protein 1)	KSREDLSAQPVQTK	S2(Phospho)	1	6 v 6	0.261208	0.203637	6.61912	6.22689	6.39232	6.30195	6.55152	5.75489	5.59991	5.78921	6.09592	5.89724	5.98185	5.70321	98.3	74.9	84	78.9	93.8	54	48.5	55.3	68.4	59.6	63.2	52.1
Q63100	G3V792; A0A173DW30; A0A173DW41; A0A173DW29; Q63100	Dync1i1	Cytoplasmic dynein 1 intermediate chain 1 (Cytoplasmic dynein intermediate chain 1) (Dynein intermediate chain 1, cytosolic) (DH IC-1)	ETQTPLATHQSEEDEEDEEMVEPK	Ambiguous	1	6 v 6	0.30606	0.203741	6.46434	6.20163	6.01346	5.88753	6.12722	4.97728	5.74953	5.59991	5.8505	5.42626	5.39917	5.67525	88.3	73.6	64.6	59.2	69.9	31.5	53.8	48.5	57.7	43	42.2	51.1
D4AEC2	D4AEC2; A0A5H1ZRV8	Camsap2	Calmodulin-regulated spectrin-associated protein 2	SKSLADIK	S3(Phospho)	1	6 v 6	0.338687	0.203948	9.1179	8.29921	8.53294	8.55651	8.48422	7.78398	7.80155	7.66178	8.05365	7.82718	7.93605	7.76553	555.6	315	370.4	376.5	358.1	220.4	223.1	202.5	265.7	227.1	244.9	217.6
Q9JKS6	F1M7V4; D3Z9C7; Q9JKS6	Pclo	Protein piccolo (Aczonin) (Multidomain presynaptic cytomatrix protein)	GGSLGCQTETDSDTQSPPYLGATSPPKDK	S24(Phospho)	1	6 v 6	0.326928	0.203953	5.2854	4.63807	4.61471	4.70044	4.65535	3.65535	4.18587	3.88753	4.56071	4.3147	4.09592	4.24031	39	24.9	24.5	26	25.2	12.6	18.2	14.8	23.6	19.9	17.1	18.9
D3Z8E6	A0A0G2K5T1; D3Z8E6	Camsap1	Calmodulin-regulated spectrin-associated protein 1	QDSDSDVVDVEDAEQDFIGEDHPVVIPR	S3(Phospho)	1	6 v 6	0.360892	0.203965	3.29278	3.12102	3.03562	2.8679	2.74416	1.67807	2.8679	2.45943	2.23266	2.07039	2.51096	2.32193	9.8	8.7	8.2	7.3	6.7	3.2	7.3	5.5	4.7	4.2	5.7	5
G3V897	Q32PZ5; G3V897	Ctr9	CTR9 homolog, Paf1/RNA polymerase II complex component (SH2 domain binding protein 1 (Tetratricopeptide repeat containing), isoform CRA_a)	QESDEDSDSDQPSR	S7(Phospho)	1	6 v 6	0.14833	0.204202	5.71425	5.45943	5.6865	5.69488	6.07468	5.44626	5.56682	5.51096	5.39232	5.54535	5.50462	5.39232	52.5	44	51.5	51.8	67.4	43.6	47.4	45.6	42	46.7	45.4	42
Q63344	Q66HS9; Q63344	Slc16a7	Monocarboxylate transporter 2 (MCT 2) (Solute carrier family 16 member 7)	SASQASK	S1(Phospho)	3	6 v 6	0.264865	0.204261	10.5456	9.95463	10.2027	10.0608	10.2131	9.41595	9.59991	9.50144	9.74231	9.59021	9.5812	9.77264	1494.7	992.3	1178.5	1068.1	1187	683.1	776	724.8	856.5	770.8	766	874.7
P09414	A0A0G2K5I9; P09414; A0A0G2K4J4; Q63785; Q9QY90; Q63573; Q63783; F1LRV0	Nfia	Nuclear factor 1 A-type (NF1-A) (Nuclear factor 1/A) (CCAAT-box-binding transcription factor) (CTF) (Nuclear factor I/A) (NF-I/A) (NFI-A) (TGGCA-binding protein)	SVEDEMDSPGEEPFYTGQGR	S8(Phospho)	1	6 v 6	0.228795	0.204983	5.59096	5.30378	5.60288	5.52356	5.59096	4.97269	4.94017	4.76553	5.3147	4.87774	5.1127	5.33628	48.2	39.5	48.6	46	48.2	31.4	30.7	27.2	39.8	29.4	34.6	40.4
A0A0G2K3J4	A0A0G2K3J4	Sphkap	A-kinase anchor protein SPHKAP	SMSELVEEK	S3(Phospho)	1	6 v 6	0.277149	0.204996	5.98185	5.52982	5.62352	5.44626	5.62644	4.99548	5.0268	4.72792	5.20555	4.94486	5.00899	5.16591	63.2	46.2	49.3	43.6	49.4	31.9	32.6	26.5	36.9	30.8	32.2	35.9
Q63135	Q63135	Cr1l	Complement component receptor 1-like protein (Antigen 5I2) (Complement regulatory protein Crry)	EDSCVQPQSLLTSQENNSTSSPARNSLTQEV	S21(Phospho) S26(Phospho)	1	6 v 6	0.342601	0.205508	3.926	2.88753	3.57289	3.57289	3.62059	2.90689	2.98185	2.43296	2.848	2.8679	2.70044	2.926	15.2	7.4	11.9	11.9	12.3	7.5	7.9	5.4	7.2	7.3	6.5	7.6
Q9QZH4	G3V9X3; Q9QZH4; A0A0G2JVK3	Prkab2	5'-AMP-activated protein kinase subunit beta-2 (AMPK subunit beta-2)	SHNDFVAILDLPEGEHQYK	S1(Phospho)	1	6 v 6	0.309321	0.205643	7.64602	7.46679	7.26209	6.70598	6.93782	6.36807	6.74685	6.33092	6.64962	6.66249	6.78005	6.63227	200.3	176.9	153.5	104.4	122.6	82.6	107.4	80.5	100.4	101.3	109.9	99.2
A0A0G2K3J4	A0A0G2K3J4	Sphkap	A-kinase anchor protein SPHKAP	SMSELVEEKEILK	S3(Phospho)	1	6 v 6	0.28477	0.205763	6.7879	6.05528	6.23649	6.35755	6.34341	5.90689	5.66107	5.39917	5.848	5.66107	6.16591	5.9542	110.5	66.5	75.4	82	81.2	60	50.6	42.2	57.6	50.6	71.8	62
Q8CF97	Q8CF97	Vcpip1	Deubiquitinating protein VCPIP1 (EC 3.4.19.12) (Valosin-containing protein p97/p47 complex-interacting protein 1) (Valosin-containing protein p97/p47 complex-interacting protein p135) (VCP/p47 complex-interacting 135-kDa protein)	ENSMEEPEEMDSQDAETTNTTEPMDHS	S3(Phospho)	2	6 v 6	0.340256	0.205804	4.45943	3.82782	3.70044	4.1375	4.30012	3.12102	3.58496	3.33628	3.74416	3.48543	3.24793	3.08746	22	14.2	13	17.6	19.7	8.7	12	10.1	13.4	11.2	9.5	8.5
B2GV74	B2GV74	Klc2	Kinesin light chain	RSSEMLVR	S3(Phospho)	2	6 v 6	0.264835	0.206021	8.54458	7.86604	8.24317	8.24982	8.25739	7.64674	7.74147	7.37851	7.74147	7.64386	7.59544	7.74953	373.4	233.3	303	304.4	306	200.4	214	166.4	214	200	193.4	215.2
F1LXQ7	F1LXQ7	Arhgap21	Rho GTPase-activating protein 21	KDSSSEVFSDAAK	Ambiguous	1	6 v 6	0.329164	0.206382	6.74819	5.88509	6.07468	6.12928	6.15785	5.47249	5.41954	5.32193	5.73335	5.38198	5.50462	5.47249	107.5	59.1	67.4	70	71.4	44.4	42.8	40	53.2	41.7	45.4	44.4
D3ZMR2	D3ZMR2	Uhrf1bp1	UHRF1-binding protein 1	GSPTLQQELADTK	Ambiguous	1	6 v 6	0.328073	0.206509	5.70321	4.89239	5.09592	4.93074	5.12516	4.45286	4.32912	4.00899	4.75489	4.61471	4.61471	4.75489	52.1	29.7	34.2	30.5	34.9	21.9	20.1	16.1	27	24.5	24.5	27
D3ZF26	D3ZF26	Tnks1bp1	Tankyrase 1-binding protein 1	SSGSLSPGLETEDPLEAR	S6(Phospho)	1	6 v 6	0.403462	0.206531	4.44626	3.81762	3.24793	3.60881	3.58496	2.63227	3.51096	3.08746	3.20163	3.24793	3.20163	2.37851	21.8	14.1	9.5	12.2	12	6.2	11.4	8.5	9.2	9.5	9.2	5.2
P0C1X8	F1LRI7; P0C1X8	Aak1	AP2-associated protein kinase 1 (EC 2.7.11.1) (Adaptor-associated kinase 1)	SKSATTTPSGSPR	S11(Phospho) S3(Phospho) S9(Phospho)	1	6 v 6	0.362935	0.20676	8.30058	7.30469	7.17692	7.81826	7.57137	7.11894	6.98868	6.42794	7.26866	6.9331	7.32733	6.853	315.3	158.1	144.7	225.7	190.2	139	127	86.1	154.2	122.2	160.6	115.6
A0A0G2K8Z9	A0A0G2K8Z9; Q70AM4	Kif13b	Kinesin family member 13B	LEVTSDSEDASEVPEWLR	S5(Phospho)	1	6 v 6	0.328234	0.206813	4.90207	4.22497	4.15381	4.2854	4.61471	3.93546	3.91648	3.848	3.91648	3.87774	3.80735	3.16993	29.9	18.7	17.8	19.5	24.5	15.3	15.1	14.4	15.1	14.7	14	9
Q6JE36	Q6JE36	Ndrg1	Protein NDRG1 (N-myc downstream-regulated gene 1 protein) (Protein Ndr1)	TASGSSVTSLEGTR	S3(Phospho) S9(Phospho) T8(Phospho)	1	6 v 6	0.258433	0.207126	7.13134	6.75221	6.83794	6.81506	6.79051	6.57592	6.24793	5.88509	6.4446	6.42459	6.7761	6.22497	140.2	107.8	114.4	112.6	110.7	95.4	76	59.1	87.1	85.9	109.6	74.8
O35147	O35147	Bad	Bcl2-associated agonist of cell death (BAD) (Bcl-2-binding component 6) (Bcl-xL/Bcl-2-associated death promoter) (Bcl2 antagonist of cell death)	RMSDEFEGSFK	S3(Phospho)	2	6 v 6	0.284519	0.207471	8.91229	8.35359	8.36413	8.46066	8.5306	7.73471	7.83983	7.77215	8.18587	7.81057	7.89603	7.88996	481.8	327.1	329.5	352.3	369.8	213	229.1	218.6	291.2	224.5	238.2	237.2
A0A0G2K2M9	A0A0G2K2M9; B2GUY6	Srrm2	Serine/arginine repetitive matrix 2	SPVPSAFSDQSR	S1(Phospho)	1	6 v 6	0.286557	0.207717	6.54844	5.94251	5.95187	5.74953	6.04221	5.18587	5.38543	5.36457	5.6893	5.53916	5.42291	5.53916	93.6	61.5	61.9	53.8	65.9	36.4	41.8	41.2	51.6	46.5	42.9	46.5
Q6MGA9	Q6MGA9	Brd2	Bromodomain-containing protein 2 (Protein RING3)	TAPPVLPTGYDSEEEEESRPMSYDEK	S12(Phospho)	1	6 v 6	0.315915	0.207757	4.69488	4.16189	3.98185	4.06178	4.19377	3.65535	3.926	3.05311	3.93546	3.63227	3.40599	3.67807	25.9	17.9	15.8	16.7	18.3	12.6	15.2	8.3	15.3	12.4	10.6	12.8
P50393	P50393; Q6IRF5	Pla2g4a	Cytosolic phospholipase A2 (cPLA2) (Phospholipase A2 group IVA) [Includes: Phospholipase A2 (EC 3.1.1.4) (Phosphatidylcholine 2-acylhydrolase); Lysophospholipase (EC 3.1.1.5)]	HIVSNDSSDSDDEAQGPK	S10(Phospho)	1	6 v 6	0.212057	0.207786	7.07788	7.03452	7.19869	6.91169	7.19377	6.45615	6.59694	6.51885	6.56682	6.63517	6.69766	6.50303	135.1	131.1	146.9	120.4	146.4	87.8	96.8	91.7	94.8	99.4	103.8	90.7
M0RBL8	M0RBL8	Tceal6	Transcription elongation factor A (SII)-like 6	EGKPEDEVEPEDEEKSDEEEKPDKK	S16(Phospho)	1	6 v 6	0.321814	0.208537	6.51728	5.9542	6.03782	6.00675	6.24413	5.47249	5.71973	4.9542	5.75756	5.50779	5.26679	5.71699	91.6	62	65.7	64.3	75.8	44.4	52.7	31	54.1	45.5	38.5	52.6
P05432	P05432	Errfi1	ERBB receptor feedback inhibitor 1 (Gene 33 polypeptide) (Mitogen-inducible gene 6 protein homolog) (MIG-6) (Receptor-associated late transducer) (RALT)	QSSEGSAK	S3(Phospho)	1	6 v 6	0.267473	0.208563	7.4733	6.85674	7.11166	7.0268	7.44294	6.51254	6.56986	6.52982	6.61912	6.55766	6.61029	6.73877	177.7	115.9	138.3	130.4	174	91.3	95	92.4	98.3	94.2	97.7	106.8
Q9WTP0	Q9WTP0; D4A9L5; D3ZMI4; A0A0G2K0F3; A0A0G2K0B2; D4ACZ4	Epb41l1	Band 4.1-like protein 1 (Erythrocyte membrane protein band 4.1-like 1) (Neuronal protein 4.1) (4.1N)	EDDAESGGRRSEAEEGEVR	S11(Phospho) S6(Phospho)	2	6 v 6	0.267921	0.209195	6.90087	6.56071	6.49185	6.26115	6.45615	5.89724	6.10014	5.64097	5.9472	5.83794	6.05094	6.1416	119.5	94.4	90	76.7	87.8	59.6	68.6	49.9	61.7	57.2	66.3	70.6
A0A0G2KBB9; F1M9N9	A0A0G2KBB9; F1M5N3; A0A0G2K6R9; F1LM42; F1M9N9; A0A0G2KAS9; A0A0G2JZ56	NA	NA	YSLEGGR	Y1(Phospho)	1	6 v 6	0.254788	0.209351	7.94075	7.62644	7.61839	7.47005	7.37591	6.79831	7.06501	6.88874	7.35579	7.00338	7.10852	7.14873	245.7	197.6	196.5	177.3	166.1	111.3	133.9	118.5	163.8	128.3	138	141.9
Q5PPI1	Q5PPI1	Srsf9	Serine/arginine-rich splicing factor 9 (Splicing factor, arginine/serine-rich 9)	GSPHYFSPFRPY	S2(Phospho)	2	6 v 6	0.272249	0.20948	8.51096	7.95536	8.0207	7.94075	8.35271	7.43212	7.39917	7.46434	7.78594	7.57743	7.61912	7.6851	364.8	248.2	259.7	245.7	326.9	172.7	168.8	176.6	220.7	191	196.6	205.8
A0A0G2JUC9	A0A0G2JUC9; D4ACN3	Herc2	HECT-type E3 ubiquitin transferase (EC 2.3.2.26)	LVELPVSSQPSAEDSDTEDDSEAEQGER	S15(Phospho) S21(Phospho) T17(Phospho)	1	6 v 6	0.274519	0.20964	6.22304	5.8125	5.88753	5.62936	5.88996	5.03122	5.12516	5.19377	5.48543	5.33628	5.36107	5.32193	74.7	56.2	59.2	49.5	59.3	32.7	34.9	36.6	44.8	40.4	41.1	40
Q810W7	F1M4F3; M0R3L1; Q810W7; A0A0G2K212; D3ZAR2	Mast1	Microtubule-associated serine/threonine-protein kinase 1 (EC 2.7.11.1) (Syntrophin-associated serine/threonine-protein kinase)	SAEPPRSPLLK	S7(Phospho)	1	6 v 6	0.220678	0.2097	6.82146	6.50938	6.63372	6.05745	6.63952	6.10014	5.96116	6	6.30743	6.17393	6.05528	6.25361	113.1	91.1	99.3	66.6	99.7	68.6	62.3	64	79.2	72.2	66.5	76.3
D4AAI7	D4AAI7	Fam219a	Family with sequence similarity 219, member A (RCG55066, isoform CRA_a)	GYSSLDQSPDEKPLVALDTDSDDDFDMSR	S21(Phospho) T19(Phospho)	1	6 v 6	0.236793	0.209794	5.95652	5.61471	5.58796	5.45943	5.70044	4.94017	5.03562	5.00899	5.21723	5.24793	5.31107	5.11686	62.1	49	48.1	44	52	30.7	32.8	32.2	37.2	38	39.7	34.7
F1M3W5	F1M3W5	Dmxl2	Dmx-like 2	VGSVLDSRVSVDSNLFVYSK	S10(Phospho) S13(Phospho)	1	6 v 6	0.308995	0.209981	8.38414	7.96809	8.1809	7.78267	7.8802	7.19377	7.28817	7.03452	7.55305	7.46025	7.40684	7.40003	334.1	250.4	290.2	220.2	235.6	146.4	156.3	131.1	187.8	176.1	169.7	168.9
A0A0G2KBB9; F1M9N9	A0A0G2KBB9; F1M5N3; A0A0G2K6R9; F1LM42; F1M9N9	NA	NA	RFTPEEEMFK	T3(Phospho)	1	6 v 6	0.366	0.210039	7.22014	6.93899	6.93899	6.30925	6.24793	5.61471	6.1416	5.72792	6.69766	6.2114	6.08108	6.32912	149.1	122.7	122.7	79.3	76	49	70.6	53	103.8	74.1	67.7	80.4
A0A0G2K2M9	A0A0G2K2M9	Srrm2	Serine/arginine repetitive matrix 2	HSHSGSTSPYPK	S8(Phospho)	1	6 v 6	0.256608	0.21014	7.68089	7.12825	7.17193	7.12102	7.38716	6.63952	6.65392	6.59395	6.97728	6.82146	6.70874	6.73606	205.2	139.9	144.2	139.2	167.4	99.7	100.7	96.6	126	113.1	104.6	106.6
Q9JIR1	Q9JIR1; D4A2L1; F1LSC8; A0A0G2K4J8	Rimbp2	RIMS-binding protein 2 (RIM-BP2)	SLFLEQSSAGPYANSDEEDGYASPEVK	S15(Phospho)	1	6 v 6	0.235529	0.210361	3.848	3.29278	3.65535	3.44626	3.21723	2.98185	3.05311	3.03562	3.56071	3.07039	2.88753	2.98185	14.4	9.8	12.6	10.9	9.3	7.9	8.3	8.2	11.8	8.4	7.4	7.9
A0A0H2UI14	A0A0H2UI14	Fbxl20	F-box/LRR-repeat protein 20	VHAYFAPVTPPPSVGGSR	T9(Phospho)	1	6 v 6	0.295912	0.2104	5.34341	5.07039	5.25172	4.8679	5.03562	4.42626	4.43296	4.05311	4.62059	4.32193	4.54226	4.71149	40.6	33.6	38.1	29.2	32.8	21.5	21.6	16.6	24.6	20	23.3	26.2
Q9JKS6	F1M7V4; D3Z9C7; Q9JKS6	Pclo	Protein piccolo (Aczonin) (Multidomain presynaptic cytomatrix protein)	RHSWHDEDDETFDESPELK	S3(Phospho)	1	6 v 6	0.316874	0.210486	6.95187	6.31288	6.5157	6.51728	6.17991	5.72792	5.78921	5.41616	5.96578	5.76553	6.22497	5.98641	123.8	79.5	91.5	91.6	72.5	53	55.3	42.7	62.5	54.4	74.8	63.4
M0R7T1	M0R7T1	Phactr4	Phosphatase and actin regulator 4	SSSPILSEEEAEGSLR	S3(Phospho)	1	6 v 6	0.272987	0.210555	6.40939	5.89482	5.82273	5.853	6.15178	5.23649	5.33628	5.25172	5.69209	5.46271	5.47897	5.55459	85	59.5	56.6	57.8	71.1	37.7	40.4	38.1	51.7	44.1	44.6	47
Q5XXR3	Q5XXR3; D3ZWQ8	Arhgef6	Rho guanine nucleotide exchange factor 6 (Rac/Cdc42 guanine nucleotide exchange factor 6)	KTSEEEYVIR	S3(Phospho)	2	6 v 6	0.270753	0.210563	8.75255	8.24413	8.50383	8.22255	8.38284	7.72247	7.84361	7.66818	8.00056	7.86913	7.67172	7.80413	431.3	303.2	363	298.7	333.8	211.2	229.7	203.4	256.1	233.8	203.9	223.5
F1M455	F1M455; F1M816	Spen	Spen family transcriptional repressor	RPQSPGVSPAHSER	S4(Phospho) S8(Phospho)	1	6 v 6	0.287436	0.210659	7.29002	6.74416	6.66249	6.8802	7.13853	6.08108	6.34873	6.30743	6.38543	6.24413	6.38716	6.23074	156.5	107.2	101.3	117.8	140.9	67.7	81.5	79.2	83.6	75.8	83.7	75.1
A0A0G2K5B0	A0A0G2K5B0; D4A3Z3	Tbc1d24	TBC1 domain family member 24	SSEAAANPCLISHSVSSDPADRLSPFLAAR	S24(Phospho)	1	6 v 6	0.322272	0.210693	5.03122	4.59096	4.53605	4.49825	4.3147	3.93546	3.88753	3.59694	3.97269	3.66676	4.35755	3.87774	32.7	24.1	23.2	22.6	19.9	15.3	14.8	12.1	15.7	12.7	20.5	14.7
Q6RFZ7	Q6RFZ7; A0A0G2K8X8; A0A0G2K1M4	Plekhg5	Pleckstrin homology domain-containing family G member 5 (PH domain-containing family G member 5) (Neuronal RhoA GEF protein) (Transcript highly enriched in cortex and hippocampus)	SKSEASLLQLLSGTTTSVSPPAPSR	Ambiguous	1	6 v 6	0.317231	0.210719	5.2891	4.44626	4.89724	4.84298	5.11686	4.26303	4.1375	4.54226	4.57289	3.88753	4.19377	4.32193	39.1	21.8	29.8	28.7	34.7	19.2	17.6	23.3	23.8	14.8	18.3	20
Q6YDN7	Q6YDN7	Cdc26	Anaphase-promoting complex subunit CDC26 (Cell division cycle protein 26 homolog) (Protein BWK-2)	QKEDVEGVGTSDGEGAAGLSSDPK	Ambiguous	1	6 v 6	0.264166	0.210771	6.44128	5.82528	6.06824	6.05528	6.21529	5.30378	5.59991	5.53916	5.65535	5.42626	5.44956	5.69488	86.9	56.7	67.1	66.5	74.3	39.5	48.5	46.5	50.4	43	43.7	51.8
F1LNP8	F1LNP8; Q9WTY6	Nectin1	Nectin cell adhesion molecule 1 (Poliovirus receptor-related 1)	AGPLGGSSYEEEEEEEGGGGGER	Ambiguous	1	6 v 6	0.273028	0.210812	5.73606	5.2854	5.34341	4.72247	5.20555	4.93074	4.73335	4.63227	4.76022	4.47249	4.77083	4.8679	53.3	39	40.6	26.4	36.9	30.5	26.6	24.8	27.1	22.2	27.3	29.2
P0C6C0	P0C6C0; F1LNS0; A0A0G2K3J4	Sphkap	A-kinase anchor protein SPHKAP (SPHK1-interactor and AKAP domain-containing protein) (Sphingosine kinase type 1-interacting protein)	SDSCLYR	S3(Phospho)	1	6 v 6	0.295696	0.210997	7.3156	6.50303	7.07682	7.2211	7.18884	6.36632	6.47897	5.99548	6.57894	6.71149	6.7046	6.77215	159.3	90.7	135	149.2	145.9	82.5	89.2	63.8	95.6	104.8	104.3	109.3
O88778	O88778; G3V984; A0A0G2K1X6	Bsn	Protein bassoon	GEEESEEDSYDPR	S5(Phospho)	1	6 v 6	0.297171	0.211022	7.25644	6.7211	6.77347	6.88509	6.81634	6.03562	6.2724	5.88753	6.48382	6.18785	6.27798	6.38024	152.9	105.5	109.4	118.2	112.7	65.6	77.3	59.2	89.5	72.9	77.6	83.3
A0A096MJN4	A0A096MJ87; A0A096MJN4	2004-09-01	Septin 4	VARPQILEPRPQSPDLCDDDVEFR	S13(Phospho)	2	6 v 6	0.273373	0.211145	7.7286	7.37243	7.37156	7.2182	7.26679	6.62936	6.67101	6.63227	7.19279	6.61029	6.88996	7.01792	212.1	165.7	165.6	148.9	154	99	101.9	99.2	146.3	97.7	118.6	129.6
A0A0G2K2M9	A0A0G2K2M9	Srrm2	Serine/arginine repetitive matrix 2	GRSHSRTPQR	S3(Phospho) S5(Phospho)	1	6 v 6	0.309462	0.211259	8.27286	8.00562	7.94017	8.06232	8.33718	7.12825	7.46923	7.45533	7.48623	7.26772	7.53993	7.26959	309.3	257	245.6	267.3	323.4	139.9	177.2	175.5	179.3	154.1	186.1	154.3
A0JN25; F1LST4	A0JN25; F1LST4; D3ZKD9; P10636; P19332; D4A1Q2	NA	NA	SGYSSPGSPGTPGSR	S4(Phospho) S5(Phospho) T11(Phospho)	1	6 v 6	0.30023	0.211367	7.43962	6.72928	6.65678	6.62936	7.0542	6.30561	6.40088	6.27053	6.40769	6.43463	6.19574	5.98413	173.6	106.1	100.9	99	132.9	79.1	84.5	77.2	84.9	86.5	73.3	63.3
F1LW91	F1LW91; F7FF45	Numa1	Nuclear mitotic apparatus protein 1	AAQLQGSPAPEKGEVLGDALQLDTLK	S7(Phospho)	1	6 v 6	0.266559	0.211602	6.52042	6.06393	6.12309	6.20359	6.32373	5.52356	5.41616	5.53294	5.94486	5.62644	5.848	5.62644	91.8	66.9	69.7	73.7	80.1	46	42.7	46.3	61.6	49.4	57.6	49.4
Q5XIN7	Q5XIN7	Pomgnt1	Protein O-linked-mannose beta-1,2-N-acetylglucosaminyltransferase 1 (POMGnT1) (EC 2.4.1.-)	TDVPLSSAEEAECHWADTELNR	Ambiguous	1	6 v 6	0.257537	0.211728	5.6837	5.34341	5.08746	5.20555	5.45615	4.60288	4.82782	4.49185	5.19377	5.07468	4.88753	4.87283	51.4	40.6	34	36.9	43.9	24.3	28.4	22.5	36.6	33.7	29.6	29.3
F1MAQ4	F1MAQ4	Trappc10	Trafficking protein particle complex 10	RQESGSSLEPPSGLALEDGAHVLR	S6(Phospho)	1	6 v 6	0.269663	0.212227	5.23266	4.99095	5.12516	4.66676	4.87283	4.01792	4.43962	4.47249	4.56071	4.20945	4.47249	4.72792	37.6	31.8	34.9	25.4	29.3	16.2	21.7	22.2	23.6	18.5	22.2	26.5
A0A0G2K7W4	F1M754; A0A0G2K7W4; A0A097PIG6	Map4k4	Mitogen-activated protein kinase kinase kinase kinase 4	SSSKSEGSPSQR	S3(Phospho)	1	6 v 6	0.298365	0.2125	9.34806	8.70874	8.83415	9.04439	9.05853	8.0954	8.224	8.18438	8.64566	8.44997	8.4271	8.26444	651.7	418.4	456.4	528	533.2	273.5	299	290.9	400.5	349.7	344.2	307.5
D4A0T9	D4A0T9; M0R609	Adamts13	ADAM metallopeptidase with thrombospondin type 1 motif, 13	WVTYSCQDQAQNK	Ambiguous	1	6 v 6	0.246525	0.212566	5.61176	5.34341	5.25927	4.64962	5.50462	4.66676	4.67807	4.88264	4.83289	5.01792	5.20163	5.04876	48.9	40.6	38.3	25.1	45.4	25.4	25.6	29.5	28.5	32.4	36.8	33.1
Q6JE36	Q6JE36	Ndrg1	Protein NDRG1 (N-myc downstream-regulated gene 1 protein) (Protein Ndr1)	SHTSEGPR	T3(Phospho)	2	6 v 6	0.295371	0.212619	7.62278	7.29921	7.2384	7.40173	7.40088	6.74953	6.8679	6.2891	7.15785	6.96694	6.74551	6.55459	197.1	157.5	151	169.1	169	107.6	116.8	78.2	142.8	125.1	107.3	94
D4AE88	A0A0G2K8J8; D4AE88	Fam120b	Family with sequence similarity 120B (Similar to KIAA1838 protein (Predicted), isoform CRA_b)	SGSTHGHSGQSWR	Ambiguous	1	6 v 6	0.194082	0.212788	7.81762	7.41532	7.53216	7.26491	7.55995	6.96809	7.14873	7.21917	7.19967	6.93192	7.08428	7.37851	225.6	170.7	185.1	153.8	188.7	125.2	141.9	149	147	122.1	135.7	166.4
A0A0G2JY73	A0A0G2JY73; D4A554	Eif4g3	Eukaryotic translation initiation factor 4 gamma, 3	DDAPPVRSPTSCTAAPGPSLTDDIGLCK	Ambiguous	1	6 v 6	0.244842	0.212867	6.92125	6.27612	6.26866	6.36807	6.47249	5.95187	6.14364	5.95884	6.17792	6.04002	5.79701	5.71699	121.2	77.5	77.1	82.6	88.8	61.9	70.7	62.2	72.4	65.8	55.6	52.6
E9PU01	E9PU01	Chd4	DNA helicase (EC 3.6.4.12)	EDNSEGEEILEEVGGDPEEEDDHHMEFCR	S4(Phospho)	1	6 v 6	0.223153	0.213104	4.93546	4.53605	4.66676	4.49185	4.71699	4.20945	4.14568	3.88753	4.3505	4.34341	4.1375	4.14568	30.6	23.2	25.4	22.5	26.3	18.5	17.7	14.8	20.4	20.3	17.6	17.7
P97834	A0A0G2JT06; P97834; A0A0G2JW80	Gps1	COP9 signalosome complex subunit 1 (SGN1) (Signalosome subunit 1) (G protein pathway suppressor 1) (GPS-1) (JAB1-containing signalosome subunit 1) (MFH protein)	EGSQGELTPANSQSR	S3(Phospho)	2	6 v 6	0.290283	0.213173	7.97097	7.45697	7.46025	7.31922	7.43796	6.8679	6.84423	6.63952	6.97039	6.74819	7.01569	6.926	250.9	175.7	176.1	159.7	173.4	116.8	114.9	99.7	125.4	107.5	129.4	121.6
D3ZVB7	D3ZVB7	Ogn	Mimecan (Osteoglycin)	YGTDNSEETK	S6(Phospho)	3	6 v 6	0.246279	0.213223	9.73217	9.49305	9.41236	9.02042	9.56243	8.75389	8.92422	8.82559	8.96116	8.89966	8.89754	9.01959	850.5	720.6	681.4	519.3	756.1	431.7	485.8	453.7	498.4	477.6	476.9	519
Q5FVJ0	A0A0G2K6A9; Q5FVJ0	Rufy3	Protein RUFY3 (RUN and FYVE domain-containing protein 3) (Rap2-interacting protein x) (RIPx) (Single axon-regulated protein) (Singar)	FRVSMDGEWLCLR	S4(Phospho)	1	6 v 6	0.314908	0.213642	6.81506	6.44294	6.47735	5.96347	6.19377	5.42962	5.81762	5.38198	5.83036	6.05528	5.80993	5.78136	112.6	87	89.1	62.4	73.2	43.1	56.4	41.7	56.9	66.5	56.1	55
Q5XIN3	Q5XIN3; A0A0G2JWM5	Traf3ip1	TRAF3-interacting protein 1 (Intraflagellar transport protein 54 homolog) (Microtubule-interacting protein associated with TRAF3) (MIP-T3)	RQESTETLAGDR	S4(Phospho)	2	6 v 6	0.27761	0.214044	8.43754	7.76022	7.74079	7.88448	8.09592	7.23266	7.3906	7.35226	7.72315	7.39146	7.27984	7.38111	346.7	216.8	213.9	236.3	273.6	150.4	167.8	163.4	211.3	167.9	155.4	166.7
Q5BJS4	Q5BJS4	Fundc1	FUN14 domain-containing protein 1	NPPPQDYESDDESYEVLDLTEYAR	S9(Phospho)	2	6 v 6	0.244872	0.214169	5.95884	5.47897	5.49825	5.34696	5.40599	4.88753	5.24413	4.87774	5.21335	4.91648	4.85798	5.20163	62.2	44.6	45.2	40.7	42.4	29.6	37.9	29.4	37.1	30.2	29	36.8
P97839	P97839; G3V927	Dlgap4	Disks large-associated protein 4 (DAP-4) (PSD-95/SAP90-binding protein 4) (SAP90/PSD-95-associated protein 4) (SAPAP-4)	RDTDSDTQDANDSSCK	T3(Phospho)	1	6 v 6	0.279118	0.214189	7.28725	6.72928	6.6014	6.65392	6.79051	6.13545	6.28355	5.95187	6.31832	6.1416	6.22497	6.21917	156.2	106.1	97.1	100.7	110.7	70.3	77.9	61.9	79.8	70.6	74.8	74.5
D3ZAA9	D3ZAA9; O88953	Mpp2	MAGUK p55 subfamily member 2 (Protein MPP2)	TYETPPPSPGLDPTFSNQPVPPDAVR	S8(Phospho) T4(Phospho)	1	6 v 6	0.277941	0.214209	5.99774	5.29646	5.63807	5.51096	5.38198	4.853	4.90207	4.71149	5.31832	4.94017	4.98185	5.24031	63.9	39.3	49.8	45.6	41.7	28.9	29.9	26.2	39.9	30.7	31.6	37.8
F1LP64	A0A1W2Q676; A0A0G2JU73; F1LP64; A0A0A0MXY4	Trip12	E3 ubiquitin-protein ligase TRIP12 (EC 2.3.2.26) (HECT-type E3 ubiquitin transferase TRIP12) (Thyroid receptor-interacting protein 12) (TR-interacting protein 12) (TRIP-12)	SGSGSESTGAEER	S3(Phospho)	1	6 v 6	0.175227	0.214351	7.86419	7.35226	7.4446	7.50859	7.85798	7.16189	7.45615	7.42794	7.2075	7.30104	7.24413	7.27146	233	163.4	174.2	182.1	232	143.2	175.6	172.2	147.8	157.7	151.6	154.5
D4A720	D4A720	Srsf7	RCG61762, isoform CRA_d (Serine and arginine-rich-splicing factor 7)	RSRSPSGSPHR	S2(Phospho) S4(Phospho) S8(Phospho)	1	6 v 6	0.220813	0.214514	7.81762	7.27891	7.43296	7.13031	7.79051	7.17592	7.08321	7.14975	7.05637	6.98185	6.99435	7.1334	225.6	155.3	172.8	140.1	221.4	144.6	135.6	142	133.1	126.4	127.5	140.4
Q4V8B0	Q4V8B0; A0A0G2JZ50; A0A0G2KAL4; A0A0G2K7Y2; A0A0G2JYS1	Oxr1	Oxidation resistance protein 1 (Protein C7)	STEESLSEDVFTESELSPIREELPSSELR	S17(Phospho)	2	6 v 6	0.547957	0.214557	4.01792	3.83794	3.39232	3.07039	3.54844	2.53605	2.32193	2.10434	2.53605	2.29278	2.94486	1.63227	16.2	14.3	10.5	8.4	11.7	5.8	5	4.3	5.8	4.9	7.7	3.1
A9CMA6	A9CMA6	Tmem163	Transmembrane protein 163 (Synaptic vesicle membrane protein of 31 kDa)	ISESGQFSDGFEDR	Ambiguous	1	6 v 6	0.359642	0.214692	6.853	5.88264	6.40088	5.98413	5.70598	5.05745	5.63517	5.78136	5.70321	5.37156	5.40599	5.46923	115.6	59	84.5	63.3	52.2	33.3	49.7	55	52.1	41.4	42.4	44.3
D3ZAI0	D4A4B4; D3ZAI0	U2surp	U2 snRNP-associated SURP domain-containing	RHSTSPSPSR	S5(Phospho) Ambiguous	1	6 v 6	0.267785	0.214736	8.16088	7.77939	7.77939	7.95536	7.98356	7.2384	7.56682	6.95884	7.55689	7.48623	7.24793	7.27053	286.2	219.7	219.7	248.2	253.1	151	189.6	124.4	188.3	179.3	152	154.4
D4A914	D4A914	Xrn2	5'-3' exoribonuclease (EC 3.1.13.-)	AEDSDSEPEPEDNVR	S4(Phospho) S6(Phospho)	1	6 v 6	0.242521	0.215162	5.43962	4.8125	4.89724	4.78136	5.00899	4.20945	4.45286	4.52982	4.52982	4.39232	4.64386	4.79181	43.4	28.1	29.8	27.5	32.2	18.5	21.9	23.1	23.1	21	25	27.7
Q6AYJ5	Q6AYJ5; A0A0G2K129	Cluap1	Clusterin-associated protein 1	KPEPLDESDNDF	S8(Phospho)	2	6 v 6	0.24437	0.215308	8.10852	7.47086	7.39489	7.58346	7.84486	7.0864	7.10748	7.08852	7.44128	7.20457	7.17493	7.17193	276	177.4	168.3	191.8	229.9	135.9	137.9	136.1	173.8	147.5	144.5	144.2
D3ZAY8	D3ZAY8	Pnn	Pinin	RESRQESDPEDDDVK	S3(Phospho) S7(Phospho)	1	6 v 6	0.411154	0.215338	9.08826	7.82909	7.88081	7.89664	7.86728	7.26679	7.26679	7.27519	7.49745	7.07253	7.42962	7.22304	544.3	227.4	235.7	238.3	233.5	154	154	154.9	180.7	134.6	172.4	149.4
A0A0G2JZE7	A0A0G2JZE7	Arhgef40	Rho guanine nucleotide exchange factor 40	SISAQQR	Ambiguous	1	6 v 6	0.303186	0.215479	7.27519	6.50779	6.91886	6.74281	6.91289	6.09592	6.13545	6.13134	6.42962	6.17592	6.06393	6.26303	154.9	91	121	107.1	120.5	68.4	70.3	70.1	86.2	72.3	66.9	76.8
A1A5R9	A1A5R9	Stpg2	Sperm-tail PG-rich repeat-containing protein 2	SMSTIVDASSLLFFPETERFEPIK	S1(Phospho) S9(Phospho) T4(Phospho)	1	6 v 6	0.281844	0.215535	5.58496	4.94486	5.04876	4.87774	4.98641	4.29278	4.41954	4.24031	4.71699	4.67243	4.51096	4.54844	48	30.8	33.1	29.4	31.7	19.6	21.4	18.9	26.3	25.5	22.8	23.4
F1LS76	F1LS76; A0A0G2K0L4	Sycp1	Synaptonemal complex protein 1	MSSLSK	Ambiguous	2	6 v 6	0.301331	0.215733	9.0129	8.1918	8.43463	8.72622	8.75422	7.89966	7.95128	7.78921	8.05202	7.91289	8.04275	7.92006	516.6	292.4	346	423.5	431.8	238.8	247.5	221.2	265.4	241	263.7	242.2
Q68G30	Q68G30	Klc3	Kinesin light chain 3 (Kinesin light chain KLCt)	AMSLNMLNVDGPR	S3(Phospho)	2	6 v 6	0.246118	0.215766	8.66959	8.18884	8.16742	7.91229	8.31515	7.70113	7.66107	7.65893	7.97785	7.7046	7.63735	7.78594	407.2	291.8	287.5	240.9	318.5	208.1	202.4	202.1	252.1	208.6	199.1	220.7
Q6TRW4	D3ZU56; Q6TRW4; D3ZXE2; F1M797	Pds5b	Sister chromatid cohesion protein PDS5 homolog B (Androgen-induced proliferation inhibitor) (Androgen-induced prostate proliferative shutoff-associated protein AS3)	ENDSSEEMDVLQASSPVSDDTTQEGAEEEDISAGNVR	S15(Phospho) S18(Phospho) S4(Phospho)	1	6 v 6	0.313044	0.215776	3.37851	2.26303	2.43296	2.32193	2.60881	2.1375	1.96347	2.29278	2.7866	2.07039	1.96347	2.16993	10.4	4.8	5.4	5	6.1	4.4	3.9	4.9	6.9	4.2	3.9	4.5
Q91Z80	Q91Z80; F1M863	Ppfia4	Liprin-alpha-4 (Protein tyrosine phosphatase receptor type f polypeptide-interacting protein alpha-4) (PTPRF-interacting protein alpha-4) (Fragment)	CETSPPSSPR	S4(Phospho) S8(Phospho)	1	6 v 6	0.205426	0.215935	7.37504	6.85175	7.06286	6.92362	7.12412	6.49346	6.49506	6.60733	6.65821	6.59842	6.72792	6.73606	166	115.5	133.7	121.4	139.5	90.1	90.2	97.5	101	96.9	106	106.6
D3ZYR0	D3ZYR0; Q5BMA6; A0A0G2K860	Arhgef12	Rho guanine nucleotide exchange factor 12	EAHSDDNPSEGDGAVR	S4(Phospho)	1	6 v 6	0.228973	0.216083	7.84423	7.4363	7.57743	7.38974	7.48462	6.99774	6.94953	6.76155	7.25077	7.13443	7.05094	7.06393	229.8	173.2	191	167.7	179.1	127.8	123.6	108.5	152.3	140.5	132.6	133.8
Q9ESQ5	A0A0H2UHX0; Q9ESQ5	Trpm4	Transient receptor potential cation channel subfamily M member 4 (Calcium-activated non-selective cation channel 1) (Long transient receptor potential channel 4) (LTrpC-4) (LTrpC4) (MLS2s) (Melastatin-like 2)	NTRHSLLGQDHR	S5(Phospho)	1	6 v 6	0.229839	0.216105	6.73877	6.10434	6.19771	6.28725	6.40259	5.69766	5.853	5.6893	5.88996	5.87774	5.926	5.97269	106.8	68.8	73.4	78.1	84.6	51.9	57.8	51.6	59.3	58.8	60.8	62.8
Q9JLU4	A0A0U1RS13; A0A0G2K042; Q9JLU4	Shank3	SH3 and multiple ankyrin repeat domains protein 3 (Shank3) (Proline-rich synapse-associated protein 2) (ProSAP2) (SPANK-2)	SASDINLKGDQPAASPGPTLR	Ambiguous	1	6 v 6	0.282258	0.21637	6.59694	6.11894	6.37504	6.27053	6.19377	5.50462	5.57894	5.45943	5.82273	5.65249	5.74685	5.61471	96.8	69.5	83	77.2	73.2	45.4	47.8	44	56.6	50.3	53.7	49
D3ZKX8	D3ZKX8	Fam169a	Family with sequence similarity 169, member A	AVDSSSEEIEVEVPVVDR	S4(Phospho) Ambiguous	1	6 v 6	0.289888	0.216728	5.34696	4.82782	4.72792	4.97269	5.10434	4.23266	4.41278	4.2854	4.7866	4.33628	4.21723	4.20163	40.7	28.4	26.5	31.4	34.4	18.8	21.3	19.5	27.6	20.2	18.6	18.4
Q62865	Q62865	Pde3a	cGMP-inhibited 3',5'-cyclic phosphodiesterase A (EC 3.1.4.17) (Cyclic GMP-inhibited phosphodiesterase A) (CGI-PDE A)	RVSSTWTTTTSATGLPTLEPAPVR	S3(Phospho)	1	6 v 6	0.256435	0.216892	5.7866	5.22497	5.25927	5.27798	5.47249	4.60288	4.69488	4.74416	4.94486	4.94486	5.05311	4.87774	55.2	37.4	38.3	38.8	44.4	24.3	25.9	26.8	30.8	30.8	33.2	29.4
F1M1T9	F1M1T9; P14646; D3ZLB2; P14270; A0A140TAB1	Pde4b	Phosphodiesterase (EC 3.1.4.-)	SDSDYDLSPK	Ambiguous	1	6 v 6	0.262263	0.21691	7.3733	7.17293	7.2182	6.85175	7.04876	6.47249	6.47249	6.27053	6.75221	6.53138	6.55459	6.54689	165.8	144.3	148.9	115.5	132.4	88.8	88.8	77.2	107.8	92.5	94	93.5
Q6MG48	Q6MG48; A0A0U1RRZ5	Prrc2a	Protein PRRC2A (HLA-B-associated transcript 2) (Proline-rich and coiled-coil-containing protein 2A)	KQSSSEISLAVER	S3(Phospho)	1	6 v 6	0.278529	0.217441	7.90026	6.86047	7.39832	7.52826	7.46761	6.91049	6.93546	6.85425	6.83289	6.96694	6.90809	6.65105	238.9	116.2	168.7	184.6	177	120.3	122.4	115.7	114	125.1	120.1	100.5
P0C6C0	P0C6C0; F1LNS0; A0A0G2K3J4	Sphkap	A-kinase anchor protein SPHKAP (SPHK1-interactor and AKAP domain-containing protein) (Sphingosine kinase type 1-interacting protein)	QSSTESITEEFYK	Ambiguous	2	6 v 6	0.335693	0.217495	8.85549	7.90689	8.4149	8.74819	8.67878	7.71356	7.85549	7.41616	7.81314	7.85175	8.05528	8.02237	463.2	240	341.3	430	409.8	209.9	231.6	170.8	224.9	231	266	260
A0A0G2QC52	A0A0G2QC52; Q5XIQ1	Rabl2	RAB, member of RAS oncogene family-like 2	LEQKEEDTPDQEQGDMSKSPSPS	S17(Phospho) S19(Phospho) Ambiguous	1	6 v 6	0.283519	0.21796	6.85549	6.52982	6.5744	6.1639	6.53761	5.54226	5.85549	5.79442	5.98413	6.09592	6.00899	5.98868	115.8	92.4	95.3	71.7	92.9	46.6	57.9	55.5	63.3	68.4	64.4	63.5
P23347	P23347; Q9JJS4	Slc4a2	Anion exchange protein 2 (AE 2) (Anion exchanger 2) (Band 3-related protein 2) (B3RP-2) (Non-erythroid band 3-like protein) (Solute carrier family 4 member 2)	APPQQPSPASSPSAVQFFLQEDEGTDR	S11(Phospho) S7(Phospho)	1	6 v 6	0.339386	0.218082	5.14568	4.94953	4.70598	4.22497	4.60288	3.73335	3.7866	3.90689	4.66676	4	4.48543	4.54226	35.4	30.9	26.1	18.7	24.3	13.3	13.8	15	25.4	16	22.4	23.3
Q4KM98	A0A0H2UHM6; Q4KM98; A0A0G2K2M2; A0A0G2KAL9	Mff	Mitochondrial fission factor	SMSENAVR	S3(Phospho)	4	6 v 6	0.27724	0.218268	9.9571	9.37895	9.51649	9.44149	9.85922	8.84423	8.91767	8.9629	9.12179	9.07039	9.00927	9.02015	994	665.8	732.4	695.3	928.8	459.6	483.6	499	557.1	537.6	515.3	519.2
A0A0G2JUA5	A0A0G2JU96; A0A0G2JUA5	Ahnak	AHNAK nucleoprotein	LSSPSGK	S3(Phospho)	1	6 v 6	0.296749	0.218596	7.94837	7.27612	7.19476	7.43212	7.58271	6.59694	6.78529	6.78398	7.02901	6.73606	6.92481	6.85922	247	155	146.5	172.7	191.7	96.8	110.3	110.2	130.6	106.6	121.5	116.1
A0A0G2K2M9	A0A0G2K2M9	Srrm2	Serine/arginine repetitive matrix 2	SESDSSPDSKPK	S6(Phospho)	1	6 v 6	0.244627	0.218897	7.62132	6.93782	7.11061	7.14975	7.41109	6.73606	6.61176	6.732	6.91289	6.5157	6.73064	6.85922	196.9	122.6	138.2	142	170.2	106.6	97.8	106.3	120.5	91.5	106.2	116.1
D3ZMS1	D3ZMS1	Sf3b2	Splicing factor 3b, subunit 2	GFEEEHKDSDDDSSDDEQEKKPEAPK	S13(Phospho) S14(Phospho)	1	6 v 6	0.252337	0.218974	3.67807	3.10434	3.49825	3.70044	3.98185	2.88753	3.49825	3.76553	3.1375	2.98185	3.63227	3.47249	12.8	8.6	11.3	13	15.8	7.4	11.3	13.6	8.8	7.9	12.4	11.1
D3ZSU3	D3ZSU3; A0A0G2K1G8	Slc7a14	Similar to solute carrier family 7, member 14 (Solute carrier family 7, member 14)	EGILADCEKETCSPVSEGEEFSSPATNTCGAK	S13(Phospho) S16(Phospho)	1	6 v 6	0.357428	0.21943	5.21723	4.42626	4.47897	4.40599	4.56682	4.34341	4.03562	3.27798	3.85798	4.16189	4.29278	3.6893	37.2	21.5	22.3	21.2	23.7	20.3	16.4	9.7	14.5	17.9	19.6	12.9
A0A0G2JZY3	A0A0G2KB70; A0A0G2JZY3	Reps1	RALBP1-associated Eps domain-containing 1	RQSSSYDDPWK	S3(Phospho)	2	6 v 6	0.272505	0.219465	8.33628	7.92006	7.98356	7.87036	7.96521	7.24793	7.27426	7.26585	7.61618	7.39575	7.42626	7.26679	323.2	242.2	253.1	234	249.9	152	154.8	153.9	196.2	168.4	172	154
D3ZC15	D3ZC15	Carmil2	Capping protein regulator and myosin 1 linker 2	THSVSADPSCRPGPGGQGPESATWK	S3(Phospho)	1	6 v 6	0.26281	0.219558	6.87283	6.30925	6.34341	6.35403	6.51885	5.93782	5.77873	5.71699	6.05528	6.0045	6.01123	5.68089	117.2	79.3	81.2	81.8	91.7	61.3	54.9	52.6	66.5	64.2	64.5	51.3
P80386	P80386	Prkab1	5'-AMP-activated protein kinase subunit beta-1 (AMPK subunit beta-1) (AMPKb) (5'-AMP-activated protein kinase 40 kDa subunit)	SQNNFVAILDLPEGEHQYK	S1(Phospho)	1	6 v 6	0.283883	0.21977	8.03782	7.56682	7.37938	7.06178	7.38888	6.69209	6.94837	6.86295	6.8936	6.83162	7.02237	6.95187	262.8	189.6	166.5	133.6	167.6	103.4	123.5	116.4	118.9	113.9	130	123.8
B2RZD1	B2RZD1	Sec61b	Protein transport protein Sec61 subunit beta	MPGPTPSATNVGSSGRSPSK	S17(Phospho)	1	6 v 6	0.267649	0.220044	7.24127	6.62498	6.64241	6.70874	6.9472	6.08534	6.1334	6.05745	6.43463	6.30378	6.30378	6.31651	151.3	98.7	99.9	104.6	123.4	67.9	70.2	66.6	86.5	79	79	79.7
A0A0G2JUA5	A0A0G2JU96; A0A0G2JUA5	Ahnak	AHNAK nucleoprotein	SNSFSDEREFSAPSTPTGTLEFAGGEGK	S3(Phospho)	1	6 v 6	-0.298084	0.220369	2.76553	3.48543	2.926	3.45943	3	2.90689	2.07039	3.01792	3.36457	2.74416	2.48543	2.7866	6.8	11.2	7.6	11	8	7.5	4.2	8.1	10.3	6.7	5.6	6.9
D4A9D8	D4A9D8	Osbp	Oxysterol-binding protein	RTGSNISGASSDISLDEQYK	S11(Phospho) S4(Phospho) S7(Phospho)	1	6 v 6	0.286912	0.22052	6.78267	6.38716	6.29278	6.06178	6.23074	5.40939	5.65535	5.62352	5.94486	5.63807	5.81762	5.88264	110.1	83.7	78.4	66.8	75.1	42.5	50.4	49.3	61.6	49.8	56.4	59
Q5PPI1	Q5PPI1	Srsf9	Serine/arginine-rich splicing factor 9 (Splicing factor, arginine/serine-rich 9)	GRDSPYQSR	S4(Phospho)	1	6 v 6	0.243048	0.22073	7.21529	6.6453	6.65392	6.61471	6.8802	6.12722	6.21917	6.06178	6.52669	6.38716	6.26679	6.46761	148.6	100.1	100.7	98	117.8	69.9	74.5	66.8	92.2	83.7	77	88.5
F1LQS9	F1LQS9; A0A0G2JZC6	Arhgef11	Rho guanine nucleotide exchange factor 11	SRSDVDMDAAAEAAR	Ambiguous	1	6 v 6	0.276731	0.22166	7.01569	6.37678	6.52669	6.52356	6.36282	5.66676	5.93782	5.94017	6.12309	5.9542	6.01123	5.85549	129.4	83.1	92.2	92	82.3	50.8	61.3	61.4	69.7	62	64.5	57.9
A2RRU1	A2RRU1	Gys1	Glycogen [starch] synthase, muscle (EC 2.4.1.11)	HSSPHQSEDEEEPR	S3(Phospho) S7(Phospho)	1	6 v 6	0.247097	0.221903	6.65678	5.90448	5.9472	5.9542	6.36632	5.76022	5.65535	5.55152	5.76818	5.59991	5.63517	5.7761	100.9	59.9	61.7	62	82.5	54.2	50.4	46.9	54.5	48.5	49.7	54.8
Q923S8	G3V7T3; Q923S8	Pank4	4'-phosphopantetheine phosphatase (EC 3.1.3.-) (Inactive pantothenic acid kinase 4) (rPanK4)	SGTFDLLEMDR	S1(Phospho)	1	6 v 6	0.256441	0.221956	5.58496	5.1375	5.06178	4.91169	5.23649	4.65535	4.63807	4.39917	4.76022	4.57289	4.54844	4.61471	48	35.2	33.4	30.1	37.7	25.2	24.9	21.1	27.1	23.8	23.4	24.5
D3ZYR0	D3ZYR0; Q5BMA6; A0A0G2K860	Arhgef12	Rho guanine nucleotide exchange factor 12	TEGVQDADTQSLVGSPSTR	S15(Phospho)	1	6 v 6	0.236232	0.222098	6.11686	5.41616	5.39917	5.24031	5.8125	5.23266	5.01792	5.30743	5.20555	5.0268	5.38888	5.30012	69.4	42.7	42.2	37.8	56.2	37.6	32.4	39.6	36.9	32.6	41.9	39.4
D4AEK9	D4AEK9	Ccdc6	Coiled-coil domain-containing 6	RSSSPDK	S3(Phospho)	1	6 v 6	0.292121	0.222302	7.55919	7.18785	7.18785	7.03782	7.22497	6.36807	6.48704	6.34873	6.83289	6.50621	6.55766	6.64818	188.6	145.8	145.8	131.4	149.6	82.6	89.7	81.5	114	90.9	94.2	100.3
P70478	P70478; G3V8Q9; A0A0G2K8G0	Apc	Adenomatous polyposis coli protein (Protein APC)	QSPSQNER	S4(Phospho)	1	6 v 6	0.258255	0.222517	7.34696	6.82528	6.6879	6.89724	7.11686	6.20555	6.31651	6.32012	6.58195	6.3733	6.52513	6.40429	162.8	113.4	103.1	119.2	138.8	73.8	79.7	79.9	95.8	82.9	92.1	84.7
P48679	A0A0G2K3R2; A0A0G2JTC5; G3V8L3; A0A1B0GWU9; P48679; Q6P6U3; P70482	Lmna	Prelamin-A/C [Cleaved into: Lamin-A/C]	ASSHSSQSQGGGSVTK	Ambiguous	1	6 v 6	0.409435	0.222766	8.54071	7.48462	7.40429	7.71287	7.75087	6.60733	6.78005	6.73877	7.17891	6.83542	7.07682	6.89603	372.4	179.1	169.4	209.8	215.4	97.5	109.9	106.8	144.9	114.2	135	119.1
Q5XI28	Q5XI28	Raver1	Ribonucleoprotein PTB-binding 1 (Protein raver-1)	LLSPIASNR	S3(Phospho)	1	6 v 6	0.310629	0.222996	7.2854	6.56986	6.62059	6.58045	6.79312	6.05528	6.01792	5.96578	6.34873	5.97499	5.99095	6.04658	156	95	98.4	95.7	110.9	66.5	64.8	62.5	81.5	62.9	63.6	66.1
A0A0G2K2M9	A0A0G2K2M9	Srrm2	Serine/arginine repetitive matrix 2	SHSGSSPEVDSK	Ambiguous	1	6 v 6	0.162504	0.223106	7.11582	6.69488	6.73742	6.82909	7.23936	6.65821	6.65249	6.69349	6.68229	6.732	6.59991	6.4446	138.7	103.6	106.7	113.7	151.1	101	100.6	103.5	102.7	106.3	97	87.1
F1LUG5	F1LUG5	Tmem94	Transmembrane protein 94	LGMNSPF	S5(Phospho)	1	6 v 6	0.288517	0.224145	7.04549	6.71287	6.93899	6.3505	6.56834	6.01569	6.10224	6.00675	6.17592	5.86542	6.01123	6.15987	132.1	104.9	122.7	81.6	94.9	64.7	68.7	64.3	72.3	58.3	64.5	71.5
Q04400	Q04400; G3V9G1	Adcy5	Adenylate cyclase type 5 (EC 4.6.1.1) (ATP pyrophosphate-lyase 5) (Adenylate cyclase type V) (Adenylyl cyclase 5)	SVEVGLEER	S1(Phospho)	1	6 v 6	0.309583	0.224225	7.36019	6.732	6.88142	6.62936	6.84423	5.9331	6.03562	6.12928	6.78267	6.24603	6.22304	6.59991	164.3	106.3	117.9	99	114.9	61.1	65.6	70	110.1	75.9	74.7	97
Q78PB6	Q78PB6	Ndel1	Nuclear distribution protein nudE-like 1 (Protein Nudel)	MDSAVQASLSLPATPVGK	S10(Phospho) T14(Phospho)	1	6 v 6	0.261359	0.224527	7.48864	6.99095	7.04221	7.00338	6.9331	6.35755	6.55766	6.2817	6.65249	6.55152	6.49025	6.41109	179.6	127.2	131.8	128.3	122.2	82	94.2	77.8	100.6	93.8	89.9	85.1
F1M7Q7	Q5XI11; F1M7Q7; Q498M3	Otud4	Ubiquitinyl hydrolase 1 (EC 3.4.19.12)	LQRPKEESSEDENEVSNILR	S8(Phospho) S9(Phospho)	1	6 v 6	0.271986	0.224583	6.91767	6.3147	6.45615	6.63372	6.67807	5.90689	5.86047	5.74685	6.16993	6.06393	6.09592	5.8802	120.9	79.6	87.8	99.3	102.4	60	58.1	53.7	72	66.9	68.4	58.9
Q5M7V8	Q5M7V8	Thrap3	Thyroid hormone receptor-associated protein 3 (Thyroid hormone receptor-associated protein complex 150 kDa component) (Trap150)	SPVGKSPPATGSAYGSSQK	S6(Phospho)	1	6 v 6	0.222281	0.224586	6.94134	6.31832	6.58195	6.56529	6.66959	6.21529	5.96809	6.10014	6.27053	6.08321	6.17991	5.99548	122.9	79.8	95.8	94.7	101.8	74.3	62.6	68.6	77.2	67.8	72.5	63.8
Q63099	Q63099; F1LVV2	Kcnb2	Potassium voltage-gated channel subfamily B member 2 (CDRK) (Voltage-gated potassium channel subunit Kv2.2)	SMELIDVAVEK	S1(Phospho)	1	6 v 6	0.325777	0.224633	7.0268	6.2384	6.33985	6.54535	6.81121	5.80735	5.92362	5.64097	5.88509	5.80478	5.87036	5.86542	130.4	75.5	81	93.4	112.3	56	60.7	49.9	59.1	55.9	58.5	58.3
F1M155	F1M155; D3ZEZ9	Svil	Supervillin	YPSGSELPVVEDEEKVDER	S3(Phospho)	1	6 v 6	0.304207	0.224664	6.2075	5.72792	6.11686	5.88753	5.98641	5.21723	5.08321	4.90689	5.46597	5.40259	5.43296	5.32553	73.9	53	69.4	59.2	63.4	37.2	33.9	30	44.2	42.3	43.2	40.1
A0A0G2KBB9; F1M9N9	A0A0G2KBB9; F1M5N3; A0A0G2K6R9; F1LM42; F1M9N9	NA	NA	LLRDPDGSAEDDSLEQTSLMESSGK	S8(Phospho)	1	6 v 6	0.252459	0.2249	4.98641	4.8679	5	4.52356	4.45943	4.12928	4.3505	4.21723	4.59694	4.26303	4.10434	3.98185	31.7	29.2	32	23	22	17.5	20.4	18.6	24.2	19.2	17.2	15.8
Q8R508	F1LMF4; Q8R508	Fat3	Protocadherin Fat 3 (FAT tumor suppressor homolog 3)	SDCDSIRK	S5(Phospho)	1	6 v 6	0.218721	0.225063	8.7761	8.10591	8.63081	8.53605	8.63988	8.11634	7.96347	8.01179	8.40812	8.09803	7.94544	8.18339	438.4	275.5	396.4	371.2	398.9	277.5	249.6	258.1	339.7	274	246.5	290.7
A0A0G2K4F6; B2RYB3	A0A0G2K4F6; B2RYB3	NA	NA	KSRSPSPR	S2(Phospho) S4(Phospho) S6(Phospho)	1	6 v 6	0.305232	0.225207	8.6872	8.09329	8.10224	8.22014	8.7662	7.53528	7.92006	7.31107	7.824	8.18488	8.24222	8.36588	412.2	273.1	274.8	298.2	435.4	185.5	242.2	158.8	226.6	291	302.8	329.9
D3ZC56	D3ZC56	Dst	Dystonin	RGSDASDFDISEIQSVCSDVETVPQTHRPAPR	S3(Phospho) S6(Phospho)	1	6 v 6	0.259603	0.225275	6.36632	5.70598	5.69488	5.79442	6.1127	5.19771	5.29646	5.32193	5.51096	5.34696	5.40599	5.46271	82.5	52.2	51.8	55.5	69.2	36.7	39.3	40	45.6	40.7	42.4	44.1
M0R631	M0R631	RGD1563334	Similar to novel protein similar to esterases	TTSSGPR	Ambiguous	1	6 v 6	0.233098	0.225568	8.38284	7.67243	7.81378	7.82337	7.99379	7.38802	7.46107	7.44128	7.507	7.29462	7.38024	7.52042	333.8	204	225	226.5	254.9	167.5	176.2	173.8	181.9	157	166.6	183.6
Q4V8I7	Q4V8I7	Lrrc8a	Volume-regulated anion channel subunit LRRC8A (Leucine-rich repeat-containing protein 8A)	SSTVSEDVEATVPMLQR	S5(Phospho) Ambiguous	1	6 v 6	0.252883	0.225934	6.67243	6.12516	6.24413	5.96347	6.14771	5.59096	5.79181	5.53294	5.8802	5.76022	5.47897	5.7252	102	69.8	75.8	62.4	70.9	48.2	55.4	46.3	58.9	54.2	44.6	52.9
A0A0G2QC45	A0A0G2QC45	Parn	Poly(A)-specific ribonuclease PARN (EC 3.1.13.4) (Polyadenylate-specific ribonuclease)	ESEGISDPELEQTDYCADPLPEGR	S6(Phospho)	1	6 v 6	0.324373	0.225991	4.97728	4.57289	4.32912	4.12102	4.59096	3.56071	3.83794	3.85798	4.12102	3.51096	3.72247	4.00899	31.5	23.8	20.1	17.4	24.1	11.8	14.3	14.5	17.4	11.4	13.2	16.1
A0A0G2K2M9	A0A0G2K2M9	Srrm2	Serine/arginine repetitive matrix 2	RSLSGSSPCPK	S6(Phospho) S7(Phospho)	1	6 v 6	0.225542	0.22627	7.0433	6.60881	6.58646	6.57592	6.70321	6.13134	6.19377	6.15785	6.25361	6.00899	6.20555	6.14975	131.9	97.6	96.1	95.4	104.2	70.1	73.2	71.4	76.3	64.4	73.8	71
A0A0G2K4R1	A0A0G2K4R1	Ppp1r12c	Protein phosphatase 1 regulatory subunit	TGSSGALGPSER	S3(Phospho)	2	6 v 6	0.223317	0.226345	8.75489	8.1918	8.25503	8.25974	8.47695	7.85362	7.85112	7.70667	8.01235	7.91946	7.87098	7.95012	432	292.4	305.5	306.5	356.3	231.3	230.9	208.9	258.2	242.1	234.1	247.3
A0A0G2K2M9	A0A0G2K2M9	Srrm2	Serine/arginine repetitive matrix 2	HSHSGSTSPYPK	S6(Phospho) S8(Phospho)	1	6 v 6	0.248743	0.226486	8.0045	7.53138	7.51096	7.58421	7.85362	7.08958	7.0607	7.05311	7.42878	7.06178	7.05094	7.09698	256.8	185	182.4	191.9	231.3	136.2	133.5	132.8	172.3	133.6	132.6	136.9
P29476	D3ZEW7; P29476; F1LQL1	Nos1	Nitric oxide synthase, brain (EC 1.14.13.39) (BNOS) (Constitutive NOS) (NC-NOS) (NOS type I) (Neuronal NOS) (N-NOS) (nNOS) (Peptidyl-cysteine S-nitrosylase NOS1)	FNSVSSYSDSRKSSGDGPDLR	S5(Phospho) S6(Phospho)	1	6 v 6	0.335475	0.226507	7.8759	7.35491	7.38198	6.84423	7.29462	6.44294	6.49665	6.33985	6.86047	6.84423	6.63952	6.71012	234.9	163.7	166.8	114.9	157	87	90.3	81	116.2	114.9	99.7	104.7
Q6P756	Q6P756	Necap2	Adaptin ear-binding coat-associated protein 2 (NECAP-2)	TRPASAGGLSLLPPPPGGK	S5(Phospho)	1	6 v 6	0.26778	0.227036	6.30195	5.80478	5.92125	5.848	5.98185	5.16189	5.32912	5.2854	5.59096	5.32193	5.23266	5.32912	78.9	55.9	60.6	57.6	63.2	35.8	40.2	39	48.2	40	37.6	40.2
O55043	A0A0G2QC21; A3KMH4; O55043; Q923I5; Q52NK0; Q5XXR3; D3ZWQ8	Arhgef7	Rho guanine nucleotide exchange factor 7 (Beta-Pix) (PAK-interacting exchange factor beta)	KSTAALEEDAQILK	S2(Phospho)	1	6 v 6	0.222785	0.227439	6.8009	6.3345	6.47573	6.46761	6.39403	5.87529	5.93074	5.87529	6.04439	5.85549	6.08321	5.98413	111.5	80.7	89	88.5	84.1	58.7	61	58.7	66	57.9	67.8	63.3
Q811Q2	Q811Q2; A0A0G2JTB6; F1M9X4	Clic6	Chloride intracellular channel protein 6	LQEETGEEEARPESGLK	S14(Phospho)	1	6 v 6	0.308003	0.227541	6.89724	6.04221	5.89239	6.05745	6.50779	5.50462	5.61765	5.70044	5.94017	5.64962	5.59096	5.64386	119.2	65.9	59.4	66.6	91	45.4	49.1	52	61.4	50.2	48.2	50
D4A031	D4A031	Ddx42	RNA helicase (EC 3.6.4.13)	YTENRGGGR	T2(Phospho)	1	6 v 6	0.245332	0.227678	6.14975	5.57894	5.64674	5.81506	5.87283	5.20163	5.25172	5.30743	5.30012	4.98185	5.36457	5.22882	71	47.8	50.1	56.3	58.6	36.8	38.1	39.6	39.4	31.6	41.2	37.5
Q6JE36	Q6JE36	Ndrg1	Protein NDRG1 (N-myc downstream-regulated gene 1 protein) (Protein Ndr1)	TASGSSVTSLEGTR	S6(Phospho) S9(Phospho)	1	6 v 6	0.259713	0.227689	6.7252	6.11478	6.36982	6.16792	6.5744	5.82273	5.61471	5.66676	5.79961	5.85798	6.03782	5.9331	105.8	69.3	82.7	71.9	95.3	56.6	49	50.8	55.7	58	65.7	61.1
A0A0G2K3J4	A0A0G2K3J4	Sphkap	A-kinase anchor protein SPHKAP	ETVTWTESGPLGCQSFDK	S15(Phospho)	1	6 v 6	0.266801	0.227786	5.91169	5.0268	5.79701	5.72792	5.72792	5.02237	4.98641	4.87283	5.01792	5.31832	5.36457	5.23649	60.2	32.6	55.6	53	53	32.5	31.7	29.3	32.4	39.9	41.2	37.7
Q66HC2	Q66HC2	Vrk3	VRK serine/threonine kinase 3 (Vaccinia related kinase 3)	DLNSSSETSPK	S9(Phospho)	1	6 v 6	0.242122	0.227818	7.73064	7.18982	7.29186	7.32373	7.45697	6.74819	6.73877	6.78398	6.99322	6.74819	6.86047	6.82528	212.4	146	156.7	160.2	175.7	107.5	106.8	110.2	127.4	107.5	116.2	113.4
O88453	O88453; A0A0G2JW97; A0A0G2JZI0; M0RBF0	Safb	Scaffold attachment factor B1 (SAF-B) (SAF-B1)	TTKSGSR	S4(Phospho) S6(Phospho)	1	6 v 6	0.297967	0.227914	8.71425	8.08162	7.97269	8.20212	8.48099	7.6489	7.49506	7.37243	7.83668	7.61545	7.76553	7.55689	420	270.9	251.2	294.5	357.3	200.7	180.4	165.7	228.6	196.1	217.6	188.3
Q6AYP2	Q6AYP2	Mfap3l	Microfibrillar-associated protein 3-like	SESPTADSDASSLHEQPQQIAIK	S1(Phospho) S11(Phospho) S8(Phospho)	1	6 v 6	0.247674	0.227915	6.40429	5.73064	6.07253	5.87774	6.05311	5.27053	5.34341	5.63517	5.61176	5.62059	5.51412	5.37851	84.7	53.1	67.3	58.8	66.4	38.6	40.6	49.7	48.9	49.2	45.7	41.6
Q91ZY8	Q91ZY8	Trim9	E3 ubiquitin-protein ligase TRIM9 (EC 2.3.2.27) (RING-type E3 ubiquitin transferase TRIM9) (SNAP-25-interacting RING finger protein) (Tripartite motif-containing protein 9)	RASGSGVSDYDYLDLDK	S3(Phospho)	2	6 v 6	0.24203	0.228315	7.77808	7.02015	7.39832	7.65033	7.70529	6.98071	6.98527	6.89966	7.07039	6.97613	6.97728	6.93546	219.5	129.8	168.7	200.9	208.7	126.3	126.7	119.4	134.4	125.9	126	122.4
D3ZN76	D3ZN76	Sec16a	Protein transport protein sec16	QIDSSPVGGETDEMTR	Ambiguous	1	6 v 6	0.230662	0.228902	6.22304	5.67243	5.8679	5.853	5.93782	5.12102	5.26303	5.31107	5.56682	5.56682	5.46923	5.41954	74.7	51	58.4	57.8	61.3	34.8	38.4	39.7	47.4	47.4	44.3	42.8
Q63406	A0A0G2JU75; A0A0G2KA20; Q63406; D4A7F3	Mcf2l	Guanine nucleotide exchange factor DBS (DBL's big sister) (MCF2-transforming sequence-like protein) (OST oncogene)	TSSTGEEEESLAILR	Ambiguous	1	6 v 6	0.275701	0.228927	7.82845	7.09698	7.25361	6.97384	7.10643	6.58646	6.66534	6.62205	6.66534	6.59544	6.6893	6.67948	227.3	136.9	152.6	125.7	137.8	96.1	101.5	98.5	101.5	96.7	103.2	102.5
G3V9G5	A0A096MK54; Q810D0; G3V9G5	Synm	RCG24674, isoform CRA_b (Synemin)	TNQPQVNVPHVEEVTEAGDSEGEQSYFVSTPDEYPGGHDR	S20(Phospho)	1	6 v 6	0.297328	0.229214	2.65535	2.74416	2.94486	2.20163	2.56071	1.80735	1.58496	2.23266	2.63227	1.96347	2.45943	2.10434	6.3	6.7	7.7	4.6	5.9	3.5	3	4.7	6.2	3.9	5.5	4.3
D3ZC89	D3ZC89		Uncharacterized protein	TESPDVSHQPR	S3(Phospho)	3	6 v 6	0.282032	0.229277	9.15911	8.70252	8.83099	8.67596	8.82082	7.89905	8.11061	7.98071	8.38154	8.15836	8.21043	8.40472	571.7	416.6	455.4	409	452.2	238.7	276.4	252.6	333.5	285.7	296.2	338.9
Q62847	Q62847; A0A0G2JW28; D3ZCH7; G3V9D7	Add3	Gamma-adducin (Adducin-like protein 70) (Protein kinase C-binding protein 35H)	TEEVLSPDGSPSKSPSKK	S14(Phospho)	1	6 v 6	0.252667	0.229831	6.78005	6.37851	6.36982	6.27798	6.53605	5.76553	5.76288	5.75489	6.1639	5.87036	5.84298	5.89239	109.9	83.2	82.7	77.6	92.8	54.4	54.3	54	71.7	58.5	57.4	59.4
Q811Q2	Q811Q2; A0A0G2JTB6; F1M9X4	Clic6	Chloride intracellular channel protein 6	APDGSLDGEEAK	S5(Phospho)	2	6 v 6	0.227832	0.229871	7.57516	6.99887	7.10119	7.20653	7.29462	6.5157	6.6014	6.65678	6.89845	6.69905	6.80219	6.82909	190.7	127.9	137.3	147.7	157	91.5	97.1	100.9	119.3	103.9	111.6	113.7
G3V798	B1H240; G3V798	Srsf4	Serine and arginine-rich-splicing factor 4 (Similar to Sfrs4 protein (Predicted))	AKSHSPSR	S3(Phospho) S5(Phospho)	1	6 v 6	0.229903	0.229951	8.38845	7.88448	7.78529	8.04712	8.22689	7.44708	7.62132	7.3733	7.71905	7.56071	7.51412	7.56301	335.1	236.3	220.6	264.5	299.6	174.5	196.9	165.8	210.7	188.8	182.8	189.1
F1LN42	F1LN42	Tns1	Tensin 1	QGSPTPALPEKR	S3(Phospho)	1	6 v 6	0.279789	0.229995	7.04111	6.6014	6.61912	6.92244	6.8802	5.95652	6.12722	6.01792	6.46271	6.00899	6.20945	6.15381	131.7	97.1	98.3	121.3	117.8	62.1	69.9	64.8	88.2	64.4	74	71.2
O88917	O88917; D4A144	Adgrl1	Adhesion G protein-coupled receptor L1 (Calcium-independent alpha-latrotoxin receptor 1) (CIRL-1) (Latrophilin-1)	RPSHEGYLAAPSLEGPGPDGDGQMQLVTSL	Y7(Phospho)	1	6 v 6	0.273055	0.230138	6.41447	5.853	5.93546	5.66959	5.91886	5.21335	5.3147	5.18587	5.66959	5.45615	5.20945	5.44626	85.3	57.8	61.2	50.9	60.5	37.1	39.8	36.4	50.9	43.9	37	43.6
Q5I6B8	Q5I6B8; Q3MID5; F1M8H6	Pip5k1c	Phosphatidylinositol 4-phosphate 5-kinase type-1 gamma (PIP5K1-gamma) (PtdIns(4)P-5-kinase 1 gamma) (EC 2.7.1.68) (Phosphatidylinositol 4-phosphate 5-kinase type I gamma) (PIP5KIgamma)	TQSSGQDGRPQEELHAEDLQK	Ambiguous	2	6 v 6	0.277662	0.230678	8.23601	7.3906	7.71631	7.57061	7.90869	7.14975	6.99548	6.97269	7.18587	7.31107	7.30743	7.2891	301.5	167.8	210.3	190.1	240.3	142	127.6	125.6	145.6	158.8	158.4	156.4
Q5XXR3	Q5XXR3; D3ZWQ8	Arhgef6	Rho guanine nucleotide exchange factor 6 (Rac/Cdc42 guanine nucleotide exchange factor 6)	KDSVPQVLLPEEEK	S3(Phospho)	2	6 v 6	0.253335	0.23071	8.03452	7.47978	7.77413	7.51649	7.53528	6.93074	7.12309	7.11166	7.24127	7.04876	6.95768	7.05853	262.2	178.5	218.9	183.1	185.5	122	139.4	138.3	151.3	132.4	124.3	133.3
Q5RJK5	Q5RJK5	Cbx3	Chromobox 3 (Chromobox homolog 3 (HP1 gamma homolog, Drosophila)) (Chromobox homolog 3 (HP1 gamma homolog, Drosophila), isoform CRA_a)	SLSDSESDDSK	S3(Phospho)	1	6 v 6	0.284479	0.230793	8.19869	7.43045	7.35843	7.6872	7.83668	7.06501	7.01235	6.8716	7.40088	7.05528	7.11582	7.10643	293.8	172.5	164.1	206.1	228.6	133.9	129.1	117.1	169	133	138.7	137.8
Q80X08	F1LPG9; Q80X08; A0A0U1RS11	Washc2	WASH complex subunit 2	AGNSDSEEEDANER	S4(Phospho) S6(Phospho)	1	6 v 6	0.291171	0.231158	7.87958	7.0607	7.16189	7.10957	7.28263	6.58946	6.61471	6.50144	6.85549	6.66107	6.60288	6.72792	235.5	133.5	143.2	138.1	155.7	96.3	98	90.6	115.8	101.2	97.2	106
G3V7X3	G3V7X3; A0A0G2JUA7; B2RZ33	Nck1	NCK adaptor protein 1	RKPSVPDTASPADDSFVDPGER	S4(Phospho)	2	6 v 6	0.244873	0.231179	8.13134	7.54921	7.73268	7.60659	7.80284	7.06286	7.25456	7.11686	7.14568	7.20163	7.19574	7.25644	280.4	187.3	212.7	194.9	223.3	133.7	152.7	138.8	141.6	147.2	146.6	152.9
O35831	G3V6J5; O35831	Cdk17	Cyclin-dependent kinase 17 (EC 2.7.11.22) (Cell division protein kinase 17) (PCTAIRE-motif protein kinase 2) (Serine/threonine-protein kinase PCTAIRE-2)	RASLSEIGFGK	S3(Phospho)	1	6 v 6	0.261812	0.231189	8.0045	7.37678	7.47005	7.56682	7.71149	6.90207	6.94251	6.88387	7.15684	7.01569	7.05528	7.02459	256.8	166.2	177.3	189.6	209.6	119.6	123	118.1	142.7	129.4	133	130.2
Q5RJK5	Q5RJK5	Cbx3	Chromobox 3 (Chromobox homolog 3 (HP1 gamma homolog, Drosophila)) (Chromobox homolog 3 (HP1 gamma homolog, Drosophila), isoform CRA_a)	RKSLSDSESDDSK	S3(Phospho)	2	6 v 6	0.304056	0.231579	8.64638	7.83226	7.97441	8.08693	8.21286	7.13648	7.47654	7.49506	7.48543	7.4822	7.54303	7.4814	400.7	227.9	251.5	271.9	296.7	140.7	178.1	180.4	179.2	178.8	186.5	178.7
Q5M7V8	Q5M7V8	Thrap3	Thyroid hormone receptor-associated protein 3 (Thyroid hormone receptor-associated protein complex 150 kDa component) (Trap150)	WAHDKFSGEEGEIEDDESGTENR	S7(Phospho) Ambiguous	1	6 v 6	0.375868	0.23184	3.89724	3.15381	3.39232	2.74416	3.66676	2.70044	3	2.1375	2.53605	2.94486	2.3505	2.90689	14.9	8.9	10.5	6.7	12.7	6.5	8	4.4	5.8	7.7	5.1	7.5
D3ZP60	D3ZP60	Vwa5b1	Uncharacterized protein RGD1308559_predicted (von Willebrand factor A domain-containing 5B1)	AYSTNQISSHK	Ambiguous	1	6 v 6	0.217475	0.231869	7.29921	6.63227	6.8802	6.76553	6.96	6.47897	6.49985	6.42291	6.49185	6.40259	6.2854	6.40939	157.5	99.2	117.8	108.8	124.5	89.2	90.5	85.8	90	84.6	78	85
D3ZRG0	D3ZRG0	Topbp1	DNA topoisomerase II-binding protein 1	IVSLPSR	S3(Phospho) S6(Phospho)	1	6 v 6	0.264091	0.231986	8.41109	7.93782	7.98982	7.82909	8.03892	7.1334	7.32103	7.22978	7.63227	7.63009	7.57365	7.62205	340.4	245.2	254.2	227.4	263	140.4	159.9	150.1	198.4	198.1	190.5	197
D3ZZZ9	D3ZZZ9	Ctnnd1	Catenin (Cadherin associated protein), delta 1 (Predicted), isoform CRA_a (Catenin delta 1)	GSLASLDSLR	S2(Phospho) S5(Phospho)	1	6 v 6	0.28367	0.23235	7.47654	6.77742	7.03232	7.11374	7.32733	6.37851	6.41109	6.49346	6.57592	6.51412	6.50303	6.34696	178.1	109.7	130.9	138.5	160.6	83.2	85.1	90.1	95.4	91.4	90.7	81.4
F1M062	F1M062	Larp1	La ribonucleoprotein 1, translational regulator	SLPTTVPESPNYR	S1(Phospho)	1	6 v 6	0.263261	0.232563	6.64097	5.64097	6.11061	6.05311	6.14364	5.53294	5.57592	5.57592	5.63227	5.63807	5.45943	5.54226	99.8	49.9	69.1	66.4	70.7	46.3	47.7	47.7	49.6	49.8	44	46.6
Q9JIS1	Q9JIS1; F1LNC5; A0A096P6M8; A0A096P6M3	Rims2	Regulating synaptic membrane exocytosis protein 2 (Rab-3-interacting molecule 2) (RIM 2)	RASQSSLESSTGPSYSR	S3(Phospho) S5(Phospho) S6(Phospho)	1	6 v 6	0.295281	0.232589	7.81634	7.26959	7.46597	7.45039	7.45039	6.60881	6.6837	6.55612	6.97728	6.80349	6.853	6.7866	225.4	154.3	176.8	174.9	174.9	97.6	102.8	94.1	126	111.7	115.6	110.4
D4ADT3	D4ADT3	Wapl	WAPL cohesin release factor	VEEEDTGDPFGFDSDDESLPVSSK	S14(Phospho)	1	6 v 6	0.268873	0.232799	6.58796	5.87774	6.10434	6.08958	6.14771	5.46271	5.47573	5.63517	5.73335	5.40939	5.50144	5.46271	96.2	58.8	68.8	68.1	70.9	44.1	44.5	49.7	53.2	42.5	45.3	44.1
Q8R4V0	M0R582; Q8R4V0	Sgk3	Serine/threonine-protein kinase Sgk3 (EC 2.7.11.1) (Cytokine-independent survival kinase) (Serum/glucocorticoid-regulated kinase 3) (Serum/glucocorticoid-regulated kinase-like)	HQSDPSEDEDER	S3(Phospho) S6(Phospho)	1	6 v 6	0.290731	0.232928	6.63372	6.25172	5.91886	6.15785	6.39746	5.43962	5.61176	5.57894	5.83794	5.34341	5.69209	5.57592	99.3	76.2	60.5	71.4	84.3	43.4	48.9	47.8	57.2	40.6	51.7	47.7
D3ZYM5	D3ZYM5; A0A0G2K2D5	Mtss1	MTSS I-BAR domain-containing 1 (Metastasis suppressor 1 (Predicted), isoform CRA_a)	KSSVCSSLNSVNSSDSR	Ambiguous	1	6 v 6	0.238848	0.232978	7.29094	6.55919	6.69349	6.95768	6.83415	6.18982	6.37504	6.32912	6.32733	6.35403	6.51728	6.21529	156.6	94.3	103.5	124.3	114.1	73	83	80.4	80.3	81.8	91.6	74.3
P16884	F1LRZ7; P16884	Nefh	Neurofilament heavy polypeptide (NF-H) (200 kDa neurofilament protein) (Neurofilament triplet H protein)	SPAEVKSPVEAKSPAEAK	S1(Phospho) S13(Phospho)	1	6 v 6	0.370592	0.233012	7.79831	7.26959	7.37069	7.29921	7.2854	5.81762	6.55612	6.5345	6.78398	6.72656	6.83542	6.75889	222.6	154.3	165.5	157.5	156	56.4	94.1	92.7	110.2	105.9	114.2	108.3
F1LNI8	Q63094; F1LNI8	Camk2b	Calcium/calmodulin-dependent protein kinase (EC 2.7.11.17)	GSLPPAALESSDSTNTTIEDEDAK	S10(Phospho) S2(Phospho) T16(Phospho)	1	6 v 6	0.248144	0.233089	7.01123	6.4822	6.54226	6.59395	6.49185	5.81506	5.89966	6.01123	6.22497	6.2114	6.65964	6.22689	129	89.4	93.2	96.6	90	56.3	59.7	64.5	74.8	74.1	101.1	74.9
Q80X08	Q80X08	Washc2	WASH complex subunit 2	SPHLPAPTGLFDDDDNDSDEDDNFFMPSSSKPSK	Ambiguous	1	6 v 6	0.267224	0.233127	6.43463	5.88753	5.94953	5.82782	5.97728	5.4363	5.48864	5.32912	5.49825	5.33628	5.2854	5.21335	86.5	59.2	61.8	56.8	63	43.3	44.9	40.2	45.2	40.4	39	37.1
F1M155	F1M155; D3ZEZ9	Svil	Supervillin	YPSGSELPVVEDEEK	S5(Phospho)	1	6 v 6	0.318393	0.233149	7.09381	6.39917	6.25172	6.33271	6.3837	5.65249	5.73064	5.55766	6.04002	5.65249	5.86047	5.85549	136.6	84.4	76.2	80.6	83.5	50.3	53.1	47.1	65.8	50.3	58.1	57.9
P97531	P97531	Trip10	Cdc42-interacting protein 4 (Salt tolerant protein) (Thyroid receptor-interacting protein 10) (TR-interacting protein 10) (TRIP-10)	VPSDSSLGTPDGRPELR	S3(Phospho) S6(Phospho)	1	6 v 6	0.282187	0.233626	6.67948	5.76022	5.87036	6.07895	6.23074	5.56986	5.43296	5.34696	5.84298	5.45286	5.49506	5.64962	102.5	54.2	58.5	67.6	75.1	47.5	43.2	40.7	57.4	43.8	45.1	50.2
Q6AY21	Q6AY21	G3bp2	G3BP stress granule assembly factor 2 (GTPase activating protein (SH3 domain) binding protein 2) (Similar to RNA-binding protein isoform G3BP-2a, isoform CRA_b)	YEDEVFGDSEPELDEESEDEVEEEQEDR	S17(Phospho)	1	6 v 6	0.353299	0.23372	3.39232	2.40599	2.45943	2.26303	2.70044	2.58496	2.23266	2.1375	2.48543	1.26303	1.96347	2.45943	10.5	5.3	5.5	4.8	6.5	6	4.7	4.4	5.6	2.4	3.9	5.5
F1MAS1	F1MAS1; B5DFH0	Cbarp	CACN subunit beta-associated regulatory protein (Downstream of Stk11 (Predicted), isoform CRA_a)	GAGDEVSELPAPARSPPRSPR	S19(Phospho) S7(Phospho)	1	6 v 6	0.28239	0.233827	6.6879	6.37156	6.45615	6.21335	6.46107	5.55459	5.58796	5.47249	5.99774	5.94251	5.92837	5.87036	103.1	82.8	87.8	74.2	88.1	47	48.1	44.4	63.9	61.5	60.9	58.5
A0A0G2JX92	A0A0G2JX92; D3ZMW5	Sh3pxd2a	SH3 and PX domains 2A	SASDAGIR	S1(Phospho)	1	6 v 6	0.295177	0.234071	8.61985	8.21286	8.18686	8.04658	8.17493	7.41109	7.48864	7.37417	7.71081	7.44708	7.58796	7.50621	393.4	296.7	291.4	264.4	289	170.2	179.6	165.9	209.5	174.5	192.4	181.8
Q4V8H2	Q4V8H2; F1LQN9; A0A0G2JYT4; A0A0G2K2V5	Exoc1	SEC3-like 1 (S. cerevisiae)	LTGSTSSLNK	S7(Phospho) T5(Phospho)	1	6 v 6	0.305671	0.234076	9.20188	8.39532	8.62899	8.61765	8.82687	8.11114	7.94193	7.73132	8.16138	8.00056	8.0634	8.13443	588.9	336.7	395.9	392.8	454.1	276.5	245.9	212.5	286.3	256.1	267.5	281
B1WC16	B1WC16; Q7TP73; A0A0G2K1G0; A0A0G2K2S3	Bclaf1	BCL2-associated transcription factor 1, isoform CRA_a (Bclaf1 protein) (Mitochondrial fission regulator 2)	FHDSEGDDTEETEDYR	S4(Phospho) T9(Phospho)	1	6 v 6	0.363453	0.234105	3.44626	2.43296	3.23266	3.05311	3.43296	2	2.67807	2.23266	2.10434	2.63227	2.29278	2.65535	10.9	5.4	9.4	8.3	10.8	4	6.4	4.7	4.3	6.2	4.9	6.3
Q2THW7	Q2THW7	Zdhhc5	Palmitoyltransferase ZDHHC5 (EC 2.3.1.225) (Zinc finger DHHC domain-containing protein 5) (DHHC-5)	SIGSASPGPGQPPLSSPTR	Ambiguous	1	6 v 6	0.240899	0.234228	6.26679	5.63517	5.84549	5.93546	5.80735	5.23649	5.41278	5.3505	5.38198	5.07468	5.41616	5.45286	77	49.7	57.5	61.2	56	37.7	42.6	40.8	41.7	33.7	42.7	43.8
D3ZW66	D3ZW66; A0A0U1RS33	Sgsm2	RUN and TBC1 domain containing 1 (Predicted) (Small G protein-signaling modulator 2)	FSSGSSIDSHVQR	S5(Phospho)	1	6 v 6	0.236465	0.234467	6.81506	6.58646	6.70044	6.30012	6.61176	5.70598	6.01123	6.10643	6.49985	6.1334	6.05745	6.4446	112.6	96.1	104	78.8	97.8	52.2	64.5	68.9	90.5	70.2	66.6	87.1
Q9R0Z7	Q9R0Z7	Aagab	Alpha- and gamma-adaptin-binding protein p34	AFWMAIGGDRDEIEGLSSDDEH	S17(Phospho) S18(Phospho)	2	6 v 6	0.260948	0.234528	7.03782	6.4545	6.6014	6.62352	6.84423	5.99774	6.07468	5.98868	6.24222	5.96347	6.04876	6.2555	131.4	87.7	97.1	98.6	114.9	63.9	67.4	63.5	75.7	62.4	66.2	76.4
Q6TRW4	D3ZU56; Q6TRW4; D3ZXE2; F1M797	Pds5b	Sister chromatid cohesion protein PDS5 homolog B (Androgen-induced proliferation inhibitor) (Androgen-induced prostate proliferative shutoff-associated protein AS3)	GHAASESEEQQWPEEK	S5(Phospho)	1	6 v 6	0.27832	0.234536	7.58421	6.64241	6.91886	6.9542	7.05311	6.35226	6.49346	6.63952	6.39746	6.26679	6.44956	6.37156	191.9	99.9	121	124	132.8	81.7	90.1	99.7	84.3	77	87.4	82.8
Q8R5K7	Q8R5K7; F1M983; Q91YB6; G3V9R2		Platelet complement factor H (Fragment)	SPRSSEER	S4(Phospho) S5(Phospho)	1	6 v 6	0.261982	0.234675	7.37417	6.57743	7.27426	6.91289	7.08321	6.0045	6.7252	7.2114	6.67807	6.8505	6.83542	6.84172	165.9	95.5	154.8	120.5	135.6	64.2	105.8	148.2	102.4	115.4	114.2	114.7
A0A0G2K2M9	A0A0G2K2M9	Srrm2	Serine/arginine repetitive matrix 2	RGSRSSVEPK	S3(Phospho) S5(Phospho) S6(Phospho)	1	6 v 6	0.305443	0.234701	9.28933	8.57856	8.54612	8.73809	8.93752	8.06124	7.98014	7.90328	8.5306	8.13031	8.13186	8.17143	625.7	382.3	373.8	427	490.3	267.1	252.5	239.4	369.8	280.2	280.5	288.3
D4A3V5	D4A3V5	Cgnl1	Cingulin-like 1 (Similar to KIAA1749 protein (Predicted), isoform CRA_a)	RQDSAGPILDGAR	S4(Phospho)	1	6 v 6	0.189179	0.235339	5.96116	5.33271	5.44956	5.62059	5.6893	4.97728	5.2211	5.14975	5.22882	5.38198	5.32912	5.2817	62.3	40.3	43.7	49.2	51.6	31.5	37.3	35.5	37.5	41.7	40.2	38.9
P62329	P62329; M0R7Y9; A0A0G2K021	Tmsb4x	Thymosin beta-4 (T beta 4) [Cleaved into: Hematopoietic system regulatory peptide (Seraspenide)]	TETQEKNPLPSK	T3(Phospho)	2	6 v 6	0.209609	0.23553	8.45984	8.62972	8.70977	8.04767	8.77972	7.91528	7.96578	8.20016	8.5744	8.21529	8.17842	8.40216	352.1	396.1	418.7	264.6	439.5	241.4	250	294.1	381.2	297.2	289.7	338.3
A0A0G2KBB9; F1M9N9	A0A0G2KBB9; F1M5N3; A0A0G2K6R9; F1LM42; F1M9N9	NA	NA	SKSESDASSLDAK	S3(Phospho)	1	6 v 6	0.321545	0.235534	8.18834	7.54303	7.4814	7.51491	7.57743	6.84549	6.67525	6.61765	7.29278	7.10748	7.23745	6.89482	291.7	186.5	178.7	182.9	191	115	102.2	98.2	156.8	137.9	150.9	119
P15146	Q64715; F1LNK0; A0A0U1RRX4; F1MAQ5; P15146; Q78DZ1; A0A0U1RRQ0	Map2	Microtubule-associated protein 2 (MAP-2)	SGTSTPTTPGSTAITPGTPPSYSSR	Ambiguous Ambiguous	1	6 v 6	0.236436	0.235628	6.90087	6.30743	6.46434	6.53294	6.58646	6.00225	6.01792	5.89482	6.06824	5.77083	6.05094	6.16189	119.5	79.2	88.3	92.6	96.1	64.1	64.8	59.5	67.1	54.6	66.3	71.6
A0A0G2JXT8	A0A0G2JXT8; D4A8D5	Flnb	Filamin B	RCSQVK	S3(Phospho)	1	6 v 6	0.312374	0.235745	8.72315	7.84612	7.99548	8.00619	8.07895	7.34163	7.4271	7.35579	7.4271	7.32373	7.4822	7.38629	422.6	230.1	255.2	257.1	270.4	162.2	172.1	163.8	172.1	160.2	178.8	167.3
A0A0G2K2B7	A0A0G2K2B7; Q5BJW6; D3ZVJ9	Wdr20	WD repeat domain 20	RNSTDSRPVSVTYR	T4(Phospho)	1	6 v 6	0.274632	0.235776	7.6014	7.06609	7.0917	6.926	7.224	6.42459	6.58946	6.39746	6.78921	6.63662	6.36807	6.56529	194.2	134	136.4	121.6	149.5	85.9	96.3	84.3	110.6	99.5	82.6	94.7
Q62812	G3V6P7; Q62812	Myh9	Myosin-9 (Cellular myosin heavy chain, type A) (Myosin heavy chain 9) (Myosin heavy chain, non-muscle IIa) (Non-muscle myosin heavy chain A) (NMMHC-A) (Non-muscle myosin heavy chain IIa) (NMMHC II-a) (NMMHC-IIA)	GTGDCSDEEVDGK	S6(Phospho)	2	6 v 6	0.276993	0.235934	9.45059	8.93281	8.81506	9.05582	9.11322	8.41447	8.49426	8.08162	8.60103	8.47289	8.47857	8.33316	699.7	488.7	450.4	532.2	553.8	341.2	360.6	270.9	388.3	355.3	356.7	322.5
G3V897	Q32PZ5; G3V897	Ctr9	CTR9 homolog, Paf1/RNA polymerase II complex component (SH2 domain binding protein 1 (Tetratricopeptide repeat containing), isoform CRA_a)	QESDEDSDSDQPSR	S3(Phospho) S7(Phospho) S9(Phospho)	1	6 v 6	0.251043	0.23596	7.2317	6.57592	6.55766	6.6014	6.848	6.10014	6.2555	6.15381	6.2114	6.07253	6.2114	6.30561	150.3	95.4	94.2	97.1	115.2	68.6	76.4	71.2	74.1	67.3	74.1	79.1
F1LNI8	Q63094; F1LNI8	Camk2b	Calcium/calmodulin-dependent protein kinase (EC 2.7.11.17)	GSLPPAALESSDSTNTTIEDEDAK	S10(Phospho) Ambiguous	1	6 v 6	0.258736	0.235973	6.39917	5.88753	5.90448	5.72247	6.15785	5.33985	5.39917	5.55152	5.42626	5.43962	5.44294	5.23649	84.4	59.2	59.9	52.8	71.4	40.5	42.2	46.9	43	43.4	43.5	37.7
A0A0G2JZY3	A0A0G2KB70; A0A0G2JZY3	Reps1	RALBP1-associated Eps domain-containing 1	SSSLDMNR	S3(Phospho)	2	6 v 6	0.262463	0.236171	9.20041	8.64638	8.61545	8.62753	8.76055	8.07575	8.02015	7.92541	8.41405	8.2031	8.26538	8.22304	588.3	400.7	392.2	395.5	433.7	269.8	259.6	243.1	341.1	294.7	307.7	298.8
A0A0G2K2M9	A0A0G2K2M9	Srrm2	Serine/arginine repetitive matrix 2	SGSSPPKQK	S3(Phospho) S4(Phospho)	1	6 v 6	0.26453	0.236331	8.97957	8.30697	8.3156	8.41532	8.63154	7.98242	7.79766	7.65678	8.17243	7.93369	8.01458	8.02901	504.8	316.7	318.6	341.4	396.6	252.9	222.5	201.8	288.5	244.5	258.6	261.2
Q63475	Q63475	Ptprn2	Receptor-type tyrosine-protein phosphatase N2 (R-PTP-N2) (EC 3.1.3.-) (EC 3.1.3.48) (PTP NE-6) (PTPNE6) (Phogrin) [Cleaved into: IA-2beta60]	INSVSSQLSDGPMPSPSAR	S3(Phospho)	2	6 v 6	0.308245	0.236872	5.84298	5.59991	5.62644	5.17393	5.50144	4.79181	4.74416	4.61471	5.07468	4.72792	4.74416	4.7761	57.4	48.5	49.4	36.1	45.3	27.7	26.8	24.5	33.7	26.5	26.8	27.4
A0A0G2K2M9	A0A0G2K2M9	Srrm2	Serine/arginine repetitive matrix 2	VGIFSSQSVSSPLLETVQQR	S11(Phospho)	2	6 v 6	0.233129	0.237189	6.61029	5.92837	6.1639	6.08534	6.24603	5.67243	5.64386	5.52669	5.97499	5.74953	5.54226	5.82018	97.7	60.9	71.7	67.9	75.9	51	50	46.1	62.9	53.8	46.6	56.5
F1M4A4	F1M4A4	Kif1a	Kinesin-like protein KIF1A	SDSLILDHQWELEK	S3(Phospho)	2	6 v 6	0.276455	0.237406	8.34829	7.59096	7.65392	7.7866	7.90147	7.12516	7.13443	7.10643	7.46189	7.15482	7.23649	7.31379	325.9	192.8	201.4	220.8	239.1	139.6	140.5	137.8	176.3	142.5	150.8	159.1
P34926	G3V7U2; A0A0G2K5C6; P34926	Map1a	Microtubule-associated protein 1A (MAP-1A) [Cleaved into: MAP1A heavy chain; MAP1 light chain LC2]	TEATQGLDYVPSAGTISPTSSLEEDKGFK	S17(Phospho) T19(Phospho)	1	6 v 6	0.369421	0.237685	4.26303	2.94486	3.58496	3.24793	3.33628	2.56071	2.45943	2.80735	3.52356	2.848	2.76553	3.30743	19.2	7.7	12	9.5	10.1	5.9	5.5	7	11.5	7.2	6.8	9.9
A0A0G2JY73	A0A0G2JY73; D4A554	Eif4g3	Eukaryotic translation initiation factor 4 gamma, 3	GSSKDLLDNQSQEEQR	S3(Phospho)	1	6 v 6	0.26521	0.237828	7.11166	6.54689	6.7046	6.69627	6.70874	6.06609	5.96809	5.91648	6.44626	6.31107	6.19771	6.00899	138.3	93.5	104.3	103.7	104.6	67	62.6	60.4	87.2	79.4	73.4	64.4
A0A0G2JZZ3	A0A0G2JZZ3	Ctif	Cap-binding complex-dependent translation initiation factor	SQEIEELER	S1(Phospho)	1	6 v 6	0.241597	0.237882	6.33807	5.89724	6.00675	5.77083	5.93782	5.23649	5.40259	5.31832	5.52669	5.49506	5.37851	5.42291	80.9	59.6	64.3	54.6	61.3	37.7	42.3	39.9	46.1	45.1	41.6	42.9
Q7TP36	Q7TP36; D4A053	Shroom2	Protein Shroom2 (Liver regeneration-related protein LRRG167) (Protein Apxl)	ATSCGEILSEDR	S3(Phospho)	2	6 v 6	0.201552	0.237959	7.39832	6.848	7.1639	7.10643	7.32012	6.72656	6.67948	6.61765	6.63227	6.78005	6.75355	6.65964	168.7	115.2	143.4	137.8	159.8	105.9	102.5	98.2	99.2	109.9	107.9	101.1
P15205	P15205	Map1b	Microtubule-associated protein 1B (MAP-1B) (Neuraxin) [Cleaved into: MAP1B heavy chain; MAP1 light chain LC1]	TTRTPEEGGYSYEISEK	T4(Phospho)	1	6 v 6	0.22997	0.238024	5.55766	5.37504	5.07895	4.98641	5.05311	4.71149	4.57894	4.59096	5.17792	4.78136	4.90207	4.52356	47.1	41.5	33.8	31.7	33.2	26.2	23.9	24.1	36.2	27.5	29.9	23
A0A0G2JW01	A0A0G2JW01; Q3KR72; E9PT39; A0A0G2K5D0		HP domain-containing protein	SSGREEDEEELLR	S1(Phospho)	1	6 v 6	0.275971	0.23807	6.94251	6.15987	6.67384	6.43296	6.59246	5.89966	5.76288	5.84549	6.07895	5.88264	5.90689	6.08108	123	71.5	102.1	86.4	96.5	59.7	54.3	57.5	67.6	59	60	67.7
Q9WVE9	Q9WVE9	Itsn1	Intersectin-1 (EH domain and SH3 domain regulator of endocytosis 1)	SGSGMSVISSSSADQR	S3(Phospho)	1	6 v 6	0.295445	0.23831	5.20163	4.52356	5.07468	4.59694	4.73877	4.00899	4.52356	4.19377	4.2854	4.33628	3.81762	4.20945	36.8	23	33.7	24.2	26.7	16.1	23	18.3	19.5	20.2	14.1	18.5
D3ZKD3	D3ZKD3	Alkbh5	RNA demethylase ALKBH5 (EC 1.14.11.-) (Alkylated DNA repair protein alkB homolog 5) (Alpha-ketoglutarate-dependent dioxygenase alkB homolog 5)	YQEDSDPERSDYEEHQLQK	Y1(Phospho) Ambiguous	1	6 v 6	0.253989	0.238331	7.1127	6.30925	6.6014	6.824	6.81378	5.89724	6.19574	6.18785	6.25739	6.15785	6.15178	6.23266	138.4	79.3	97.1	113.3	112.5	59.6	73.3	72.9	76.5	71.4	71.1	75.2
M0R5T3	M0R5T3	Zfp449	RCG44245 (Zinc finger protein 449)	THTEERPFK	T1(Phospho) T3(Phospho)	1	6 v 6	0.319061	0.238459	7.72724	6.8936	6.92837	6.93192	7.30378	6.4545	6.40088	6.3906	6.3906	6.29646	6.54844	6.41785	211.9	118.9	121.8	122.1	158	87.7	84.5	83.9	83.9	78.6	93.6	85.5
D4A054	D4A054; M0R3M4	Ranbp2	RAN-binding protein 2	HSSSSPVPGTMDKPVDLSTK	Ambiguous	1	6 v 6	0.289018	0.238653	6.04439	5.40599	5.39575	5.32193	5.30012	4.82273	4.82273	4.51096	5.07468	4.90207	4.87774	4.81762	66	42.4	42.1	40	39.4	28.3	28.3	22.8	33.7	29.9	29.4	28.2
A0A0G2JUK2	A0A0G2JUK2; B2GV58	Lsm14a	LSM14A mRNA-processing body assembly factor	SPVPARPLPPTSQK	S1(Phospho)	1	6 v 6	0.257433	0.238659	6.37678	5.74953	6.02015	6.04002	6.05094	5.39575	5.2555	5.56071	5.66107	5.24413	5.54535	5.37504	83.1	53.8	64.9	65.8	66.3	42.1	38.2	47.2	50.6	37.9	46.7	41.5
D3ZYS1	D3ZYS1	Purg	Purine-rich element-binding protein G (RCG43146)	RASGEEQGCLD	S3(Phospho)	2	6 v 6	0.276694	0.238719	8.42668	7.78463	7.79701	7.74685	7.95478	7.16892	7.29186	7.15279	7.35843	7.2555	7.32553	7.38543	344.1	220.5	222.4	214.8	248.1	143.9	156.7	142.3	164.1	152.8	160.4	167.2
Q99ND8	Q99ND8	Ppm1b	Protein-serine/threonine phosphatase (EC 3.1.3.16)	HTESGPAELDSPK	S11(Phospho)	2	6 v 6	0.21222	0.239064	7.43129	6.85798	7.03122	6.86419	7.11374	6.35931	6.52982	6.7046	6.72247	6.58646	6.53294	6.71562	172.6	116	130.8	116.5	138.5	82.1	92.4	104.3	105.6	96.1	92.6	105.1
Q62688	Q62688; F1LP62	Plcl1	Inactive phospholipase C-like protein 1 (PLC-L1) (PRIP1) (Phospholipase C-related but catalytically inactive protein) (p130)	KKTVSFSSMPSEK	S5(Phospho) T3(Phospho)	1	6 v 6	0.316193	0.239121	6.73877	6.40429	6.58796	6.09803	6.37156	5.24031	5.74953	5.75489	5.7761	5.67525	5.66107	5.81506	106.8	84.7	96.2	68.5	82.8	37.8	53.8	54	54.8	51.1	50.6	56.3
G3V9M6	G3V9M6; Q9WUH8	Fbn1	Fibrillin 1 (Fibrillin 1, isoform CRA_a)	GGPEPPASGEMDDNSLSPEACYECK	S15(Phospho)	1	6 v 6	0.247656	0.23922	6.56071	6.11478	6.15583	6.1334	6.17193	5.43962	5.58195	5.45943	5.66959	5.73606	5.82018	5.59096	94.4	69.3	71.3	70.2	72.1	43.4	47.9	44	50.9	53.3	56.5	48.2
P11960	F7EV94; Q5EB89; P11960; B1WBN3	Bckdha	2-oxoisovalerate dehydrogenase subunit alpha, mitochondrial (EC 1.2.4.4) (Branched-chain alpha-keto acid dehydrogenase E1 component alpha chain) (BCKDE1A) (BCKDH E1-alpha) (Fragment)	SVDEVNYWDK	S1(Phospho)	2	6 v 6	0.249475	0.23942	10.0848	9.30172	9.44253	9.37591	9.61361	9	8.94691	8.90929	9.15962	8.97556	8.98954	9.17767	1086	631.1	695.8	664.4	783.4	512	493.5	480.8	571.9	503.4	508.3	579.1
A0A0G2JTT6	A0A0G2JTT6	Herc1	HECT and RLD domain-containing E3 ubiquitin protein ligase family member 1	SESLTAENR	S3(Phospho)	1	6 v 6	0.284712	0.239499	7.76686	7.12722	7.18785	7.28263	7.36107	6.51885	6.56682	6.49185	6.88874	6.57289	6.74416	6.81378	217.8	139.8	145.8	155.7	164.4	91.7	94.8	90	118.5	95.2	107.2	112.5
Q6AYK1	Q6AYK1	Rnps1	RNA-binding protein with serine-rich domain 1	RFSPPR	S3(Phospho)	1	6 v 6	0.403273	0.239652	3.94486	3.70044	3.60881	3.24793	3.848	2.8679	2.26303	2.60881	3.62059	3.24793	3.18587	2.37851	15.4	13	12.2	9.5	14.4	7.3	4.8	6.1	12.3	9.5	9.1	5.2
A0A0G2K2M9	A0A0G2K2M9; B2GUY6	Srrm2	Serine/arginine repetitive matrix 2	RVPSPTPVPK	T6(Phospho)	1	6 v 6	0.2483	0.239947	8.01123	7.44708	7.46434	7.55612	7.5947	6.87406	7.02901	6.91886	7.18785	7.04549	7.01123	6.96694	258	174.5	176.6	188.2	193.3	117.3	130.6	121	145.8	132.1	129	125.1
D3Z8E0	D3Z8E0	Rps6ka3	Ribosomal protein S6 kinase (EC 2.7.11.1)	NSIQFTDGYEVK	S2(Phospho)	2	6 v 6	0.350378	0.240029	8.45574	7.53528	7.95594	7.79246	7.95478	6.91049	7.24413	7.4446	6.99887	6.98641	7.16993	7.00787	351.1	185.5	248.3	221.7	248.1	120.3	151.6	174.2	127.9	126.8	144	128.7
Q3ZB99	Q3ZB99	Tjp2	Tight junction protein 2	EHLRSRSPTPESR	S12(Phospho) S5(Phospho) S7(Phospho)	1	6 v 6	0.250992	0.24006	8.41912	7.84862	7.86604	8.04111	8.17443	7.28817	7.39489	7.30561	7.70183	7.49825	7.54612	7.61471	342.3	230.5	233.3	263.4	288.9	156.3	168.3	158.2	208.2	180.8	186.9	196
F1M3G7	F1M3G7	Akap13	A-kinase anchor protein 13 (AKAP-13) (AKAP-Lbc)	SFSLEGLTGGGGVGNKPSSSLEISSANSSELR	S3(Phospho)	1	6 v 6	0.285806	0.240071	5.40599	4.77083	4.83289	4.65535	4.92125	4.26303	4.07039	4.32193	4.47897	4.16993	4.30743	4.12102	42.4	27.3	28.5	25.2	30.3	19.2	16.8	20	22.3	18	19.8	17.4
Q925C0	Q925C0	Syt9	Synaptotagmin-9 (Synaptotagmin 5) (Synaptotagmin IX) (SytIX) (Synaptotagmin V)	QLNLSNPDFNIQQLQR	S5(Phospho)	1	6 v 6	0.259107	0.240206	7.0917	6.53916	6.46923	6.38716	6.53138	5.80219	5.89724	5.87283	6.20359	6.10643	6.1375	6.06824	136.4	93	88.6	83.7	92.5	55.8	59.6	58.6	73.7	68.9	70.4	67.1
F1M8U2	F1M8U2; A0A0G2K875	Ablim3	Actin-binding LIM protein family, member 3	RFSSGGEEDDFDR	S3(Phospho)	1	6 v 6	0.27727	0.240268	6.63662	6.38543	6.19377	5.91886	5.95884	5.27426	5.57592	5.49506	5.86295	5.65535	5.7252	5.56071	99.5	83.6	73.2	60.5	62.2	38.7	47.7	45.1	58.2	50.4	52.9	47.2
M0RC54	M0RC54	Bod1l1	Biorientation of chromosomes in cell division 1-like 1	GSDDVLLSGAVPEYEVGHMSPR	S20(Phospho)	1	6 v 6	0.249837	0.240367	5.87283	5.15785	5.29278	5.49506	5.66391	4.74953	4.94953	4.853	5.17792	5.10434	4.82782	4.926	58.6	35.7	39.2	45.1	50.7	26.9	30.9	28.9	36.2	34.4	28.4	30.4
F1M8U2	F1M8U2; A0A0G2K875	Ablim3	Actin-binding LIM protein family, member 3	RFSSGGEEDDFDR	S3(Phospho) S4(Phospho)	1	6 v 6	0.214598	0.240418	6.45779	6.04876	6.02237	5.99095	6.27426	5.64962	5.71149	5.4822	5.73064	5.56986	5.58195	5.74953	87.9	66.2	65	63.6	77.4	50.2	52.4	44.7	53.1	47.5	47.9	53.8
D3ZKD3	D3ZKD3	Alkbh5	RNA demethylase ALKBH5 (EC 1.14.11.-) (Alkylated DNA repair protein alkB homolog 5) (Alpha-ketoglutarate-dependent dioxygenase alkB homolog 5)	KSYESSEDCPEAASSPTR	S15(Phospho)	2	6 v 6	0.238307	0.240484	8.10643	7.5812	7.81057	7.66747	8.13289	7.25927	7.22786	7.56224	7.43962	7.32823	7.26772	7.15684	275.6	191.5	224.5	203.3	280.7	153.2	149.9	189	173.6	160.7	154.1	142.7
A0A0G2JZ88	A0A0G2JZ88	RGD1306556	Similar to hypothetical protein A530094D01	SASSSEIGYEK	S3(Phospho)	1	6 v 6	0.210359	0.240584	6.81378	5.96116	6.24413	6.33092	6.67384	6.04439	6.03782	6.06178	6.2384	6.06178	5.82273	6.10852	112.5	62.3	75.8	80.5	102.1	66	65.7	66.8	75.5	66.8	56.6	69
F1M6T6	F1M6T6; A0A0G2JV49	Ppp6r2	Protein phosphatase 6, regulatory subunit 2	NVPGLATPSSPTQK	Ambiguous	1	6 v 6	0.269899	0.24075	7.03122	6.43296	6.39746	6.40429	6.56986	5.61765	6.03562	5.90929	6.17991	6.09803	5.83794	5.97039	130.8	86.4	84.3	84.7	95	49.1	65.6	60.1	72.5	68.5	57.2	62.7
A0A0G2QC53	A0A0G2QC53; D3ZJR1	Eps15l1	Epidermal growth factor receptor pathway substrate 15-like 1	TVFAGAVPVLPASPPPK	S13(Phospho)	1	6 v 6	0.200667	0.240789	6.3505	5.80478	6.07468	6.04439	5.848	5.29278	5.58796	5.53605	5.66391	5.853	5.75221	5.54226	81.6	55.9	67.4	66	57.6	39.2	48.1	46.4	50.7	57.8	53.9	46.6
P0C6C0	P0C6C0; F1LNS0; A0A0G2K3J4	Sphkap	A-kinase anchor protein SPHKAP (SPHK1-interactor and AKAP domain-containing protein) (Sphingosine kinase type 1-interacting protein)	DAVTEGNCSPVSSPSK	S9(Phospho)	2	6 v 6	0.249996	0.240826	8.6837	8.04658	8.29646	8.40727	8.55459	7.90989	7.73742	7.7286	7.96	7.61545	7.79961	7.824	411.2	264.4	314.4	339.5	376	240.5	213.4	212.1	249	196.1	222.8	226.6
Q14TE9	Q14TE9	Top2b	DNA topoisomerase 2 (EC 5.6.2.2)	VKASPITNDGEDEFVPSDGIDKDEYAFSPGK	S17(Phospho) S4(Phospho)	1	6 v 6	0.229817	0.240877	5.68089	5.31107	5.10434	5.34341	5.50462	4.73877	4.79701	4.67807	4.9542	4.82273	5.04439	4.8125	51.3	39.7	34.4	40.6	45.4	26.7	27.8	25.6	31	28.3	33	28.1
D3ZND9	D3ZND9	Riok3	Serine/threonine-protein kinase RIO3 (EC 2.7.11.1)	KVHPFEDSDSSEDEVDWQDTR	S10(Phospho) S11(Phospho) S8(Phospho)	1	6 v 6	0.202251	0.24088	7.34607	6.7761	6.7761	6.87529	6.88509	6.53294	6.4363	6.33271	6.69905	6.38024	6.48704	6.51885	162.7	109.6	109.6	117.4	118.2	92.6	86.6	80.6	103.9	83.3	89.7	91.7
O08561	O08561; A0A0G2JYH1	Pi4kb	Phosphatidylinositol 4-kinase beta (PI4K-beta) (PI4Kbeta) (PtdIns 4-kinase beta) (EC 2.7.1.67)	SKSDATASISLSSNLK	S1(Phospho)	1	6 v 6	0.279123	0.241132	7.75422	7.11478	7.14466	7.03562	7.21917	6.45943	6.54226	6.51412	6.73877	6.56529	6.60733	6.64241	215.9	138.6	141.5	131.2	149	88	93.2	91.4	106.8	94.7	97.5	99.9
Q99JE6	Q45QJ4; Q99JE6	Plcb3	1-phosphatidylinositol 4,5-bisphosphate phosphodiesterase beta-3 (EC 3.1.4.11) (Phosphoinositide phospholipase C-beta-3) (Phospholipase C-beta-3) (PLC-beta-3)	NNSISEAK	Ambiguous	1	6 v 6	0.282595	0.241152	8.07842	7.4446	7.4271	7.43796	7.77873	7.03122	6.89966	6.88142	7.30104	7.03892	6.88142	6.83668	270.3	174.2	172.1	173.4	219.6	130.8	119.4	117.9	157.7	131.5	117.9	114.3
A0A0G2K4F6; B2RYB3	A0A0G2K4F6; B2RYB3	NA	NA	VSVSPGR	Ambiguous	1	6 v 6	0.200849	0.241213	8.09592	7.62936	7.53916	7.82528	7.99774	7.2937	7.38543	7.18982	7.44956	7.33807	7.42459	7.41109	273.6	198	186	226.8	255.6	156.9	167.2	146	174.8	161.8	171.8	170.2
Q9Z2I7	A0A0G2JZX3; Q9Z2I7	Svop	Synaptic vesicle 2-related protein (SV2-related protein)	TGESARSEDDAASGEHDVQIEGVR	S13(Phospho) S7(Phospho)	1	6 v 6	0.247736	0.241466	6.71287	6.02901	5.98641	6.12102	6.29829	5.74147	5.64097	5.59991	5.98185	5.66959	5.59991	5.57289	104.9	65.3	63.4	69.6	78.7	53.5	49.9	48.5	63.2	50.9	48.5	47.6
D3ZWS0	D3ZWS0	Scrib	Scribble planar cell polarity protein (Similar to PDZ-domain protein scribble (Predicted), isoform CRA_b)	RVSLVGADDLR	S3(Phospho)	1	6 v 6	0.247183	0.241738	7.16892	6.24982	6.70598	6.75889	6.76951	6.08321	6.16792	6.12722	6.20555	6.32553	6.1918	6.1819	143.9	76.1	104.4	108.3	109.1	67.8	71.9	69.9	73.8	80.2	73.1	72.6
Q3SWT4	Q3SWT4; A0A0G2JWE3	Iws1	Protein IWS1 homolog (IWS1-like protein)	AAVLSDSEDEDKASAAK	S5(Phospho) S7(Phospho)	1	6 v 6	0.263396	0.241782	7.87958	7.33092	7.29554	7.44211	7.56834	6.79572	6.82909	6.60288	7.02015	6.7879	7.00899	7.06178	235.5	161	157.1	173.9	189.8	111.1	113.7	97.2	129.8	110.5	128.8	133.6
P34926	G3V7U2; A0A0G2K5C6; P34926	Map1a	Microtubule-associated protein 1A (MAP-1A) [Cleaved into: MAP1A heavy chain; MAP1 light chain LC2]	TEATQGLDYVPSAGTISPTSSLEEDK	S17(Phospho) S20(Phospho) T19(Phospho)	1	6 v 6	0.28032	0.241798	5.55152	5.07468	5.3147	4.926	5.17393	4.41954	4.46597	4.46597	4.8125	4.46597	4.39917	4.6837	46.9	33.7	39.8	30.4	36.1	21.4	22.1	22.1	28.1	22.1	21.1	25.7
Q812D1	F1SW39; Q566D6; Q812D1	Psip1	PC4 and SFRS1-interacting protein (Lens epithelium-derived growth factor)	QSNASSDVEAEEK	S6(Phospho)	3	6 v 6	0.264907	0.241855	9.13031	8.51846	8.43796	8.45697	8.63771	7.84486	8.03837	7.89178	8.26585	8.02459	7.96463	8.14873	560.4	366.7	346.8	351.4	398.3	229.9	262.9	237.5	307.8	260.4	249.8	283.8
O70593	O70593	Sgta	Small glutamine-rich tetratricopeptide repeat-containing protein alpha (Alpha-SGT) (Small glutamine-rich protein with tetratricopeptide repeats 1)	TPSASHEEQQE	S3(Phospho)	3	6 v 6	0.256696	0.241983	9.33136	8.69314	8.69349	8.66924	8.86821	8.18636	8.2293	8.19426	8.39232	8.38198	8.25219	8.10171	644.2	413.9	414	407.1	467.3	291.3	300.1	292.9	336	333.6	304.9	274.7
Q5QD51	Q62766; Q5QD51	Akap12	A-kinase anchor protein 12 (AKAP-12)	SATLSSTDSTVSEMQDEVK	S9(Phospho)	1	6 v 6	0.253143	0.242017	5.53294	5.16189	5.41954	5.36457	5.18982	4.30743	4.6837	4.82782	4.89724	4.70598	4.90207	4.73877	46.3	35.8	42.8	41.2	36.5	19.8	25.7	28.4	29.8	26.1	29.9	26.7
D3ZN39	D3ZN39	Usp8	Ubiquitin specific protease 8 (Predicted) (Ubiquitin-specific peptidase 8)	SYSSPDITQALQEEEK	Ambiguous	2	6 v 6	0.265572	0.242101	7.63372	7.14771	7.10852	6.99435	7.24508	6.47249	6.52042	6.52826	6.84674	6.60585	6.5345	6.54689	198.6	141.8	138	127.5	151.7	88.8	91.8	92.3	115.1	97.4	92.7	93.5
A0A292G0W2	A0A292G0W2	Phf24	Gai-interacting protein	RGTVEGSVQQVQEEK	T3(Phospho)	1	6 v 6	0.299422	0.24242	6.39575	5.89482	5.97957	5.46597	5.71699	5.14975	5.2817	5.23649	5.29646	5.21723	5.1127	5.02237	84.2	59.5	63.1	44.2	52.6	35.5	38.9	37.7	39.3	37.2	34.6	32.5
A0A0G2JZT1	A0A0G2JZT1	Nwd2	NACHT and WD repeat domain-containing 2	VSVDCLWR	S2(Phospho)	1	6 v 6	0.276671	0.242521	5.79961	5.16993	5.24413	4.94486	5.20163	4.6893	4.57894	4.42626	4.66107	4.57894	4.74416	4.76022	55.7	36	37.9	30.8	36.8	25.8	23.9	21.5	25.3	23.9	26.8	27.1
F1LN42	F1LN42	Tns1	Tensin 1	AASDGQYENQSPEATSPR	S11(Phospho) S3(Phospho)	1	6 v 6	0.283685	0.242631	3.58496	2.926	2.74416	2.80735	3	2.20163	2.72247	2.40599	2.23266	2.20163	2.848	2.88753	12	7.6	6.7	7	8	4.6	6.6	5.3	4.7	4.6	7.2	7.4
G3V6L1	G3V6L1	Fzd6	Frizzled-6	SSVSEGAPSEGRVSPK	S14(Phospho)	1	6 v 6	0.252745	0.242686	7.24127	6.71287	6.61324	6.64674	6.90689	6.14771	6.1819	5.99774	6.33985	6.28355	6.31288	6.29094	151.3	104.9	97.9	100.2	120	70.9	72.6	63.9	81	77.9	79.5	78.3
O35314	O35314	Chgb	Secretogranin-1 (Chromogranin-B) (CgB) (Glucagonoma peptide) (Secretogranin-I) (SgI) [Cleaved into: PE-11; CCB peptide short form; CCB peptide long form]	THSREQSSQESGEETRR	S11(Phospho) Ambiguous	1	6 v 6	0.203778	0.24272	5.07039	4.62059	4.79701	4.43962	4.72247	4.32193	4.43296	4.34341	4.19377	4.0268	4.26303	4.50462	33.6	24.6	27.8	21.7	26.4	20	21.6	20.3	18.3	16.3	19.2	22.7
D4ADD3	D4ADD3	Hecw2	HECT-type E3 ubiquitin transferase (EC 2.3.2.26)	SHSAGEVGEDSR	S3(Phospho)	1	6 v 6	0.226033	0.242896	7.82082	7.45286	7.24508	7.41363	7.67313	6.7866	6.96232	6.91767	7.0917	6.99095	7.10329	6.97842	226.1	175.2	151.7	170.5	204.1	110.4	124.7	120.9	136.4	127.2	137.5	126.1
P06300	F1M7S3; P06300	Pdyn	Proenkephalin-B (Beta-neoendorphin-dynorphin) (Preprodynorphin) [Cleaved into: Alpha-neoendorphin; Beta-neoendorphin; Big dynorphin (Big Dyn); Dynorphin A(1-17) (Dyn-A17) (Dynorphin A); Dynorphin A(1-13); Dynorphin A(1-8); Leu-enkephalin; Rimorphin (Dynorphin B) (Dyn-B) (Dynorphin B(1-13)); Leumorphin (Dynorphin B-29)]	SQENPNTYSEDLDV	S9(Phospho)	1	6 v 6	0.223848	0.24313	6.63662	6.36282	6.35403	6.18785	6.34696	5.88753	5.74147	5.53294	6.08534	5.89482	5.88509	5.84046	99.5	82.3	81.8	72.9	81.4	59.2	53.5	46.3	67.9	59.5	59.1	57.3
D3ZF42	D3ZF42	Senp7	Sentrin-specific protease 7 (EC 3.4.22.-) (SUMO-1-specific protease 2) (Sentrin/SUMO-specific protease SENP7)	RASSEIVTEGK	S3(Phospho)	1	6 v 6	0.261891	0.243232	7.91648	7.1127	7.20555	7.04221	7.19476	6.65249	6.65249	6.91528	6.9331	6.65249	6.73064	6.6865	241.6	138.4	147.6	131.8	146.5	100.6	100.6	120.7	122.2	100.6	106.2	103
Q925Q9	Q925Q9; A0A0H2UHD8; M0RBZ7; Q6IRL5	Sh3kbp1	SH3 domain-containing kinase-binding protein 1 (Regulator of ubiquitous kinase) (Ruk) (SH3-containing, expressed in tumorigenic astrocytes)	ETTGSESDGGDSSSTK	S5(Phospho) S7(Phospho)	1	6 v 6	0.294412	0.243437	6.55612	5.60585	5.65821	6.07895	6.1416	5.29278	5.23266	5.34696	5.82782	5.24031	5.41954	5.50462	94.1	48.7	50.5	67.6	70.6	39.2	37.6	40.7	56.8	37.8	42.8	45.4
A0A0G2JYK2	A0A0G2JYK2	Rab11fip1	Rab11 family-interacting protein 1	SSSVNEEYPGPDTVDEEK	Ambiguous	1	6 v 6	0.289272	0.243686	8.20653	7.67243	8.0677	7.7252	7.87098	7.15886	7.13134	7.08958	7.37591	7.01681	7.1375	7.39146	295.4	204	268.3	211.6	234.1	142.9	140.2	136.2	166.1	129.5	140.8	167.9
Q5BJQ2	D3ZEI4; Q5BJQ2	Mindy1	Ubiquitin carboxyl-terminal hydrolase MINDY-1 (EC 3.4.19.12) (Deubiquitinating enzyme MINDY-1) (Protein FAM63A)	APSSPGR	S3(Phospho) S4(Phospho)	1	6 v 6	0.276607	0.244022	8.09645	7.11374	7.62059	7.66391	7.82972	6.97728	7.13648	7.08746	6.93428	7.01792	7.03892	7.13648	273.7	138.5	196.8	202.8	227.5	126	140.7	136	122.3	129.6	131.5	140.7
O55007	A0A140TAA3; O55007	Ralgapa1	Ral GTPase-activating protein subunit alpha-1 (GAP-related-interacting partner to E12) (GRIPE) (GTPase-activating RapGAP domain-like 1) (Tuberin-like protein 1) (p240)	SATTTGSPGTEK	S1(Phospho) S7(Phospho)	1	6 v 6	0.271577	0.244253	9.26913	8.79636	8.73539	8.64674	8.80896	8.10643	8.10591	7.86975	8.47654	8.25692	8.31061	8.40088	617	444.6	426.2	400.8	448.5	275.6	275.5	233.9	356.2	305.9	317.5	338
Q6AYN4	Q6AYN4	Phyhipl	Phytanoyl-CoA hydroxylase-interacting protein-like	LDHALSSPSSPCEEIK	S10(Phospho)	2	6 v 6	0.216094	0.244364	7.33539	7.12102	7.09487	6.77083	7.1179	6.39917	6.5744	6.46434	6.56377	6.5345	6.64962	6.74953	161.5	139.2	136.7	109.2	138.9	84.4	95.3	88.3	94.6	92.7	100.4	107.6
M0RBD3	M0RBD3; F1LY04	Ksr2	Kinase suppressor of ras 2	IHSGVGSCENIPAQQR	S7(Phospho)	1	6 v 6	0.217546	0.244376	5.24031	5.12928	4.89724	5.07468	5.2817	4.41278	4.52356	4.82782	4.848	4.37851	4.91648	4.57894	37.8	35	29.8	33.7	38.9	21.3	23	28.4	28.8	20.8	30.2	23.9
F1LXQ7	F1LXQ7	Arhgap21	Rho GTPase-activating protein 21	AQPSSSEDELDSVFFK	S4(Phospho) S5(Phospho) S6(Phospho)	1	6 v 6	0.224371	0.244401	5.66676	5.24413	5.1416	4.94017	5.42626	4.88753	4.848	4.57289	4.96809	4.67243	4.71699	5.10434	50.8	37.9	35.3	30.7	43	29.6	28.8	23.8	31.3	25.5	26.3	34.4
A1L134	A1L134	Aup1	Lipid droplet-regulating VLDL assembly factor AUP1 (Ancient ubiquitous protein 1)	QESLQER	S3(Phospho)	1	6 v 6	0.244177	0.244531	9.01458	8.56872	8.6703	8.59656	8.63916	8.04494	8.00843	7.95128	8.41109	8.08162	8.05474	8.09011	517.2	379.7	407.4	387.1	398.7	264.1	257.5	247.5	340.4	270.9	265.9	272.5
G3V785	G3V785	Naa38	N(alpha)-acetyltransferase 38, NatC auxiliary subunit (Uncharacterized protein RGD1559617_predicted)	RQSSSSAGDSDGEQEDSPAAR	S10(Phospho) S3(Phospho) S6(Phospho)	1	6 v 6	0.242161	0.244703	8.10591	7.52356	7.60881	7.63662	7.74349	6.98982	7.10748	7.07468	7.21432	7.19081	7.17592	7.08746	275.5	184	195.2	199	214.3	127.1	137.9	134.8	148.5	146.1	144.6	136
Q63475	Q63475	Ptprn2	Receptor-type tyrosine-protein phosphatase N2 (R-PTP-N2) (EC 3.1.3.-) (EC 3.1.3.48) (PTP NE-6) (PTPNE6) (Phogrin) [Cleaved into: IA-2beta60]	INSVSSQLSDGPMPSPSAR	Ambiguous	2	6 v 6	0.237676	0.244745	7.13853	6.48382	6.67948	6.42291	6.67101	6.07468	6.12516	6.0268	6.28725	6.26679	6.02459	6.22497	140.9	89.5	102.5	85.8	101.9	67.4	69.8	65.2	78.1	77	65.1	74.8
D3ZXK3	D3ZXK3; A0A0G2K598; D4A858; X4YHC6	Tacc2	Transforming, acidic coiled-coil-containing protein 2	SLSLQASDFDGASCPGSPEAGTLATDACGTGSNSASSTLK	S3(Phospho)	1	6 v 6	0.232266	0.244981	6.24603	5.35403	5.67243	5.74953	6.00675	5.35403	5.36457	5.2891	5.47897	5.48543	5.14975	5.29278	75.9	40.9	51	53.8	64.3	40.9	41.2	39.1	44.6	44.8	35.5	39.2
F1LU97	F1LU97	Sash1	SAM and SH3 domain-containing 1	AGGSVESLR	S4(Phospho) S7(Phospho)	1	6 v 6	0.217753	0.245081	7.01903	6.36282	6.52826	6.40599	6.70874	6.24413	6.07682	6.18982	6.3505	6.07682	5.97957	6.07682	129.7	82.3	92.3	84.8	104.6	75.8	67.5	73	81.6	67.5	63.1	67.5
Q2THW7	Q2THW7	Zdhhc5	Palmitoyltransferase ZDHHC5 (EC 2.3.1.225) (Zinc finger DHHC domain-containing protein 5) (DHHC-5)	TSSSSDDSKRSPLSK	S11(Phospho)	1	6 v 6	0.160567	0.245192	6.96463	6.74685	6.8716	6.83289	7.15381	6.41109	6.42459	6.42962	6.69488	6.58946	6.64386	6.78005	124.9	107.4	117.1	114	142.4	85.1	85.9	86.2	103.6	96.3	100	109.9
P21818; P13668	P13668; A0A096MK73; P21818	NA	NA	DLSLEEIQK	S3(Phospho)	2	6 v 6	0.279906	0.245217	9.42585	9.16365	9.00731	8.91049	8.97757	8.28216	8.29324	8.08002	8.75288	8.41109	8.67066	8.60066	687.8	573.5	514.6	481.2	504.1	311.3	313.7	270.6	431.4	340.4	407.5	388.2
A0A0G2K4U7	A0JPQ3; A0A0G2K4U7	Mtus2	Microtubule-associated scaffold protein 2	GSSSGPSSPAR	S4(Phospho) S8(Phospho)	1	6 v 6	0.423665	0.245708	8.61139	7.06501	7.15886	7.09908	7.38024	6.70321	6.6879	6.61618	6.62498	6.30925	6.70044	6.82909	391.1	133.9	142.9	137.1	166.6	104.2	103.1	98.1	98.7	79.3	104	113.7
Q62671	H9KVE3; Q62671	Ubr5	E3 ubiquitin-protein ligase UBR5 (EC 2.3.2.26) (100 kDa protein) (E3 ubiquitin-protein ligase, HECT domain-containing 1) (HECT-type E3 ubiquitin transferase UBR5) (Hyperplastic discs protein homolog)	RISQSQPVR	S3(Phospho)	1	6 v 6	0.278597	0.245722	8.08428	7.27612	7.37678	7.3443	7.66107	6.84046	6.82273	7.07146	6.95652	6.86666	6.99322	6.824	271.4	155	166.2	162.5	202.4	114.6	113.2	134.5	124.2	116.7	127.4	113.3
P21575	P21575	Dnm1	Dynamin-1 (EC 3.6.5.5) (B-dynamin) (D100) (Dynamin, brain)	RSPTSSPTPQR	S5(Phospho) T8(Phospho)	1	6 v 6	0.187551	0.245909	7.91528	7.05202	7.02569	7.2211	7.58346	7.15785	7.16591	7.00787	7.16491	7.2182	7.35755	7.43045	241.4	132.7	130.3	149.2	191.8	142.8	143.6	128.7	143.5	148.9	164	172.5
P19332	F1LST4; P19332; D4A1Q2; Q3S2J1	Mapt	Microtubule-associated protein tau (Neurofibrillary tangle protein) (Paired helical filament-tau) (PHF-tau)	ESPPQPPADDGSEEPGSETSDAK	S17(Phospho)	1	6 v 6	0.308077	0.245912	6.53916	6.24031	6.10014	6.05094	6.20359	5.2854	5.30743	5.2854	5.70874	5.33271	5.66959	5.48543	93	75.6	68.6	66.3	73.7	39	39.6	39	52.3	40.3	50.9	44.8
P61265; P32851	P61265; P32851; Q9QXG3	NA	NA	AVSDTKK	S3(Phospho)	2	6 v 6	0.226113	0.24593	10.141	9.83036	9.9911	9.95085	10.1024	9.47228	9.39981	9.20701	9.67313	9.36916	9.36741	9.48844	1129.1	910.4	1017.7	989.7	1099.3	710.3	675.5	591	816.4	661.3	660.5	718.3
Q5U1W8	Q5U1W8	LOC100911295	High-mobility group nucleosome binding domain 1 (Non-histone chromosomal protein HMG-14-like)	QAEVADQQTTDLPAENGETENQSPASEEEKEAKSD	S23(Phospho) S26(Phospho) S34(Phospho)	1	6 v 6	0.240188	0.246104	6.56682	5.92837	5.9542	5.94486	6.40088	5.63517	5.53916	5.55152	5.84549	5.6893	5.53916	5.65535	94.8	60.9	62	61.6	84.5	49.7	46.5	46.9	57.5	51.6	46.5	50.4
Q63028	D3ZZ99; A0A0G2JSM7; Q63028	Add1	Alpha-adducin (Erythrocyte adducin subunit alpha)	GDDASEEGQNGSSPK	Ambiguous	1	6 v 6	0.24785	0.246172	7.85362	7.26585	7.30652	7.32823	7.66534	6.74953	6.84925	6.82146	7.07039	7.03892	6.84925	6.90328	231.3	153.9	158.3	160.7	203	107.6	115.3	113.1	134.4	131.5	115.3	119.7
P62024	P62024	Phactr1	Phosphatase and actin regulator 1	SKSDTPYLAEAR	S3(Phospho)	2	6 v 6	0.261914	0.246325	8.68124	8.14211	8.25408	8.14975	8.48462	7.35138	7.70183	7.79246	8.15431	7.86604	7.61618	8.01903	410.5	282.5	305.3	284	358.2	163.3	208.2	221.7	284.9	233.3	196.2	259.4
B2RYU7	B2RYU7	Cbx5	Cbx5 protein (Chromobox 5) (Chromobox homolog 5 (Drosophila HP1a) (Predicted), isoform CRA_a) (Chromobox homolog 5 (HP1 alpha homolog, Drosophila))	KSSFSNSADDIK	Ambiguous	2	6 v 6	0.350774	0.246576	9.03205	7.94251	8.09645	8.27984	8.34074	7.38629	7.51412	7.60659	7.53372	7.48864	7.6872	7.39575	523.5	246	273.7	310.8	324.2	167.3	182.8	194.9	185.3	179.6	206.1	168.4
A0A1W2Q6Q2	A0A1W2Q6Q2; A0A3Q9WS43; A0A0G2KB92	Dclk1	Serine/threonine-protein kinase DCLK1	STSYTK	S3(Phospho)	1	6 v 6	0.307886	0.246791	8.70943	8.08693	8.13853	7.9847	8.16289	7.47897	7.31198	7.15279	7.70943	7.49426	7.59768	7.58496	418.6	271.9	281.8	253.3	286.6	178.4	158.9	142.3	209.3	180.3	193.7	192
Q5U211	Q5U211; B0BMY2	Snx3	Sorting nexin-3	RYSDFEWLR	S3(Phospho)	1	6 v 6	0.2651	0.2469	7.3156	6.58946	6.75355	6.90689	6.96347	6.10224	6.3733	6.29094	6.26866	6.15583	6.27426	6.31288	159.3	96.3	107.9	120	124.8	68.7	82.9	78.3	77.1	71.3	77.4	79.5
Q2HWF0	Q2HWF0	Fnbp1l	Formin-binding protein 1-like (Transducer of Cdc42-dependent actin assembly protein 1) (Toca-1)	RHSSDINHLVTQGRESPEGSYTDDANQEVR	S16(Phospho) Ambiguous	1	6 v 6	0.273907	0.247305	6.33092	5.45943	5.71425	5.75756	5.9472	5.19771	5.03562	5.1416	5.27798	5.1819	5.36107	5.2854	80.5	44	52.5	54.1	61.7	36.7	32.8	35.3	38.8	36.3	41.1	39
D4A631	D4A631	Arfgef1	Brefeldin A-inhibited guanine nucleotide-exchange protein 1 (BIG1) (Brefeldin A-inhibited GEP 1) (ADP-ribosylation factor guanine nucleotide-exchange factor 1)	EGSLTGTK	S3(Phospho)	1	6 v 6	0.286787	0.247432	8.43796	7.64386	7.98527	7.92422	8.00619	7.24222	7.40769	7.24222	7.18785	7.25172	7.34696	7.34696	346.8	200	253.4	242.9	257.1	151.4	169.8	151.4	145.8	152.4	162.8	162.8
P18576	A0A0G2KB97; P18576	Nfya	Nuclear transcription factor Y subunit alpha (CAAT box DNA-binding protein subunit A) (CCAAT-binding transcription factor subunit A) (CBF-A) (Nuclear transcription factor Y subunit A) (NF-YA)	EKDSPHMQDPNQADEEAMTQIIR	S4(Phospho)	1	6 v 6	0.183409	0.247546	5.79961	5.40599	5.20163	5.52042	5.57894	5.03122	5.0268	5.04876	5.35755	5.19771	5.25172	4.91169	55.7	42.4	36.8	45.9	47.8	32.7	32.6	33.1	41	36.7	38.1	30.1
P26431	P26431	Slc9a1	Sodium/hydrogen exchanger 1 (Na(+)/H(+) exchanger 1) (NHE-1) (Solute carrier family 9 member 1)	SKEPSSPGTDDVFTPGPSDSPGSQR	S18(Phospho)	1	6 v 6	0.254736	0.247559	5.848	5.25927	5.23266	5.64674	5.64097	4.76022	4.99548	4.83289	4.96809	4.87283	5.05311	4.83794	57.6	38.3	37.6	50.1	49.9	27.1	31.9	28.5	31.3	29.3	33.2	28.6
O35787	F1M9C8; O35787	Kif1c	Kinesin-like protein KIF1C (Kinesin-like protein KIF1D)	RNSLDGGSR	S3(Phospho)	1	6 v 6	0.224358	0.247698	7.51806	7.00225	6.99322	7.18982	7.26959	6.4446	6.66107	6.62644	6.6851	6.66391	6.76818	6.62205	183.3	128.2	127.4	146	154.3	87.1	101.2	98.8	102.9	101.4	109	98.5
A0A0G2K8W9	G3V6S0; A0A0G2JZY6; A0A0G2K8W9; Q6XD99; Q5D002	Sptbn1	Spectrin beta chain	ESSPVPSPTSDR	Ambiguous	2	6 v 6	0.266103	0.247843	8.73708	8.15987	8.11166	7.98413	8.10066	7.39146	7.49426	7.56986	7.69418	7.57137	7.78005	7.64458	426.7	286	276.6	253.2	274.5	167.9	180.3	190	207.1	190.2	219.8	200.1
P34926	G3V7U2; A0A0G2K5C6; P34926; Q63330	Map1a	Microtubule-associated protein 1A (MAP-1A) [Cleaved into: MAP1A heavy chain; MAP1 light chain LC2]	FTDQSLSPEDAESLSVLSVVSPDTTK	S7(Phospho)	1	6 v 6	0.229019	0.248509	6.42122	5.98641	6.02901	5.88509	5.86295	5.40939	5.40939	5.2891	5.66676	5.4363	5.59395	5.60288	85.7	63.4	65.3	59.1	58.2	42.5	42.5	39.1	50.8	43.3	48.3	48.6
B1H2A2	B1H2A2	Fsd1	Fibronectin type 3 and SPRY domain-containing protein (Fsd1 protein) (Similar to fibronectin type 3 and SPRY domain-containing protein, isoform CRA_a)	GSATSSSNTSLT	S2(Phospho)	1	6 v 6	0.207781	0.248651	7.50224	7.06824	7.07682	6.95303	7.04985	6.52356	6.66249	6.57137	6.62644	6.5157	6.71699	6.75622	181.3	134.2	135	123.9	132.5	92	101.3	95.1	98.8	91.5	105.2	108.1
B2RZ23	B2RZ23	Cenpa	Centromere protein A (Similar to centromere protein A (Predicted), isoform CRA_b)	RPSSPAPGPSR	S3(Phospho) S4(Phospho)	1	6 v 6	0.341168	0.2487	7.35315	6.51254	6.33807	6.50303	6.62936	5.70874	5.89482	6.08746	5.93546	5.66391	6.11061	5.73877	163.5	91.3	80.9	90.7	99	52.3	59.5	68	61.2	50.7	69.1	53.4
Q5FVM6	Q5FVM6	Mtmr12	Myotubularin-related protein 12 (Inactive phosphatidylinositol 3-phosphatase 12) (Phosphatidylinositol 3-phosphatase-associated protein)	QLSLPLTQSK	S3(Phospho)	2	6 v 6	0.239985	0.248837	9.08242	8.55766	8.64458	8.49745	8.70736	8.01067	7.98584	8.09381	8.23026	8.06447	8.17742	8.1639	542.1	376.8	400.2	361.4	418	257.9	253.5	273.2	300.3	267.7	289.5	286.8
P20156	P20156; F1LP80; M0RDR2	Vgf	Neurosecretory protein VGF (VGF8a protein) [Cleaved into: VGF(24-63); VGF(180-194); VGF(375-407); Neuroendocrine regulatory peptide-1 (NERP-1); Neuroendocrine regulatory peptide-2 (NERP-2); VGF-derived peptide TLQP-11; VGF-derived peptide TLQP-21; VGF-derived peptide TLQP-30; VGF-derived peptide TLQP-62; VGF-derived peptide HFHH-10; VGF-derived peptide AQEE-30; VGF-derived peptide LQEQ-19]	SQEEAPGHR	S1(Phospho)	4	6 v 6	0.207503	0.249003	9.39874	9.13827	8.92303	8.87897	8.92985	8.49506	8.53916	8.33226	8.78333	8.55842	8.68159	8.6077	675	563.5	485.4	470.8	487.7	360.8	372	322.3	440.6	377	410.6	390.1
D4A8C8	D4A8C8	Paxbp1	PAX3 and PAX7-binding protein 1	NDSEEEERERDEEQEPPPLLPPPASGEEPGPGGGDR	S3(Phospho)	2	6 v 6	0.287012	0.249186	5.848	5.33271	5.24413	5.19377	5.38888	4.78136	4.64386	4.40599	5.1334	4.60881	4.6837	4.89724	57.6	40.3	37.9	36.6	41.9	27.5	25	21.2	35.1	24.4	25.7	29.8
Q3ZB99	P70625; Q3ZB99	Tjp2	Tight junction protein 2	GSYGSDPEEEEEYR	S5(Phospho) Ambiguous	1	6 v 6	0.233349	0.249405	6.32733	5.76553	5.58796	5.50779	5.68089	5.08746	5.2891	5.1334	5.40939	5.32912	5.30378	5.37504	80.3	54.4	48.1	45.5	51.3	34	39.1	35.1	42.5	40.2	39.5	41.5
B4F7F3	B4F7F3	Arvcf	ARVCF, delta catenin family member (Arvcf protein)	GSLGSLDR	S5(Phospho)	1	6 v 6	0.325262	0.249847	7.8505	6.85922	6.82528	6.9331	7.01569	6.25739	6.19574	6.27612	6.93782	6.38716	6.46597	6.62644	230.8	116.1	113.4	122.2	129.4	76.5	73.3	77.5	122.6	83.7	88.4	98.8
A0A0G2JY73	A0A0G2JY73; D4A554	Eif4g3	Eukaryotic translation initiation factor 4 gamma, 3	TRTPDEVLEAEAEPK	T3(Phospho)	1	6 v 6	0.251188	0.24997	6.67525	6.04658	5.98413	6.2555	6.24603	5.44626	5.64674	5.72792	5.82273	5.59395	5.71973	5.51728	102.2	66.1	63.3	76.4	75.9	43.6	50.1	53	56.6	48.3	52.7	45.8
F1M049	B5DFB6; F1M049	Atxn2	Ataxin 2	ALTPSIEAK	T3(Phospho)	1	6 v 6	0.281246	0.25004	5.93546	5.64097	6.54071	5.63517	6.01123	5.23649	5.06178	5.45943	5.52669	5.42626	5.44956	5.43962	61.2	49.9	93.1	49.7	64.5	37.7	33.4	44	46.1	43	43.7	43.4
P21575	P21575	Dnm1	Dynamin-1 (EC 3.6.5.5) (B-dynamin) (D100) (Dynamin, brain)	RSPTSSPTPQR	S6(Phospho)	1	6 v 6	0.177782	0.250179	7.15987	6.65535	6.86666	6.93074	7.38457	6.52199	6.53605	6.59395	6.79312	6.97154	6.82655	6.82655	143	100.8	116.7	122	167.1	91.9	92.8	96.6	110.9	125.5	113.5	113.5
A0A0G2K2M9	A0A0G2K2M9; B2GUY6	Srrm2	Serine/arginine repetitive matrix 2	MVQAPSQSLLPPAQDRPRSPVPSAFSDQSR	S19(Phospho)	2	6 v 6	0.27298	0.250261	6.82018	6.32012	6.4545	6.34341	6.63227	5.56682	5.61176	5.85798	6.32553	5.98185	5.89724	6.03342	113	79.9	87.7	81.2	99.2	47.4	48.9	58	80.2	63.2	59.6	65.5
A0A0G2K0X1	O08778; A0A0G2K0X1; G3V7E6	Pcm1	Pericentriolar material 1	NVRSDVSDQEEDEESER	S4(Phospho) S7(Phospho)	1	6 v 6	0.257212	0.250269	7.06286	6.41278	6.47249	6.76421	6.94251	6.15178	6.20555	5.97039	6.24222	6.22882	6.08108	5.93546	133.7	85.2	88.8	108.7	123	71.1	73.8	62.7	75.7	75	67.7	61.2
Q9QX74	M0R805; A0A0G2K7H2; M0R5T5; Q9QX74	Shank2	SH3 and multiple ankyrin repeat domains protein 2 (Shank2) (Cortactin-binding protein 1) (CortBP1) (GKAP/SAPAP-interacting protein) (Proline-rich synapse-associated protein 1) (ProSAP1) (SPANK-3)	RAPSPVVSPTELSK	S4(Phospho)	1	6 v 6	0.262453	0.250638	6.55766	6.15785	5.97957	5.97728	5.83289	5.30743	5.58195	5.25927	5.65535	5.45286	5.58796	5.46597	94.2	71.4	63.1	63	57	39.6	47.9	38.3	50.4	43.8	48.1	44.2
P47709	P47709; F1LPB9	Rph3a	Rabphilin-3A (Exophilin-1)	WHQLQNENHVSSD	S12(Phospho)	3	6 v 6	0.234424	0.250644	8.49745	8.00169	8.1153	7.83352	7.94778	7.28725	7.43713	7.49665	7.70321	7.52591	7.58946	7.73877	361.4	256.3	277.3	228.1	246.9	156.2	173.3	180.6	208.4	184.3	192.6	213.6
Q02356	Q02356; A0A0G2K3U1	Ampd2	AMP deaminase 2 (EC 3.5.4.6) (AMP deaminase isoform L)	QISQDVK	S3(Phospho)	1	6 v 6	0.278022	0.251027	8.11478	7.64241	7.53528	7.50621	7.79572	6.93546	6.95303	6.79572	7.60288	7.09908	7.04876	7.40344	277.2	199.8	185.5	181.8	222.2	122.4	123.9	111.1	194.4	137.1	132.4	169.3
M0R9L0	M0R9L0; B2RYX0	Naca	Nascent polypeptide-associated complex subunit alpha	VQGEAVSNIQENTQTPTVQEESEEEEVDETGVEVK	T30(Phospho)	1	6 v 6	0.226968	0.251114	6.38716	5.91886	5.83036	5.81762	6.11061	5.27053	5.44294	5.40939	5.73877	5.47249	5.43296	5.69209	83.7	60.5	56.9	56.4	69.1	38.6	43.5	42.5	53.4	44.4	43.2	51.7
Q6P730	Q6P730; A0A0G2JTS0; A0A0G2JTF2	Dab2ip	Disabled homolog 2-interacting protein (DAB2-interacting protein) (ASK-interacting protein 1) (AIP-1) (DIP1/2) (DOC-2/DAB2 interactive protein)	SLSMVDLQDAR	S3(Phospho)	1	6 v 6	0.267444	0.25125	6.29094	5.52356	5.77083	5.73877	5.97499	5.70321	5.10852	5.03122	5.51412	5.12928	5.30012	5.22882	78.3	46	54.6	53.4	62.9	52.1	34.5	32.7	45.7	35	39.4	37.5
P30009	F1LMW7; P30009	Marcks	Myristoylated alanine-rich C-kinase substrate (MARCKS) (Protein kinase C substrate 80 kDa protein)	GEAAAERPGEAAVASSPSK	Ambiguous	2	6 v 6	0.280425	0.251675	8.21091	7.69139	7.65033	7.51175	7.95128	6.95652	7.02569	6.93782	7.13648	7.19377	7.32012	7.32103	296.3	206.7	200.9	182.5	247.5	124.2	130.3	122.6	140.7	146.4	159.8	159.9
D4A777	D4A777	Fam114a1	Family with sequence similarity 114, member A1	TVSLSQMLR	S3(Phospho)	1	6 v 6	0.253439	0.25186	7.29737	6.59544	6.43962	6.57289	6.51885	6.31651	6.22882	5.69766	6.31107	6.14364	6.43129	6.38024	157.3	96.7	86.8	95.2	91.7	79.7	75	51.9	79.4	70.7	86.3	83.3
Q9ERE6	A0A140TA95; A0A0G2JUR5; G3V9F3; Q9ERE6	Mprip	Myosin phosphatase Rho-interacting protein (Rho-interacting protein 3) (RIP3) (p116Rip)	SKSNPDFLK	Ambiguous	1	6 v 6	0.278669	0.251899	5.73064	4.63227	4.80735	5.19377	5.37504	4.45286	4.59096	4.47897	5.0045	4.89239	4.49185	4.67807	53.1	24.8	28	36.6	41.5	21.9	24.1	22.3	32.1	29.7	22.5	25.6
B2GV94	B2GV94	Retreg3	Fam134c protein (Reticulophagy regulator family member 3)	AMSGSWER	S3(Phospho)	1	6 v 6	0.286231	0.251903	7.39318	6.87036	6.80993	6.71836	7.05745	6.21529	6.30195	6.07682	6.33271	6.35931	6.24222	6.17991	168.1	117	112.2	105.3	133.2	74.3	78.9	67.5	80.6	82.1	75.7	72.5
A0A0G2KBB9; F1M9N9	A0A0G2KBB9; F1M5N3; A0A0G2K6R9; F1LM42; F1M9N9; A0A0G2KAS9; A0A0G2JZ56	NA	NA	KTSLVIVESTDDQPQVFEK	Ambiguous	1	6 v 6	0.227271	0.252023	7.86728	7.54303	7.55152	7.33985	7.53761	6.91409	6.94017	7.03562	7.13237	6.8679	7.00787	6.97269	233.5	186.5	187.6	162	185.8	120.6	122.8	131.2	140.3	116.8	128.7	125.6
Q6TQE1	Q6TQE1; A0A140TAG3	Zc3h18	Zinc finger CCCH domain-containing protein 18 (Nuclear protein NHN1)	GPAGSPCEEGDDAEEDGTSDLRDEASSVTR	S5(Phospho) Ambiguous Ambiguous	1	6 v 6	0.310742	0.252202	3.45943	1.88753	2.10434	2.80735	2.8679	1.848	2.37851	2.32193	2.37851	2.23266	2.23266	2.45943	11	3.7	4.3	7	7.3	3.6	5.2	5	5.2	4.7	4.7	5.5
Q9QY02	Q9QY02	Ythdc1	YTH domain-containing protein 1 (RA301-binding protein) (Splicing factor YT521)	GISPIVFDR	S3(Phospho)	1	6 v 6	0.326692	0.25227	6.59395	6.24413	6.12102	5.80993	5.88996	4.87283	5.65249	5.44294	6.20945	5.65535	5.21335	5.69488	96.6	75.8	69.6	56.1	59.3	29.3	50.3	43.5	74	50.4	37.1	51.8
O08678	A0A0G2K7H9; O08678	Mark1	Serine/threonine-protein kinase MARK1 (EC 2.7.11.1) (EC 2.7.11.26) (MAP/microtubule affinity-regulating kinase 1)	KPPEFEGGESLSSGNLCQR	S12(Phospho)	1	6 v 6	0.255584	0.25245	8.14006	7.58721	7.62205	7.77281	7.77873	7.00338	7.21237	6.90087	7.27426	7.13031	7.15987	7.25927	282.1	192.3	197	218.7	219.6	128.3	148.3	119.5	154.8	140.1	143	153.2
A0A0G2K7B6	A0A0G2K7B6	Dysf	Dysferlin	AETWSLLSDSTMDTR	S5(Phospho) S8(Phospho)	1	6 v 6	0.260887	0.252519	7.79831	7.22978	7.0864	7.0864	7.03122	6.49185	6.53138	6.52042	6.81634	6.74953	6.97957	6.59991	222.6	150.1	135.9	135.9	130.8	90	92.5	91.8	112.7	107.6	126.2	97
G3V7T6	Q9ET34; G3V7T6	Sf3b1	Splicing factor 3b, subunit 1 (Splicing factor 3b, subunit 1, isoform CRA_b)	GSETPGATPGSK	Ambiguous	2	6 v 6	0.194424	0.252537	8.1267	7.77742	7.74551	7.90087	8.13031	7.25361	7.43713	7.53294	7.48945	7.36194	7.62571	7.56148	279.5	219.4	214.6	239	280.2	152.6	173.3	185.2	179.7	164.5	197.5	188.9
P62997	P62997; B1WC25	Tra2b	Transformer-2 protein homolog beta (TRA-2 beta) (TRA2-beta) (RA301) (Splicing factor, arginine/serine-rich 10) (Transformer-2 protein homolog B)	SPSPYYSR	S1(Phospho)	1	6 v 6	0.228932	0.25258	7.13134	6.82528	6.82528	6.73742	6.98413	6.15785	6.23458	6.35403	6.58045	6.24413	6.2817	6.34518	140.2	113.4	113.4	106.7	126.6	71.4	75.3	81.8	95.7	75.8	77.8	81.3
A0A0G2JUA5	A0A0G2JU96; A0A0G2JUA5	Ahnak	AHNAK nucleoprotein	EFSAPSTPTGTLEFAGGEGK	T7(Phospho)	1	6 v 6	0.273661	0.252728	7.58571	6.76155	6.37504	6.64674	6.6837	6.10643	6.40769	6.19574	6.32373	6.31107	6.54689	6.25927	192.1	108.5	83	100.2	102.8	68.9	84.9	73.3	80.1	79.4	93.5	76.6
P0DJJ3	P0DJJ3; F1M1Y0	Sgip1	SH3-containing GRB2-like protein 3-interacting protein 1 (Endophilin-3-interacting protein)	VAEQTFIKDDYLETLSSPK	S17(Phospho)	2	6 v 6	0.239924	0.252778	8.01625	7.83036	7.92481	7.15583	7.50621	7.07039	7.11998	6.91648	7.3966	7.40514	7.27426	7.42038	258.9	227.6	243	142.6	181.8	134.4	139.1	120.8	168.5	169.5	154.8	171.3
Q5XI01	Q5XI01; M0RC12; M0R7D1	Larp7	La-related protein 7 (La ribonucleoprotein domain family member 7)	TASEGSEAETPEAPK	T1(Phospho) Ambiguous	1	6 v 6	0.257566	0.252818	7.52669	6.91767	6.90809	7.19673	7.2937	6.41616	6.44626	6.44294	6.77742	6.48704	6.62059	6.56682	184.4	120.9	120.1	146.7	156.9	85.4	87.2	87	109.7	89.7	98.4	94.8
P13383	Q5U328; P13383; C1KE06	Ncl	Nucleolin (Protein C23)	GLSEDTTEETLK	S3(Phospho)	1	6 v 6	0.258769	0.252876	7.28633	6.98527	6.65105	6.2891	6.73471	5.89239	6.29462	6.15987	6.38543	6.35755	6.33092	6.44626	156.1	126.7	100.5	78.2	106.5	59.4	78.5	71.5	83.6	82	80.5	87.2
B5DFK6	B5DFK6	Ap3d1	AP-3 complex subunit delta	VDIITEEMPENALPSDEDDKDPNDPYR	S15(Phospho)	4	6 v 6	0.303157	0.252981	8.16742	7.92659	7.91767	7.19574	7.48784	6.58646	7.21723	7.12205	7.51096	7.23266	7.01011	7.42878	287.5	243.3	241.8	146.6	179.5	96.1	148.8	139.3	182.4	150.4	128.9	172.3
O35314	O35314	Chgb	Secretogranin-1 (Chromogranin-B) (CgB) (Glucagonoma peptide) (Secretogranin-I) (SgI) [Cleaved into: PE-11; CCB peptide short form; CCB peptide long form]	NHPDSELESTANRHSEETEEER	S15(Phospho) T18(Phospho)	1	6 v 6	0.241795	0.252992	6.80478	6.35931	6.36807	6.41954	6.45615	6.39232	5.80993	5.47249	6.41616	6.24793	6.55766	6.07039	111.8	82.1	82.6	85.6	87.8	84	56.1	44.4	85.4	76	94.2	67.2
A0A0G2K7R7	A0A0G2K7R7; D3ZU60	Rnf216	Ring finger protein 216	SPGAPCQECSR	S1(Phospho)	1	6 v 6	0.313801	0.25335	9.04357	8.12928	8.18933	8.19081	8.507	7.51096	7.63081	7.82972	7.69558	7.5744	7.79181	7.74012	527.7	280	291.9	292.2	363.8	182.4	198.2	227.5	207.3	190.6	221.6	213.8
Q6AY63	A0A140TAD1; Q6AY63	Nudt5	ADP-sugar pyrophosphatase (EC 3.6.1.13) (8-oxo-dGDP phosphatase) (EC 3.6.1.58) (Nuclear ATP-synthesis protein NUDIX5) (EC 2.7.7.96) (Nucleoside diphosphate-linked moiety X motif 5) (Nudix motif 5)	DSSPPTEQR	S3(Phospho)	1	6 v 6	0.231772	0.25336	7.96232	7.22014	7.38543	7.3837	7.42291	6.86419	6.824	6.91767	7.18388	6.82782	6.96924	7.14364	249.4	149.1	167.2	167	171.6	116.5	113.3	120.9	145.4	113.6	125.3	141.4
F1LP64	A0A1W2Q676; A0A0G2JU73; F1LP64; A0A0A0MXY4	Trip12	E3 ubiquitin-protein ligase TRIP12 (EC 2.3.2.26) (HECT-type E3 ubiquitin transferase TRIP12) (Thyroid receptor-interacting protein 12) (TR-interacting protein 12) (TRIP-12)	RGSGLGK	S3(Phospho)	1	6 v 6	0.273655	0.253394	7.88753	7.04439	7.31832	7.42794	7.40684	6.59246	6.8936	6.6893	6.72656	6.75622	6.75355	6.83415	236.8	132	159.6	172.2	169.7	96.5	118.9	103.2	105.9	108.1	107.9	114.1
B2GV74	B2GV74	Klc2	Kinesin light chain	SGSFGK	S3(Phospho)	2	6 v 6	0.308536	0.253409	9.93281	9.31107	9.18537	9.4227	9.59898	8.66356	8.66888	8.3505	9.00422	8.74214	8.88813	8.93723	977.4	635.2	582.2	686.3	775.5	405.5	407	326.4	513.5	428.2	473.8	490.2
P11960	F7EV94; Q5EB89; P11960; B1WBN3	Bckdha	2-oxoisovalerate dehydrogenase subunit alpha, mitochondrial (EC 1.2.4.4) (Branched-chain alpha-keto acid dehydrogenase E1 component alpha chain) (BCKDE1A) (BCKDH E1-alpha) (Fragment)	IGHHSTSDDSSAYRSVDEVNYWDK	S15(Phospho) Ambiguous	1	6 v 6	0.266005	0.253538	6.41785	5.78398	6.12516	5.79701	6.1819	5.40259	5.45943	5.2891	5.65249	5.53916	5.17393	5.60288	85.5	55.1	69.8	55.6	72.6	42.3	44	39.1	50.3	46.5	36.1	48.6
Q5RKG9	Q5RKG9	Eif4b	Eukaryotic translation initiation factor 4B	TGSESSQTGTSATSGR	S3(Phospho) S6(Phospho)	1	6 v 6	0.30131	0.253577	7.78529	6.95187	7.00338	7.40599	7.5812	6.47086	6.84674	6.55152	6.76288	6.60288	6.51885	6.70736	220.6	123.8	128.3	169.6	191.5	88.7	115.1	93.8	108.6	97.2	91.7	104.5
D3ZAR1	D3ZAR1	Ldlrap1	Low density lipoprotein receptor adapter protein 1 (Autosomal recessive hypercholesterolemia protein homolog)	RDSTPSLK	S3(Phospho)	1	6 v 6	0.265169	0.253594	8.83542	8.31107	8.45245	8.41066	8.53566	7.81121	7.77545	7.69	7.95012	7.71905	7.85674	7.87283	456.8	317.6	350.3	340.3	371.1	224.6	219.1	206.5	247.3	210.7	231.8	234.4
D4A3D8	D4A3D8	Xpc	XPC complex subunit, DNA damage recognition and repair factor (Xeroderma pigmentosum, complementation group C (Predicted))	KPSCSEGEEAKQEIQSHPQAQK	S16(Phospho) S3(Phospho)	1	6 v 6	0.233812	0.253601	6.52669	5.90929	6.19377	6.32912	6.13134	5.64097	5.73877	5.64962	5.76288	5.41278	5.61471	5.62352	92.2	60.1	73.2	80.4	70.1	49.9	53.4	50.2	54.3	42.6	49	49.3
P15205	P15205	Map1b	Microtubule-associated protein 1B (MAP-1B) (Neuraxin) [Cleaved into: MAP1B heavy chain; MAP1 light chain LC1]	DVMSDETNNEETESPSQEFVNITK	S14(Phospho) S4(Phospho)	1	6 v 6	0.256286	0.253804	5.76288	5.6893	5.37156	5.18982	5.32553	4.91648	5.04002	4.60881	5.20163	4.90689	4.79701	4.64962	54.3	51.6	41.4	36.5	40.1	30.2	32.9	24.4	36.8	30	27.8	25.1
D4AEK9	D4AEK9	Ccdc6	Coiled-coil domain-containing 6	LDQPVSAPPSPR	S10(Phospho) S6(Phospho)	1	6 v 6	0.260147	0.253903	8.26913	7.73471	8.01235	7.84109	7.80478	7.25927	7.13648	7.28633	7.63227	7.14568	7.26021	7.28725	308.5	213	258.2	229.3	223.6	153.2	140.7	156.1	198.4	141.6	153.3	156.2
Q5M7V8	Q5M7V8	Thrap3	Thyroid hormone receptor-associated protein 3 (Thyroid hormone receptor-associated protein complex 150 kDa component) (Trap150)	ESVDSRDSSHSRER	S11(Phospho) S5(Phospho) Ambiguous	1	6 v 6	0.167274	0.253917	6.23649	5.87529	6.17393	6.30378	6.53761	6.02901	5.76553	5.7761	5.92837	5.95652	6.04658	5.74416	75.4	58.7	72.2	79	92.9	65.3	54.4	54.8	60.9	62.1	66.1	53.6
D4A9L2	D4A9L2	Srsf1	Serine/arginine-rich splicing factor 1 (Splicing factor, arginine/serine-rich 1)	GSPRYSPR	Ambiguous Ambiguous	1	6 v 6	0.244271	0.253931	7.58571	6.93546	6.84549	7.08321	7.36282	6.50144	6.50144	6.50779	6.71562	6.67243	6.72928	6.5744	192.1	122.4	115	135.6	164.6	90.6	90.6	91	105.1	102	106.1	95.3
A0A0G2JVW5	A0A0G2JVW5	Huwe1	HECT-type E3 ubiquitin transferase (EC 2.3.2.26)	GSGTASDDEFENLR	S6(Phospho)	1	6 v 6	0.266544	0.254105	6.59246	5.926	5.94251	5.90689	6.18388	5.39575	5.33271	5.49506	5.69766	5.42626	5.47573	5.47573	96.5	60.8	61.5	60	72.7	42.1	40.3	45.1	51.9	43	44.5	44.5
A0A0G2K8W9	G3V6S0; A0A0G2JZY6; A0A0G2K8W9; Q6XD99; Q5D002; Q8VI65	Sptbn1	Spectrin beta chain	GDQVSQNGLPAEQGSPR	S15(Phospho)	3	6 v 6	0.23235	0.254176	7.03122	6.42962	6.59395	6.45943	6.76421	5.85549	5.90689	6.24982	6.24413	6.15381	6.26679	6.26491	130.8	86.2	96.6	88	108.7	57.9	60	76.1	75.8	71.2	77	76.9
F1LVS1	F1LVS1	Baiap3	BAI1-associated protein 3	SGSPAPAEPVDPNR	S3(Phospho)	2	6 v 6	0.214601	0.254234	8.21091	7.8936	7.8936	7.81634	7.89603	7.09381	7.41109	7.42122	7.65105	7.41024	7.3837	7.52356	296.3	237.8	237.8	225.4	238.2	136.6	170.2	171.4	201	170.1	167	184
E9PSN4	E9PSN4	Zc3h13	Zinc finger CCCH type-containing 13	LRSPSNDSAHR	S3(Phospho)	1	6 v 6	0.205981	0.254406	6.92837	6.62352	6.56071	6.57743	6.73335	6.18785	6.02015	6.02901	6.36632	6.06824	6.29094	6.17792	121.8	98.6	94.4	95.5	106.4	72.9	64.9	65.3	82.5	67.1	78.3	72.4
D3ZAI4	D3ZAI4	Oacyl	O-acyltransferase-like (RCG46764, isoform CRA_b)	AASVCGTPTSLESLPLGNMESNR	S10(Phospho) S13(Phospho) T9(Phospho)	1	6 v 6	0.265836	0.254654	5.49506	4.96809	5.39917	5.00899	5.26679	4.73335	4.32912	4.60881	4.65535	4.32193	4.80219	4.71149	45.1	31.3	42.2	32.2	38.5	26.6	20.1	24.4	25.2	20	27.9	26.2
P06907	P06907	Mpz	Myelin protein P0 (Myelin peripheral protein) (MPP) (Myelin protein zero)	RLSAMEK	S3(Phospho)	1	6 v 6	-0.396227	0.255322	7.46597	7.2854	6.75489	7.52121	6.52513	6.74551	5.64386	6.37678	6.23266	6.25927	6.04876	6.86047	176.8	156	108	183.7	92.1	107.3	50	83.1	75.2	76.6	66.2	116.2
Q3MJK5	Q3MJK5; A0A0G2K5U7	Cdk12	Cyclin-dependent kinase 12 (EC 2.7.11.22) (EC 2.7.11.23) (Cdc2-related kinase, arginine/serine-rich) (CrkRS) (Cell division cycle 2-related protein kinase 7) (CDC2-related protein kinase 7) (Cell division protein kinase 12) (Protein kinase for splicing component)	SLSRSPISSR	S1(Phospho) S3(Phospho) S5(Phospho)	1	6 v 6	0.252575	0.255405	7.71218	7.39917	7.44211	7.29278	7.32193	6.65821	6.78529	6.63227	6.93546	6.72792	6.79701	6.76818	209.7	168.8	173.9	156.8	160	101	110.3	99.2	122.4	106	111.2	109
D4ADX8	D4ADX8	Raph1	Ras association (RalGDS/AF-6) and pleckstrin homology domains 1	TASAGTVSDAEVR	T6(Phospho)	1	6 v 6	0.262643	0.255453	7.09064	6.41109	6.83289	6.49506	6.56986	6.15178	6	5.8679	6.03782	5.96347	6.09381	6.15987	136.3	85.1	114	90.2	95	71.1	64	58.4	65.7	62.4	68.3	71.5
A0A0G2K427	A0A0G2QC03; A0A0G2K427	Ivns1abp	Influenza virus NS1A binding protein (Predicted), isoform CRA_b (Influenza virus NS1A-binding protein)	NSPQSSPTSTPK	S2(Phospho) Ambiguous	1	6 v 6	0.178758	0.255476	7.79181	7.42291	7.59842	7.89966	8.01903	7.2182	7.32193	7.19081	7.41616	7.38111	7.50303	7.46516	221.6	171.6	193.8	238.8	259.4	148.9	160	146.1	170.8	166.7	181.4	176.7
A0A0G2JU91	A0A0G2JU91	Ncor2	Nuclear receptor co-repressor 2	QEQLSPR	S5(Phospho)	1	6 v 6	0.230974	0.25551	7.49506	6.98527	7.05311	7.25172	7.6014	6.77347	6.64097	6.65821	7.02237	6.81121	6.6851	6.63227	180.4	126.7	132.8	152.4	194.2	109.4	99.8	101	130	112.3	102.9	99.2
P15205	P15205	Map1b	Microtubule-associated protein 1B (MAP-1B) (Neuraxin) [Cleaved into: MAP1B heavy chain; MAP1 light chain LC1]	TTRSPDTSAYCYETMEK	S4(Phospho)	2	6 v 6	0.242078	0.255559	7.46842	7.04221	7.04002	6.9507	6.85674	6.44128	6.48864	6.27612	6.79961	6.45943	6.44128	6.47249	177.1	131.8	131.6	123.7	115.9	86.9	89.8	77.5	111.4	88	86.9	88.8
Q66H43	Q66H43	Borcs6	BLOC-1-related complex subunit 6	RGSPGGVEMNVELPQQEGDDDDDGDDEEAADR	S3(Phospho)	2	6 v 6	0.275714	0.255585	4.49185	4.16189	4.21723	3.76553	3.87774	3.27798	3.47249	3.45943	3.52356	3.12102	3.64386	3.7866	22.5	17.9	18.6	13.6	14.7	9.7	11.1	11	11.5	8.7	12.5	13.8
M0R5E3	M0R5E3	Tmem200c	Transmembrane protein 200C	STSGLPEYR	S3(Phospho)	1	6 v 6	0.261382	0.255641	7.26021	6.70183	6.46923	6.50938	6.85175	6.12928	6.20555	6.04876	6.17792	6.10224	6.17193	6.07682	153.3	104.1	88.6	91.1	115.5	70	73.8	66.2	72.4	68.7	72.1	67.5
P11506	P11506	Atp2b2	Plasma membrane calcium-transporting ATPase 2 (PMCA2) (EC 7.2.2.10) (Plasma membrane calcium ATPase isoform 2) (Plasma membrane calcium pump isoform 2)	SATSSSPGSPIHSLETSL	S13(Phospho)	2	6 v 6	0.273129	0.255641	7.6632	7.06178	7.1416	7.16189	7.6632	6.49346	6.54381	6.6453	6.79181	6.75889	6.75087	6.79442	202.7	133.6	141.2	143.2	202.7	90.1	93.3	100.1	110.8	108.3	107.7	111
Q9JKC9	A0A0G2K0L4; Q9JKC9; A0A096MJZ7	Synrg	Synergin gamma (AP1 subunit gamma-binding protein 1) (Gamma-synergin)	SLSLGDKEISR	S3(Phospho)	1	6 v 6	0.271084	0.255673	8.33181	7.49346	7.74953	7.71905	7.76818	7.17393	7.05528	7.15785	7.24413	7.11374	7.23362	7.09803	322.2	180.2	215.2	210.7	218	144.4	133	142.8	151.6	138.5	150.5	137
M0R9L0	M0R9L0; B2RYX0	Naca	Nascent polypeptide-associated complex subunit alpha	VQGEAVSNIQENTQTPTVQEESEEEEVDETGVEVK	S22(Phospho)	2	6 v 6	0.24543	0.25587	8.9387	8.49346	8.36063	8.31741	8.70667	7.84987	7.94427	7.83794	8.24935	7.99548	7.87774	8.11061	490.7	360.4	328.7	319	417.8	230.7	246.3	228.8	304.3	255.2	235.2	276.4
D4ACF1	D4ACF1	Eif4enif1	Eukaryotic translation initiation factor 4E nuclear import factor 1 (RCG35971, isoform CRA_a)	SSPVESLK	S2(Phospho)	1	6 v 6	0.265445	0.255934	7.27519	6.71699	6.79312	6.67807	7.05745	6.12102	6.22882	6.21529	6.29829	6.22304	6.20163	6.30743	154.9	105.2	110.9	102.4	133.2	69.6	75	74.3	78.7	74.7	73.6	79.2
D3ZGN7	D3ZGN7	Mical3	F-actin monooxygenase (EC 1.14.13.225)	GRSEEELEASK	S3(Phospho)	2	6 v 6	0.306463	0.255956	8.51924	8.22545	8.12153	8.05853	8.13802	7.38024	7.37504	7.11061	7.94251	7.61618	7.44543	7.31198	366.9	299.3	278.5	266.6	281.7	166.6	166	138.2	246	196.2	174.3	158.9
Q924N5	A0A0G2K7J0; Q924N5	Acsbg1	Long-chain-fatty-acid--CoA ligase ACSBG1 (EC 6.2.1.3) (Acyl-CoA synthetase bubblegum family member 1) (Gonadotropin-regulated long chain acyl CoA synthetase) (GR-LACS)	AASLDASEEALWTTR	S3(Phospho)	2	6 v 6	0.293479	0.256123	8.46964	7.71836	7.7662	7.98185	7.98242	7.2075	7.23074	7.10538	7.53605	7.31741	7.24793	7.1416	354.5	210.6	217.7	252.8	252.9	147.8	150.2	137.7	185.6	159.5	152	141.2
D3ZRN2	D3ZRN2	Med1	Mediator of RNA polymerase II transcription subunit 1 (Mediator complex subunit 1)	SYQNSPSSDDGVRPLPEYSTEK	S5(Phospho) Ambiguous	1	6 v 6	0.228233	0.256137	6.2211	5.80735	5.77347	5.83036	5.87283	5.26679	5.2211	5.0917	5.53916	5.2817	5.47249	5.45286	74.6	56	54.7	56.9	58.6	38.5	37.3	34.1	46.5	38.9	44.4	43.8
Q6JE36	Q6JE36	Ndrg1	Protein NDRG1 (N-myc downstream-regulated gene 1 protein) (Protein Ndr1)	SHTSEDAR	S4(Phospho)	1	6 v 6	0.294958	0.256139	6.84298	6.50938	6.2075	5.98413	5.99774	5.51096	5.69766	5.31832	5.79181	5.73606	5.84549	5.55459	114.8	91.1	73.9	63.3	63.9	45.6	51.9	39.9	55.4	53.3	57.5	47
D4A6Q6	D4A6Q6	Ino80	Chromatin-remodeling ATPase INO80 (EC 3.6.4.-)	NISSDDSEDGLDDNNPLLPESGDPLIQVK	S3(Phospho) S4(Phospho) S7(Phospho)	1	6 v 6	0.230835	0.256291	6.3837	6.01569	6.0268	5.82018	5.87774	5.12102	5.56377	5.66676	5.75489	5.48543	5.38543	5.49825	83.5	64.7	65.2	56.5	58.8	34.8	47.3	50.8	54	44.8	41.8	45.2
A0A0G2K2M9	A0A0G2K2M9	Srrm2	Serine/arginine repetitive matrix 2	SSSELSPEIVEK	Ambiguous	1	6 v 6	0.2369	0.256311	7.86604	7.24888	7.30469	7.34873	7.40088	6.71973	6.7866	6.79051	7.0917	6.78136	6.86295	7.00225	233.3	152.1	158.1	163	169	105.4	110.4	110.7	136.4	110	116.4	128.2
P16884	F1LRZ7; P16884	Nefh	Neurofilament heavy polypeptide (NF-H) (200 kDa neurofilament protein) (Neurofilament triplet H protein)	SPASVKSPSEAK	S7(Phospho)	1	6 v 6	0.252865	0.256587	7.71149	7.0607	7.12102	7.13134	7.03342	6.64241	6.56071	6.31651	6.84046	6.61029	6.67666	6.66534	209.6	133.5	139.2	140.2	131	99.9	94.4	79.7	114.6	97.7	102.3	101.5
D3ZKT6	D3ZKT6	Fam217a	Protein FAM217A	NSSVETGFSAANSPK	S9(Phospho) Ambiguous	1	3 v 2	-0.620411	0.256621	NA	NA	1.32193	1.58496	1.1375	NA	1.26303	NA	NA	NA	NA	2.1375	0	0	2.5	3	2.2	0	2.4	0	0	0	0	4.4
A0A0G2K2M9	A0A0G2K2M9	Srrm2	Serine/arginine repetitive matrix 2	SLSGSSPCPK	S6(Phospho) Ambiguous	1	6 v 6	0.242271	0.256696	7.99492	7.41278	7.36894	7.64241	7.78986	7.03452	6.98185	6.8505	7.44294	7.13443	7.05094	7.10119	255.1	170.4	165.3	199.8	221.3	131.1	126.4	115.4	174	140.5	132.6	137.3
O08679	O08679; A0A0G2K6X6	Mark2	Serine/threonine-protein kinase MARK2 (EC 2.7.11.1) (EC 2.7.11.26) (ELKL motif kinase 1) (EMK-1) (MAP/microtubule affinity-regulating kinase 2)	GRNSATSADEQPHIGNYR	S4(Phospho)	1	6 v 6	0.29472	0.25674	6.71973	5.86295	5.9542	5.92837	5.99095	5.49185	5.44294	5.33985	5.27426	5.54844	5.71149	5.15381	105.4	58.2	62	60.9	63.6	45	43.5	40.5	38.7	46.8	52.4	35.6
A0A0G2K2M9	A0A0G2K2M9	Srrm2	Serine/arginine repetitive matrix 2	NHSGSRTPPVALSSSR	S3(Phospho) S5(Phospho) T7(Phospho)	1	6 v 6	0.22203	0.256758	5.67525	5.05745	5.14975	5.22497	5.42962	4.60881	4.81762	4.73335	5	4.77083	4.65535	5	51.1	33.3	35.5	37.4	43.1	24.4	28.2	26.6	32	27.3	25.2	32
P62997	P62997	Tra2b	Transformer-2 protein homolog beta (TRA-2 beta) (TRA2-beta) (RA301) (Splicing factor, arginine/serine-rich 10) (Transformer-2 protein homolog B)	HTPARSRSK	S6(Phospho) S8(Phospho) T2(Phospho)	1	6 v 6	0.238631	0.256893	7.81826	7.23074	7.08321	7.28263	7.58646	6.7761	6.96347	6.78398	6.80607	6.76951	6.87897	6.86171	225.7	150.2	135.6	155.7	192.2	109.6	124.8	110.2	111.9	109.1	117.7	116.3
M0R7E6	M0R7E6		Arsenite-resistance protein 2	TQLWASEPGTPPAPTSLPSQNPILK	S6(Phospho)	1	6 v 6	0.207534	0.257006	6.29278	6.00225	6.17991	5.76022	6.14364	5.37156	5.52356	5.74685	5.87036	5.52669	5.46271	5.82018	78.4	64.1	72.5	54.2	70.7	41.4	46	53.7	58.5	46.1	44.1	56.5
B2GV74	B2GV74	Klc2	Kinesin light chain	TLSSSSMDLSR	S3(Phospho) Ambiguous	1	6 v 6	0.254672	0.257456	7.10014	6.71149	6.74551	6.848	6.79572	6.0045	6.17393	6.03122	6.39403	6.13545	6.21529	6.16591	137.2	104.8	107.3	115.2	111.1	64.2	72.2	65.4	84.1	70.3	74.3	71.8
F1MAP4	F1MAP4	Megf10	Multiple EGF-like domains 10	RDSPYAEINNSTSANR	S3(Phospho)	1	6 v 6	0.273758	0.257514	6.78921	6.55766	6.39403	6.52513	6.57289	5.76288	5.9331	5.50144	6.30561	5.86542	5.85798	5.99774	110.6	94.2	84.1	92.1	95.2	54.3	61.1	45.3	79.1	58.3	58	63.9
D3ZIV8	D3ZIV8	Ythdc2	RNA helicase (EC 3.6.4.13)	KSSADTEFSDGSTAAER	S2(Phospho)	1	6 v 6	0.286514	0.257575	7.33092	6.42122	6.67666	6.61176	6.71973	6.08321	6.02237	5.92125	6.09592	6.19377	6.12928	6.02459	161	85.7	102.3	97.8	105.4	67.8	65	60.6	68.4	73.2	70	65.1
Q9WU74	Q9WU74	Lsr	Lipolysis-stimulated lipoprotein receptor (Lipolysis-stimulated remnant receptor)	DVDGSVSSEVR	S7(Phospho)	2	6 v 6	0.185574	0.257664	7.98128	7.35138	7.3147	7.37417	7.52121	7.03672	7.01011	7.25927	7.24508	7.11166	7.22304	7.04876	252.7	163.3	159.2	165.9	183.7	131.3	128.9	153.2	151.7	138.3	149.4	132.4
Q9QZH4	Q9QZH4; A0A0G2JVK3	Prkab2	5'-AMP-activated protein kinase subunit beta-2 (AMPK subunit beta-2)	DLSSSPPGPYGQEMYVFR	Ambiguous	1	6 v 6	0.23315	0.25767	6.69349	6.40429	6.6014	5.96347	6.39575	5.72792	6.03782	5.96116	6.15987	5.97728	5.57592	6.03122	103.5	84.7	97.1	62.4	84.2	53	65.7	62.3	71.5	63	47.7	65.4
M0RAK0	M0RAK0	Proser2	Proline and serine-rich 2 (RCG55724)	LGGNEALSPTSPSK	S11(Phospho) S8(Phospho)	1	6 v 6	0.40107	0.257679	8.35711	7.47735	7.17891	7.57969	7.51175	6.34341	6.81121	6.52356	6.94251	6.7879	6.72792	6.41109	327.9	178.2	144.9	191.3	182.5	81.2	112.3	92	123	110.5	106	85.1
P52191	P52191; Q68G21	Kcnj16	Inward rectifier potassium channel 16 (BIR9) (Inward rectifier K(+) channel Kir5.1) (Potassium channel, inwardly rectifying subfamily J member 16)	SFSAVAMVSSCENPEETSLSPQDECK	S1(Phospho)	1	6 v 6	0.264492	0.25783	5.63227	4.97728	5.12516	5.16993	5.17792	4.63807	4.52356	4.42626	4.42626	4.61471	5.01346	4.48543	49.6	31.5	34.9	36	36.2	24.9	23	21.5	21.5	24.5	32.3	22.4
Q8VHK7	F1LPC7; Q8VHK7; M0R3J6	Hdgf	Hepatoma-derived growth factor (HDGF)	GNAEGSSDEEGKLVIDEPAK	S6(Phospho)	1	6 v 6	0.247336	0.258115	7.17891	6.46761	6.51096	6.63081	6.74147	6.14771	6.0268	5.91169	6.23649	6.12309	6.20163	6.13134	144.9	88.5	91.2	99.1	107	70.9	65.2	60.2	75.4	69.7	73.6	70.1
Q9EPJ0	A0A0G2K7X3; Q9EPJ0	Nucks1	Nuclear ubiquitous casein and cyclin-dependent kinase substrate 1	TSASPPLEKSGDEGSEDEAASGED	S10(Phospho) S4(Phospho)	1	6 v 6	0.164605	0.258323	6.50144	5.86295	6.04221	6.24603	6.41109	5.8802	6.07468	5.80478	5.81506	5.9331	5.81506	5.94486	90.6	58.2	65.9	75.9	85.1	58.9	67.4	55.9	56.3	61.1	56.3	61.6
P47820	P47820; Q8CJ04	Ace	Angiotensin-converting enzyme (ACE) (EC 3.2.1.-) (EC 3.4.15.1) (Dipeptidyl carboxypeptidase I) (Kininase II) (CD antigen CD143) [Cleaved into: Angiotensin-converting enzyme, soluble form]	GPQFGSEVELR	S6(Phospho)	3	6 v 6	0.288386	0.258474	9.43045	8.97413	8.84141	8.48422	8.7211	8.07735	8.26256	7.89905	8.36151	8.50303	8.29186	8.24079	690	502.9	458.7	358.1	422	270.1	307.1	238.7	328.9	362.8	313.4	302.5
P63329	P63329	Ppp3ca	Serine/threonine-protein phosphatase 2B catalytic subunit alpha isoform (EC 3.1.3.16) (CAM-PRP catalytic subunit) (Calmodulin-dependent calcineurin A subunit alpha isoform)	GFSPQHK	S3(Phospho)	1	6 v 6	0.31203	0.258687	8.01179	6.99095	7.23554	6.97154	7.3672	6.63807	6.52982	6.66391	6.57592	6.43296	6.71973	6.87036	258.1	127.2	150.7	125.5	165.1	99.6	92.4	101.4	95.4	86.4	105.4	117
O35787	F1M9C8; O35787	Kif1c	Kinesin-like protein KIF1C (Kinesin-like protein KIF1D)	LYADSDSGEDSDKR	S5(Phospho) S7(Phospho)	1	6 v 6	0.240015	0.258839	8.59619	8.05039	7.88448	8.05039	8.26772	7.507	7.80735	7.38543	7.72588	7.63662	7.48945	7.70113	387	265.1	236.3	265.1	308.2	181.9	224	167.2	211.7	199	179.7	208.1
Q66HL2	A0A0G2JZ13; Q66HL2; D3ZGE6; A0A1B0GWS4	Cttn	Src substrate cortactin	KQTPPASPSPQPAEDRPPSSPIYEDAAPLK	S7(Phospho) S9(Phospho) T3(Phospho)	1	6 v 6	0.207146	0.259034	6.27612	6.08321	6.07468	5.89239	6.25172	5.70321	5.4822	5.43962	5.84298	5.58496	5.55152	5.53294	77.5	67.8	67.4	59.4	76.2	52.1	44.7	43.4	57.4	48	46.9	46.3
P23348	P23348; G3V8P8	Slc4a3	Anion exchange protein 3 (AE 3) (Anion exchanger 3) (Band 3-related protein 3) (B3RP-3) (Neuronal band 3-like protein) (Solute carrier family 4 member 3)	GSPSGLAPILR	Ambiguous	1	6 v 6	0.253486	0.259053	6.51412	6.06609	5.95187	5.79181	6.03562	5.39917	5.46597	5.16591	5.49506	5.44294	5.59096	5.66676	91.4	67	61.9	55.4	65.6	42.2	44.2	35.9	45.1	43.5	48.2	50.8
B5DFB4	B5DFB4; F1LUY5; A0A0G2JXJ6	Ttc7b	Tetratricopeptide repeat domain 7B (Tetratricopeptide repeat domain 7B (Predicted))	VEQALSEVASSLQSSAPK	S10(Phospho) S11(Phospho) S6(Phospho)	1	6 v 6	0.281558	0.259078	7.90509	7.27705	7.30287	7.43463	7.51806	6.49025	6.6879	6.80349	6.90448	6.74281	6.94953	6.83036	239.7	155.1	157.9	173	183.3	89.9	103.1	111.7	119.8	107.1	123.6	113.8
D4ABE5	D4ABE5	Usp37	Ubiquitin carboxyl-terminal hydrolase (EC 3.4.19.12)	SMQTGITK	Ambiguous	1	6 v 6	0.274085	0.25913	7.61765	7.10329	6.86295	6.90207	6.98755	6.30195	6.33092	6.18982	6.61618	6.52042	6.73064	6.48382	196.4	137.5	116.4	119.6	126.9	78.9	80.5	73	98.1	91.8	106.2	89.5
F1M7M4	Q4G045; F1M7M4	Bmp2k	BMP-2-inducible kinase	RDSQSSNEFLTISDSK	S5(Phospho) S6(Phospho)	1	6 v 6	0.221621	0.259276	7.14975	6.63517	6.8392	6.6453	6.7046	6.05528	6.16993	6.15178	6.46271	6.39403	6.22497	6.33985	142	99.4	114.5	100.1	104.3	66.5	72	71.1	88.2	84.1	74.8	81
A0A0G2K2P5; F1M7S0	A0A0G2K2P5; F1M4A0; F1M7S0; Q9JK71	NA	NA	DRSLSPR	S3(Phospho) S5(Phospho)	1	6 v 6	0.19241	0.259428	8.02292	7.60733	7.54535	7.71149	7.78398	7.15987	7.18884	7.13237	7.44791	7.38629	7.34074	7.17792	260.1	195	186.8	209.6	220.4	143	145.9	140.3	174.6	167.3	162.1	144.8
P09951	P09951	Syn1	Synapsin-1 (Synapsin I)	ASTAAPVASPAAPSPGSSGGGGFFSSLSNAVK	S14(Phospho)	1	6 v 6	0.313599	0.259689	4.91169	4.38543	4.7761	4.35755	4.47249	3.87774	4.04439	3.18587	3.98185	4	3.83794	4.33628	30.1	20.9	27.4	20.5	22.2	14.7	16.5	9.1	15.8	16	14.3	20.2
Q9JIR4	A0A0G2KAV8; A0A0G2K708; A0A0G2JT77; Q9JIR4; A0A0G2KA18; F1LYS1	Rims1	Regulating synaptic membrane exocytosis protein 1 (Rab-3-interacting molecule 1) (RIM 1)	RHSDVALPHTEAAAAAPAEATAGK	S3(Phospho)	1	6 v 6	0.329233	0.259713	6.06393	5.38543	5.59694	5.2555	5.04876	4.41954	4.52356	4.73877	5.10014	4.57894	4.84298	4.82273	66.9	41.8	48.4	38.2	33.1	21.4	23	26.7	34.3	23.9	28.7	28.3
D4A5J1	D4A5J1	Kbtbd11	Kelch repeat and BTB domain-containing 11 (Similar to mKIAA0711 protein (Predicted))	SGSRPQSPSGDAESR	S3(Phospho)	1	6 v 6	0.265752	0.26034	7.27519	6.77742	6.89482	6.77347	6.93664	6.07039	6.17991	6.10643	6.31288	6.22304	6.33985	6.39403	154.9	109.7	119	109.4	122.5	67.2	72.5	68.9	79.5	74.7	81	84.1
A8C4G9	A8C4G9; A0A0G2K9F7	Zmynd8	Spikar (Zinc finger, MYND-type-containing 8)	SNSPVGEK	S3(Phospho)	2	6 v 6	0.244125	0.260516	9.14211	8.46025	8.34784	8.52787	8.72928	8.02791	7.98584	7.94134	8.31243	8.06985	8.10014	8.12567	565	352.2	325.8	369.1	424.4	261	253.5	245.8	317.9	268.7	274.4	279.3
O08962	O08962; F1LN86	Kcnh2	Potassium voltage-gated channel subfamily H member 2 (Ether-a-go-go-related gene potassium channel 1) (ERG-1) (Eag-related protein 1) (Ether-a-go-go-related protein 1) (RERG) (r-ERG) (Voltage-gated potassium channel subunit Kv11.1)	RASSADDIEAMR	S3(Phospho) S4(Phospho)	1	6 v 6	0.256371	0.260534	7.38198	6.52042	6.88509	6.86542	7.00225	6.26303	6.22497	6.43463	6.40769	6.24413	6.30195	6.33807	166.8	91.8	118.2	116.6	128.2	76.8	74.8	86.5	84.9	75.8	78.9	80.9
Q811U3	F1LPE9; Q811U3; A0A0G2JYT1	Erc1	ELKS/Rab6-interacting/CAST family member 1 (ERC-1) (CAZ-associated structural protein 2) (CAST2) (Rab6-interacting protein 2)	TNSTGGSSGNSVGGGSGK	S3(Phospho)	1	6 v 6	0.20629	0.26069	6.7046	6.22497	6.22497	6.22882	6.46271	5.82782	5.71699	5.76022	5.9472	5.86295	5.99774	5.91169	104.3	74.8	74.8	75	88.2	56.8	52.6	54.2	61.7	58.2	63.9	60.2
B6RIU0	B6RIU0; A0A0G2K376	Fip1l1	FIP1-like 1 protein (Pre-mRNA 3'-end-processing factor FIP1)	ERDHSPTPSVFNSDEER	S5(Phospho)	1	6 v 6	0.316175	0.260791	6.03562	5.65249	5.97957	5.26303	5.36107	4.54226	5.1334	4.80735	5.14568	5.26303	4.73335	4.96347	65.6	50.3	63.1	38.4	41.1	23.3	35.1	28	35.4	38.4	26.6	31.2
Q3T1I4	Q3T1I4; G3V834	Prrc1	Protein PRRC1 (Proline-rich and coiled-coil-containing protein 1)	IDSLRRSGTIHEK	S3(Phospho) S7(Phospho) T9(Phospho)	1	6 v 6	0.227234	0.26094	5.06178	5.07468	4.84298	4.66107	4.90207	4.42626	4.39232	3.90689	4.56682	4.32193	4.61471	4.62644	33.4	33.7	28.7	25.3	29.9	21.5	21	15	23.7	20	24.5	24.7
P10686	P10686; G3V845	Plcg1	1-phosphatidylinositol 4,5-bisphosphate phosphodiesterase gamma-1 (EC 3.1.4.11) (Phosphoinositide phospholipase C-gamma-1) (Phospholipase C-gamma-1) (PLC-gamma-1)	EGSFEAR	S3(Phospho)	1	6 v 6	0.259259	0.261024	8.81346	8.44501	8.38241	8.40386	8.43045	7.69558	7.78921	7.53761	8.10119	7.83731	7.89603	7.93782	449.9	348.5	333.7	338.7	345	207.3	221.2	185.8	274.6	228.7	238.2	245.2
Q5PQP2	Q5PQP2	Ebag9	Receptor-binding cancer antigen expressed on SiSo cells (Estrogen receptor-binding fragment-associated gene 9 protein)	KLSGDQITLPTTVDYSSVPK	Ambiguous	1	6 v 6	0.223475	0.261084	7.53916	7.16792	7.06178	6.89482	7.06932	6.58496	6.7879	6.38198	6.88996	6.72383	6.42291	6.67666	186	143.8	133.6	119	134.3	96	110.5	83.4	118.6	105.7	85.8	102.3
D3ZP96	D3ZP96	Mcm2	DNA replication licensing factor MCM2 (EC 3.6.4.12) (Minichromosome maintenance protein 2)	GLLYDSDEEDEERPAR	S6(Phospho)	2	6 v 6	0.227432	0.261113	7.2075	6.82655	6.95303	7.06717	7.07575	6.36807	6.47735	6.29829	6.49506	6.47573	6.46597	6.27426	147.8	113.5	123.9	134.1	134.9	82.6	89.1	78.7	90.2	89	88.4	77.4
F1M5M9	F1M5M9	Srgap3	SLIT-ROBO Rho GTPase-activating protein 3	LRSDGAAIPR	S3(Phospho)	2	6 v 6	0.267948	0.261228	9.26468	8.61434	8.66107	8.57365	8.91439	8.0268	8.02514	8.09064	8.29416	8.15279	8.1634	8.25692	615.1	391.9	404.8	381	482.5	260.8	260.5	272.6	313.9	284.6	286.7	305.9
A0A0G2K9R0	A0A0G2K9R0; D4A5A9	Zswim8	Zinc finger, SWIM-type-containing 8	RLSAEGDK	S3(Phospho)	1	6 v 6	0.269371	0.261282	8.86759	8.32688	8.41193	8.47573	8.61728	7.75556	7.76155	7.68089	8.02625	7.81762	7.86604	7.87774	467.1	321.1	340.6	356	392.7	216.1	217	205.2	260.7	225.6	233.3	235.2
A0A0G2JVL3	A0A0G2JVL3; D3ZL30	Mast3	Non-specific serine/threonine protein kinase (EC 2.7.11.1)	HFRSSESVVDEDGGR	S5(Phospho) S7(Phospho)	1	6 v 6	0.22522	0.261558	6.79701	6.21529	6.42626	6.50938	6.47086	5.74416	5.94017	5.82528	6.20163	5.92362	5.80993	6.07682	111.2	74.3	86	91.1	88.7	53.6	61.4	56.7	73.6	60.7	56.1	67.5
Q5HZV9	Q5HZV9	Ppp1r7	Protein phosphatase 1 regulatory subunit 7 (Protein phosphatase 1 regulatory subunit 22)	RVESEESGDEEGKK	S4(Phospho) S7(Phospho)	1	6 v 6	0.289483	0.261598	8.46352	7.83605	7.55382	7.84361	8.1153	7.26585	7.12825	6.98755	7.60363	7.3443	7.45533	7.30561	353	228.5	187.9	229.7	277.3	153.9	139.9	126.9	194.5	162.5	175.5	158.2
F1LU97	F1LU97	Sash1	SAM and SH3 domain-containing 1	QTSKGEDVGYVASEITMSDEER	T2(Phospho)	1	6 v 6	0.233076	0.261607	5.88753	5.3505	5.61471	5.44956	6.03782	5.24413	5.18587	4.97269	5.21723	5.33985	4.94953	5.1375	59.2	40.8	49	43.7	65.7	37.9	36.4	31.4	37.2	40.5	30.9	35.2
D4A5B3	D4A5B3; A0A0G2K543	C2cd5	C2 calcium-dependent domain-containing 5 (Similar to KIAA0528 protein (Predicted))	NQTYSFSPSK	S7(Phospho)	1	6 v 6	0.210549	0.261691	7.21432	6.73471	6.71836	6.58045	7.08108	6.21335	6.46107	6.53294	6.39403	6.35403	6.28725	6.47735	148.5	106.5	105.3	95.7	135.4	74.2	88.1	92.6	84.1	81.8	78.1	89.1
Q9EPW1	D3ZT62; Q9EPW1	Arntl	Aryl hydrocarbon receptor nuclear translocator-like protein 1 (Brain and muscle ARNT-like 1) (Tic)	KGSATDYQESMDTDKDDPHGR	S3(Phospho)	1	6 v 6	0.258173	0.261981	7.3966	6.78005	6.87283	6.84172	6.97842	6.23458	6.30012	6.26303	6.55766	6.34873	6.21529	6.30378	168.5	109.9	117.2	114.7	126.1	75.3	78.8	76.8	94.2	81.5	74.3	79
A0A0G2K2M9	A0A0G2K2M9	Srrm2	Serine/arginine repetitive matrix 2	SGSESSVEQK	S3(Phospho)	1	6 v 6	0.240985	0.262043	9.6786	8.95739	9.05066	9.05826	9.2976	8.54458	8.65714	8.68264	8.63952	8.58946	8.60326	8.64854	819.5	497.1	530.3	533.1	629.3	373.4	403.7	410.9	398.8	385.2	388.9	401.3
Q6IMY8	Q6IMY8; Q63555; A0A0G2JZ52	Hnrnpu	Heterogeneous nuclear ribonucleoprotein U (hnRNP U) (SP120) (Scaffold-attachment factor A) (SAF-A)	AKSPQPPVEEEDEHFDDTVVCLDTYNCDLHFK	S3(Phospho)	1	6 v 6	0.258542	0.262141	5.96809	5.08746	5.43962	5.59991	5.78136	5.05745	4.89239	5.02237	5.17792	4.90207	4.87283	4.91169	62.6	34	43.4	48.5	55	33.3	29.7	32.5	36.2	29.9	29.3	30.1
D3ZHS6	D3ZHS6; A0A0A0MXZ5	Bap1	Ubiquitin carboxyl-terminal hydrolase BAP1 (EC 3.4.19.12) (BRCA1-associated protein 1)	VPVRPQQYSDDEEDYEDEEEDVQNTSSAIR	S9(Phospho)	1	6 v 6	0.304172	0.262194	3.91648	3.72247	4.00899	3.71149	3.87774	2.7866	2.8679	2.74416	3.67807	3.48543	3.24793	3.32193	15.1	13.2	16.1	13.1	14.7	6.9	7.3	6.7	12.8	11.2	9.5	10
Q62848	Q3S4A4; Q3S4A5; Q62848	Arfgap1	ADP-ribosylation factor GTPase-activating protein 1 (ARF GAP 1) (ADP-ribosylation factor 1 GTPase-activating protein) (ARF1 GAP) (ARF1-directed GTPase-activating protein)	AKSPSSDSWTCADASTGR	S3(Phospho) S5(Phospho) S8(Phospho)	1	6 v 6	0.246206	0.262253	7.66676	7.10224	7.18785	7.26866	7.17293	6.82909	6.58195	6.34341	6.88387	6.70321	6.82146	6.59096	203.2	137.4	145.8	154.2	144.3	113.7	95.8	81.2	118.1	104.2	113.1	96.4
D3ZTF1	D3ZTF1	Slc4a1ap	Solute carrier family 4 member 1 adaptor protein	MLGEDSDEEDEADTTAGK	S6(Phospho)	1	6 v 6	0.257768	0.262385	6.28725	5.67243	5.76553	5.926	5.83794	5.07039	5.37156	4.96809	5.41278	5.24031	5.2817	5.53294	78.1	51	54.4	60.8	57.2	33.6	41.4	31.3	42.6	37.8	38.9	46.3
Q4V8I4	Q4V8I4	Def8	Differentially expressed in FDCP 8 homolog (DEF-8)	KQSLFQEPGLDVDA	S3(Phospho)	1	6 v 6	0.289317	0.262434	6.47249	5.70321	5.96116	5.37851	5.53294	5.40259	5.35755	4.76022	5.30012	5.41616	5.1334	5.36107	88.8	52.1	62.3	41.6	46.3	42.3	41	27.1	39.4	42.7	35.1	41.1
E9PSN4	E9PSN4; B0BN80	Zc3h13	Zinc finger CCCH type-containing 13	SPERPTGDLR	S1(Phospho)	1	6 v 6	0.235288	0.262518	7.69488	7.1127	7.27053	7.37851	7.44377	6.54689	6.71973	6.83036	6.85175	6.73606	6.89482	6.85922	207.2	138.4	154.4	166.4	174.1	93.5	105.4	113.8	115.5	106.6	119	116.1
B1WC33	B1WC33	Cdc42ep4	CDC42 effector protein (Rho GTPase binding) 4 (Predicted), isoform CRA_a (CDC42 effector protein 4) (Cdc42ep4 protein)	SQSVTR	S3(Phospho)	1	6 v 6	0.219968	0.262709	8.45943	7.86604	8.03892	8.15532	8.39618	7.61618	7.52278	7.53216	7.8586	7.62498	7.6453	7.80671	352	233.3	263	285.1	336.9	196.2	183.9	185.1	232.1	197.4	200.2	223.9
Q62807	A0A0G2K9H6; A0A0U1RRV6; Q62807; A0A0U1RRS2; A0A0U1RS19	Syt17	Synaptotagmin-17 (Protein B/K) (Synaptotagmin XVII) (SytXVII)	TNSPDGR	Ambiguous	1	6 v 6	0.269656	0.262945	7.90749	7.40939	7.67948	7.39232	7.43129	6.70736	6.76421	6.90328	7.15381	6.69488	6.87529	7.0864	240.1	170	205	168	172.6	104.5	108.7	119.7	142.4	103.6	117.4	135.9
D4ACK7	D4ACK7	Cnnm3	Cyclin and CBS domain divalent metal cation transport mediator 3	SIPVEESPGRNPGV	S7(Phospho)	1	6 v 6	0.230619	0.262993	5.76022	5.41278	5.61471	5.38888	5.8679	5.1334	4.82782	4.75489	5.1334	5.10852	5.29646	5.31832	54.2	42.6	49	41.9	58.4	35.1	28.4	27	35.1	34.5	39.3	39.9
P0C6S7	F1M2J2; P0C6S7	Anks1b	Ankyrin repeat and sterile alpha motif domain-containing protein 1B (Amyloid-beta protein intracellular domain-associated protein 1) (AIDA-1) (E2A-PBX1-associated protein) (EB-1)	LSSPAQSPSQK	S7(Phospho) Ambiguous	1	6 v 6	0.218585	0.263136	6.848	6.51412	6.69349	6.56834	6.43129	6.04876	6.03122	5.76818	6.32012	6.03122	6.05961	6.1416	115.2	91.4	103.5	94.9	86.3	66.2	65.4	54.5	79.9	65.4	66.7	70.6
Q9WVR8	A0A161ALI0; Q9WVR8	Men1	Menin	GPGSGQSAGSGPPR	Ambiguous	1	6 v 6	0.241595	0.263144	7.02015	6.57894	6.65535	6.49025	6.7046	5.95652	5.97499	6.00225	6.34518	6.01123	6.01346	6.22497	129.8	95.6	100.8	89.9	104.3	62.1	62.9	64.1	81.3	64.5	64.6	74.8
D4AC12	D4AC12; A0A0G2K2G7	Anks1a	Ankyrin repeat and SAM domain containing 1 (Predicted) (Ankyrin repeat and sterile alpha motif domain-containing 1A)	RHDSLHDPGTTSR	S4(Phospho)	1	6 v 6	0.229818	0.263393	6.86171	6.2891	6.27053	6.25172	6.40429	5.81762	5.79181	5.83289	5.93074	5.76818	5.90207	5.82273	116.3	78.2	77.2	76.2	84.7	56.4	55.4	57	61	54.5	59.8	56.6
A0A7U3L6G2	A0A7U3L6G2; M0RBB2	Fgf1a	Fibroblast growth factor 12, isoform CRA_a (Fibroblast growth factor 1a)	EPSLHEIGEK	S3(Phospho)	2	6 v 6	0.268179	0.263556	9.13776	8.81346	8.86604	8.37721	8.49506	7.7807	8.00955	7.94134	8.3746	8.21626	8.22834	8.3733	563.3	449.9	466.6	332.5	360.8	219.9	257.7	245.8	331.9	297.4	299.9	331.6
P35524	Q7TT74; P35524; Q7TT75; F1LPY4	Clcn1	Chloride channel protein 1 (ClC-1) (Chloride channel protein, skeletal muscle)	FVSASCTYGELR	T7(Phospho) Ambiguous	1	6 v 6	0.27342	0.263859	5.63227	5.33985	5.7866	5.17792	5.48864	4.73877	4.47249	4.67807	4.98185	4.95884	5.04002	4.8679	49.6	40.5	55.2	36.2	44.9	26.7	22.2	25.6	31.6	31.1	32.9	29.2
A0A0G2K8Z9	A0A0G2K8Z9; Q70AM4	Kif13b	Kinesin family member 13B	SISSPSMNR	S3(Phospho)	1	6 v 6	0.263758	0.264187	7.56834	6.84674	7.02791	7.02348	7.31741	6.49025	6.31832	6.43463	6.6893	6.46271	6.54844	6.62936	189.8	115.1	130.5	130.1	159.5	89.9	79.8	86.5	103.2	88.2	93.6	99
Q925Q9	Q925Q9; A0A0H2UHD8; M0RBZ7; Q6IRL5	Sh3kbp1	SH3 domain-containing kinase-binding protein 1 (Regulator of ubiquitous kinase) (Ruk) (SH3-containing, expressed in tumorigenic astrocytes)	SIEVENDFLPVEK	S1(Phospho)	2	6 v 6	0.266565	0.264271	9.37678	8.72485	8.86882	8.93958	8.87958	8.27938	8.06124	8.05202	8.74752	8.30104	8.45738	8.49506	664.8	423.1	467.5	491	471	310.7	267.1	265.4	429.8	315.4	351.5	360.8
A0A5P8DHK4	A0A5P8DHK4; A0A5P8DHN0	Syne1	Nesprin 1 short isoform	DTPASVDSIPLEWDHDYDLSR	S5(Phospho) S8(Phospho)	1	6 v 6	0.257138	0.26431	5.88753	5.10852	5.18587	5.39232	5.60881	5.0268	4.83289	4.83289	4.926	4.64386	4.81762	4.71149	59.2	34.5	36.4	42	48.8	32.6	28.5	28.5	30.4	25	28.2	26.2
O54853	G3V720; O54853	Kcnh6	Potassium voltage-gated channel subfamily H member 6 (Ether-a-go-go-related gene potassium channel 2) (ERG-2) (Eag-related protein 2) (Ether-a-go-go-related protein 2) (Voltage-gated potassium channel subunit Kv11.2)	HGSDPGFTR	S3(Phospho)	1	6 v 6	0.219401	0.264311	7.67948	7.19081	7.12102	7.04111	7.38284	6.66818	6.72247	6.73064	6.84925	6.67666	6.71425	6.84549	205	146.1	139.2	131.7	166.9	101.7	105.6	106.2	115.3	102.3	105	115
A0A0G2K4F6; B2RYB3	A0A0G2K4F6; B2RYB3	NA	NA	TRHSPTPQQSNR	S4(Phospho)	1	6 v 6	0.241718	0.264321	6.83415	6.47897	6.46923	6.64241	6.8125	5.9331	5.87774	6.07039	6.27798	5.79961	6.14975	6.04658	114.1	89.2	88.6	99.9	112.4	61.1	58.8	67.2	77.6	55.7	71	66.1
A0A0G2K8M7	A0A0G2K8M7	Tpd52l1	TPD52-like 1	SHSIGYSIR	S3(Phospho)	2	6 v 6	0.193618	0.264346	8.68299	8.41996	8.40982	8.29508	8.4132	7.82591	7.97499	7.83605	8.15583	7.90869	7.84674	8.03617	411	342.5	340.1	314.1	340.9	226.9	251.6	228.5	285.2	240.3	230.2	262.5
P84903	A0A0G2K5C8; A0A1B0GWK9; P84903	Stim1	Stromal interaction molecule 1	DLTHSDSESSLHTSDR	S5(Phospho) S7(Phospho) Ambiguous	1	6 v 6	0.257716	0.264453	8.60103	7.78267	7.80025	7.76885	8.07253	7.30469	7.30652	7.48462	7.46842	7.38457	7.52199	7.49905	388.3	220.2	222.9	218.1	269.2	158.1	158.3	179.1	177.1	167.1	183.8	180.9
A0A0G2JZY3	A0A0G2JZY3	Reps1	RALBP1-associated Eps domain-containing 1	LKSEDELRPDVDEHTQK	S3(Phospho)	2	6 v 6	0.25168	0.264489	8.56567	8.11686	8.03177	7.92422	8.12516	7.49025	7.31107	7.40259	7.75622	7.50303	7.6893	7.53216	378.9	277.6	261.7	242.9	279.2	179.8	158.8	169.2	216.2	181.4	206.4	185.1
P48679	A0A0G2K3R2; A0A0G2JTC5; G3V8L3; A0A1B0GWU9; P48679; Q6P6U3; P70482	Lmna	Prelamin-A/C [Cleaved into: Lamin-A/C]	ASSHSSQSQGGGSVTK	S5(Phospho)	1	6 v 6	0.340257	0.264704	7.77808	6.85922	6.84172	6.8802	7.07468	6.11686	6.01123	6.14364	6.5744	6.40939	6.45615	6.2854	219.5	116.1	114.7	117.8	134.8	69.4	64.5	70.7	95.3	85	87.8	78
P21575	P21575	Dnm1	Dynamin-1 (EC 3.6.5.5) (B-dynamin) (D100) (Dynamin, brain)	SPTSSPTPQR	S1(Phospho) Ambiguous	1	6 v 6	0.197476	0.264804	8.2211	7.55459	7.55459	7.66534	7.96694	7.45204	7.35755	7.29554	7.26209	7.31107	7.53993	7.43879	298.4	188	188	203	250.2	175.1	164	157.1	153.5	158.8	186.1	173.5
Q3MID3	Q3MID3	Arfgap2	ADP-ribosylation factor GTPase-activating protein 2 (ARF GAP 2) (GTPase-activating protein ZNF289) (Zinc finger protein 289)	VSNQSFTEIER	Ambiguous	1	6 v 6	0.295646	0.264831	6.63227	5.70874	5.98641	6.16792	6.04876	5.48543	5.48543	5.22497	5.65821	5.2854	5.21723	5.38198	99.2	52.3	63.4	71.9	66.2	44.8	44.8	37.4	50.5	39	37.2	41.7
D3ZP60	D3ZP60	Vwa5b1	Uncharacterized protein RGD1308559_predicted (von Willebrand factor A domain-containing 5B1)	FSGPEPQAWSPVR	S10(Phospho)	1	6 v 6	0.227244	0.265144	5.60585	5.60881	5.68089	5.05745	5.27798	4.69488	4.83794	5.17393	5.45286	4.84298	4.926	5.04002	48.7	48.8	51.3	33.3	38.8	25.9	28.6	36.1	43.8	28.7	30.4	32.9
D3ZL45	D3ZL45	B630019K06Rik	RIKEN cDNA B630019K06 gene	TPTKSSPQPAAAAR	Ambiguous	1	6 v 6	0.258541	0.265152	7.808	6.98982	7.08321	7.3156	7.55919	6.61912	6.72247	6.79961	6.86542	6.55459	6.76553	6.97384	224.1	127.1	135.6	159.3	188.6	98.3	105.6	111.4	116.6	94	108.8	125.7
Q5XIS1	F1LR78; Q5XIS1	Ssh3	Protein phosphatase Slingshot homolog 3 (EC 3.1.3.16) (EC 3.1.3.48) (SSH-like protein 3) (SSH-3L)	QASVDDSR	S3(Phospho)	1	6 v 6	0.222027	0.265394	8.50661	7.87836	8.08215	8.07414	8.29094	7.56071	7.55766	7.56986	7.91468	7.62278	7.48623	7.80025	363.7	235.3	271	269.5	313.2	188.8	188.4	190	241.3	197.1	179.3	222.9
D3ZHL6	D3ZHL6	Map4k5	Mitogen-activated protein kinase kinase kinase kinase 5 (EC 2.7.11.1)	TASEINFDK	S3(Phospho)	1	6 v 6	0.235588	0.265402	7.89421	7.19967	7.49905	7.27984	7.29186	6.71562	6.83668	6.7866	6.87652	6.98868	6.90448	6.91886	237.9	147	180.9	155.4	156.7	105.1	114.3	110.4	117.5	127	119.8	121
Q9EQG6	Q9EQG6; D4ABK9; A0A0H4SMZ8; D3ZWB2; A0A0H4SN51; A0A0H4SRI7; A0A0H4SRI2; A0A0H4SQ65	Kidins220	Kinase D-interacting substrate of 220 kDa (Ankyrin repeat-rich membrane-spanning protein)	GMPHSLSGLQDPIIAR	S7(Phospho)	1	6 v 6	0.248734	0.265571	6.78398	6.29278	6.23074	6.28355	6.35579	5.77083	5.7252	5.53294	5.88509	5.73335	5.82273	5.69766	110.2	78.4	75.1	77.9	81.9	54.6	52.9	46.3	59.1	53.2	56.6	51.9
Q7TNK0	Q6QI17; Q7TNK0	Serinc1	Serine incorporator 1 (Tumor differentially expressed protein 1-like) (Tumor differentially expressed protein 2)	SDGSLDDGEGVHR	S4(Phospho)	1	6 v 6	0.241898	0.265715	8.60474	8.072	8.01848	7.98413	8.17243	7.39917	7.58721	7.6359	7.6489	7.47086	7.55459	7.57289	389.3	269.1	259.3	253.2	288.5	168.8	192.3	198.9	200.7	177.4	188	190.4
F1M1T9	F1M1T9; P14646; D3ZLB2; P14270; A0A140TAB1	Pde4b	Phosphodiesterase (EC 3.1.4.-)	SDSDYDLSPK	S1(Phospho)	1	6 v 6	0.273128	0.265966	8.00731	7.67807	7.77215	7.30561	7.50383	6.81121	6.76421	6.79312	7.31832	7.00899	7.08428	7.21432	257.3	204.8	218.6	158.2	181.5	112.3	108.7	110.9	159.6	128.8	135.7	148.5
B4F7F3	B4F7F3	Arvcf	ARVCF, delta catenin family member (Arvcf protein)	GSLGSLDR	S2(Phospho) S5(Phospho)	1	6 v 6	0.241278	0.266491	7.75822	6.84925	7.21917	7.38198	7.29737	6.75622	6.61912	6.48704	6.99435	6.76553	6.85798	7.05853	216.5	115.3	149	166.8	157.3	108.1	98.3	89.7	127.5	108.8	116	133.3
F1M392	F1M392	Limch1	LIM and calponin homology domains 1	GSSDGRGSDSESDLPHR	S10(Phospho) S8(Phospho)	1	6 v 6	0.237537	0.266559	7.42206	6.94953	6.98413	6.95536	7.26959	6.44791	6.3733	6.46597	6.73064	6.42962	6.49825	6.60437	171.5	123.6	126.6	124.1	154.3	87.3	82.9	88.4	106.2	86.2	90.4	97.3
P34926	G3V7U2; A0A0G2K5C6; P34926	Map1a	Microtubule-associated protein 1A (MAP-1A) [Cleaved into: MAP1A heavy chain; MAP1 light chain LC2]	WLAESPVGLPPEEEDKLTR	S5(Phospho)	1	6 v 6	0.189943	0.266616	6.02015	5.77873	5.53916	5.27426	5.70044	5.21723	5.06609	5.08746	5.46271	5.46271	5.50779	5.33628	64.9	54.9	46.5	38.7	52	37.2	33.5	34	44.1	44.1	45.5	40.4
Q68FR9	Q68FR9	Eef1d	Elongation factor 1-delta (EF-1-delta)	GATPAEDDEDNDIDLFGSDEEEEDKEAAR	S18(Phospho)	3	6 v 6	0.264106	0.266845	7.29554	6.84046	6.48059	6.70874	6.88753	6.18587	6.23649	5.96578	6.44626	6.09803	6.22497	6.18785	157.1	114.6	89.3	104.6	118.4	72.8	75.4	62.5	87.2	68.5	74.8	72.9
Q62885	Q62885	Unc119	Protein unc-119 homolog A (Retinal protein 4) (rRG4)	SVEPTREPGAEAESGSESEPEPGPGPR	S14(Phospho) S16(Phospho) S18(Phospho)	1	6 v 6	0.253294	0.266942	7.19574	6.67101	6.82782	6.52356	6.79442	5.9331	6.12309	6.08534	6.29646	6.24413	6.12309	6.3837	146.6	101.9	113.6	92	111	61.1	69.7	67.9	78.6	75.8	69.7	83.5
D3ZJK3	D3ZJK3	Sap30l	SAP30-like	KTSDDGGDSPEHDADIPEVDLFQLQVNTLR	S9(Phospho) T2(Phospho)	1	6 v 6	0.227411	0.267201	6.1416	5.45286	5.43296	5.76553	5.62644	5.26679	5.14975	5.05745	5.36807	4.87774	5.24793	5.1819	70.6	43.8	43.2	54.4	49.4	38.5	35.5	33.3	41.3	29.4	38	36.3
Q10728	Q10728; D4A1S6; D4ACS0; A0A0G2JWJ0; D3ZR53	Ppp1r12a	Protein phosphatase 1 regulatory subunit 12A (MBSP) (Myosin phosphatase-targeting subunit 1) (Myosin phosphatase target subunit 1) (Protein phosphatase myosin-binding subunit) (Protein phosphatase subunit 1M) (PP-1M) (Serine/threonine protein phosphatase PP1 smooth muscle regulatory subunit M110)	STGVSFWTQDSDENEQERQSDTEDGSSK	S20(Phospho)	2	6 v 6	0.167765	0.26728	6.99095	6.68229	6.66249	6.67243	6.73064	6.28355	6.19967	6.38888	6.48543	6.2211	6.41447	6.22882	127.2	102.7	101.3	102	106.2	77.9	73.5	83.8	89.6	74.6	85.3	75
Q00566	A0A0G2JWK2; Q00566	Mecp2	Methyl-CpG-binding protein 2 (MeCp-2 protein) (MeCp2)	SKESSPK	S1(Phospho) S5(Phospho)	1	6 v 6	0.29211	0.267347	9.55228	8.68965	8.58082	9.03755	9.12283	8.34252	8.2114	8.00899	8.75856	8.3505	8.40429	8.44832	750.8	412.9	382.9	525.5	557.5	324.6	296.4	257.6	433.1	326.4	338.8	349.3
Q7TT49	Q7TT49; A0A0G2KB58	Cdc42bpb	Serine/threonine-protein kinase MRCK beta (EC 2.7.11.1) (CDC42-binding protein kinase beta) (DMPK-like beta) (Myotonic dystrophy kinase-related CDC42-binding kinase beta) (MRCK beta) (Myotonic dystrophy protein kinase-like beta)	LDLSPSVSVATSTEQQEDAAR	S4(Phospho)	1	6 v 6	0.270314	0.267696	5.42626	4.74416	4.88264	5.02237	5.17393	4.70044	4.27798	4.08746	4.69488	4.66107	4.51096	4.12928	43	26.8	29.5	32.5	36.1	26	19.4	17	25.9	25.3	22.8	17.5
Q05695	A0A0G2KA95; Q05695; D3ZPC4	L1cam	Neural cell adhesion molecule L1 (N-CAM-L1) (NCAM-L1) (Nerve-growth factor-inducible large external glycoprotein) (NILE) (CD antigen CD171)	EKEAAGGNDSSGATSPINPAVALE	T14(Phospho) Ambiguous	1	6 v 6	0.265838	0.267889	6.36982	6.03342	5.8125	5.60881	5.78398	5.32193	6.34873	5.34696	5.41278	5.32912	5.23266	5.7252	82.7	65.5	56.2	48.8	55.1	40	81.5	40.7	42.6	40.2	37.6	52.9
O08562	O08562	Scn9a	Sodium channel protein type 9 subunit alpha (Peripheral sodium channel 1) (PN1) (Sodium channel protein type IX subunit alpha) (Voltage-gated sodium channel subunit alpha Nav1.7)	RSSNISQASR	S3(Phospho)	1	6 v 6	0.300451	0.268128	8.2293	7.79116	7.62936	7.53838	7.66676	6.71287	7.07468	6.84423	7.18686	7.04549	6.99774	7.04985	300.1	221.5	198	185.9	203.2	104.9	134.8	114.9	145.7	132.1	127.8	132.5
G3V8A5	G3V8A5	Vps35	Vacuolar protein sorting-associated protein 35	MPTTQQSPQDEQEK	Ambiguous	1	6 v 6	0.273524	0.268426	7.48059	6.80349	6.83794	7.08002	7.02126	6.44128	6.30925	5.92362	6.48059	6.41278	6.69627	6.52356	178.6	111.7	114.4	135.3	129.9	86.9	79.3	60.7	89.3	85.2	103.7	92
Q5M7V8	Q5M7V8	Thrap3	Thyroid hormone receptor-associated protein 3 (Thyroid hormone receptor-associated protein complex 150 kDa component) (Trap150)	SSTSPK	T3(Phospho)	1	6 v 6	0.218863	0.268444	8.25503	7.73268	7.88996	8.04439	8.34518	7.49346	7.31198	7.42626	7.78529	7.58946	7.59395	7.58195	305.5	212.7	237.2	264	325.2	180.2	158.9	172	220.6	192.6	193.2	191.6
A8IRI3	A8IRI3; G3V7U9; B3F210	gr	Glucocorticoid receptor (Nuclear receptor subfamily 3 group C member 1)	DLEFSAGSPGKDTNESPWR	S8(Phospho)	1	6 v 6	0.259597	0.268579	6.63372	6.35931	6.50779	6.12928	6.50303	5.57894	5.4822	5.98413	5.88509	5.69209	6.04439	5.75489	99.3	82.1	91	70	90.7	47.8	44.7	63.3	59.1	51.7	66	54
D3ZN76	D3ZN76	Sec16a	Protein transport protein sec16	SIHSEHSAR	S4(Phospho) S7(Phospho)	1	6 v 6	0.210408	0.268636	8.53489	8.31334	8.06555	8.04221	8.52787	7.61102	7.88325	7.70805	7.84109	7.75889	7.72656	7.88325	370.9	318.1	267.9	263.6	369.1	195.5	236.1	209.1	229.3	216.6	211.8	236.1
P54283	A0A0G2K4U4; G3V6K8; P54283	Cacnb1	Voltage-dependent L-type calcium channel subunit beta-1 (CAB1) (Calcium channel voltage-dependent subunit beta 1)	SDGSTSSDTTSNSFVR	S4(Phospho)	1	6 v 6	0.243411	0.268665	7.49426	7.02126	7.08108	6.97728	7.2817	6.46107	6.44294	6.33807	6.68229	6.6851	6.56682	6.60585	180.3	129.9	135.4	126	155.6	88.1	87	80.9	102.7	102.9	94.8	97.4
D3ZAY8	D3ZAY8	Pnn	Pinin	SISESSR	S1(Phospho)	1	6 v 6	0.309052	0.269156	8.57554	7.83857	7.71081	7.77017	7.86233	7.06609	7.16892	7.12516	7.19673	7.11686	7.38716	7.13031	381.5	228.9	209.5	218.3	232.7	134	143.9	139.6	146.7	138.8	167.4	140.1
O35986	O35986; A0A0H2UHZ4	Zranb2	Zinc finger Ran-binding domain-containing protein 2 (Zinc finger protein 265) (Zinc finger, splicing)	ENVEYIEREESDGEYDEFGR	S11(Phospho)	1	6 v 6	0.187282	0.269396	6.03782	5.51412	5.51412	5.43962	5.7252	4.94017	5.19377	5.30378	5.37156	5.24413	5.24031	5.51728	65.7	45.7	45.7	43.4	52.9	30.7	36.6	39.5	41.4	37.9	37.8	45.8
F7EQ04	F7EQ04; B2GUX6; A0A0G2JZK9	Minar2	Membrane integral NOTCH2-associated receptor 2 (RCG46944, isoform CRA_c)	GFGGENPVLPESPPASMSSVMK	S12(Phospho)	1	6 v 6	0.326731	0.269564	5.27798	4.63807	4.90689	4.43296	4.20163	4.22497	4.07039	3.54844	4.16993	4.52982	4.29278	3.58496	38.8	24.9	30	21.6	18.4	18.7	16.8	11.7	18	23.1	19.6	12
D3ZF26	D3ZF26	Tnks1bp1	Tankyrase 1-binding protein 1	LDSPPPSPITEASEAAEAAEAGNWAASGR	S7(Phospho)	1	6 v 6	0.270665	0.269592	3.70044	3.05311	3.07039	3.59694	3.21723	3.24793	2.94486	2.37851	3.12102	2.3505	3.23266	3.03562	13	8.3	8.4	12.1	9.3	9.5	7.7	5.2	8.7	5.1	9.4	8.2
D3ZJG4	D3ZJG4	Pacs2	Phosphofurin acidic cluster sorting protein 2	EPPGQPEESPEAETSTLDVFTEK	S9(Phospho)	1	6 v 6	0.253723	0.269807	7.43796	6.97154	7.10434	6.92244	7.00225	6.28725	6.35403	6.26866	6.46271	6.52826	6.54689	6.40769	173.4	125.5	137.6	121.3	128.2	78.1	81.8	77.1	88.2	92.3	93.5	84.9
Q5M7W5	Q5M7W5; A0A0G2JW88	Map4	Microtubule-associated protein 4 (MAP-4)	VTEFNNVTPLSEEEVASIKDVSPSPETETAK	S22(Phospho)	2	6 v 6	0.211359	0.269912	7.71012	7.25172	7.23362	7.06717	7.1809	6.8189	6.6893	6.59544	6.87652	6.66959	6.87897	6.89845	209.4	152.4	150.5	134.1	145.1	112.9	103.2	96.7	117.5	101.8	117.7	119.3
B5DEG0	B5DEG0	Pwwp3b	Melanoma associated antigen (Mutated) 1-like 1 (PWWP domain-containing 3B) (RCG56876)	SENLSCCQTYPSFSDDDDKKEEK	S14(Phospho)	1	6 v 6	0.224328	0.269932	6.59694	6.30925	6.27426	6.20945	6.35931	5.62644	5.84549	5.54226	5.95884	5.89966	5.66107	5.76288	96.8	79.3	77.4	74	82.1	49.4	57.5	46.6	62.2	59.7	50.6	54.3
D3ZFD0	A0A0G2JY08; D3ZFD0; Q3B8R3	Myo18a	Unconventional myosin-XVIIIa	SLAPDLSDDEHDPVDSISRPR	S7(Phospho)	1	6 v 6	0.218039	0.269945	7.56682	7.07468	7.14364	7.24698	7.35226	6.51412	6.67525	6.63372	6.78136	6.76951	6.7761	6.74819	189.6	134.8	141.4	151.9	163.4	91.4	102.2	99.3	110	109.1	109.6	107.5
E9PTX9	E9PTX9; Q9QX10; Q9R1N0	Slc12a2	Solute carrier family 12 member 2	EGLDISHLQGQEELLSSQEK	S17(Phospho)	1	6 v 6	0.282235	0.26996	6.75622	6.22689	6.09381	5.8802	6.16993	5.72792	5.68089	5.16189	5.50144	5.70874	5.64962	5.45286	108.1	74.9	68.3	58.9	72	53	51.3	35.8	45.3	52.3	50.2	43.8
A0A0G2K8Z9	A0A0G2K8Z9; Q70AM4	Kif13b	Kinesin family member 13B	RRSSGLQPQGAPEAR	S3(Phospho) S4(Phospho)	1	6 v 6	0.246139	0.270065	7.18686	6.22304	6.88142	6.98527	6.93664	6.2211	6.31832	6.20359	6.21335	6.40088	6.27426	6.30012	145.7	74.7	117.9	126.7	122.5	74.6	79.8	73.7	74.2	84.5	77.4	78.8
Q5U2U7	Q5U2U7	Rnmt	mRNA cap guanine-N7 methyltransferase (EC 2.1.1.56) (RG7MT1) (mRNA (guanine-N(7))-methyltransferase) (mRNA cap methyltransferase)	ASVDSETESSPGVNETAAASGQR	S10(Phospho)	1	6 v 6	0.183311	0.270146	6.33628	6.03782	5.93782	6.00899	6.2075	5.50779	5.75221	5.50779	5.71149	5.63807	5.56377	5.70874	80.8	65.7	61.3	64.4	73.9	45.5	53.9	45.5	52.4	49.8	47.3	52.3
P62329	P62329; M0R7Y9; A0A0G2K021; P63312; P21752; Q7TP06; D4A3X0	Tmsb4x	Thymosin beta-4 (T beta 4) [Cleaved into: Hematopoietic system regulatory peptide (Seraspenide)]	KTETQEK	T4(Phospho)	2	6 v 6	0.199747	0.270353	8.36894	8.63662	8.66747	7.88996	8.77083	7.8936	8.12102	8.14517	8.55574	8.31877	8.12257	8.52395	330.6	398	406.6	237.2	436.8	237.8	278.4	283.1	376.3	319.3	278.7	368.1
Q8K585	Q8K585	Hmga1	High mobility group protein HMG-I/HMG-Y (HMG-I(Y)) (High mobility group AT-hook protein 1) (High mobility group protein A1)	KLEKEEEEGISQESSEEEQ	S14(Phospho)	1	6 v 6	0.113208	0.270362	7.04549	6.86419	7.02126	7.12412	7.53916	7.09276	7.11998	7.22304	7.1467	6.96924	7.04002	6.96	132.1	116.5	129.9	139.5	186	136.5	139.1	149.4	141.7	125.3	131.6	124.5
G3V631	G3V631; B5DEJ8	Rabgef1	RAB guanine nucleotide exchange factor (GEF) 1 (Predicted), isoform CRA_a (RAB guanine nucleotide exchange factor 1)	QTSIETDR	S3(Phospho)	2	6 v 6	0.229993	0.270395	9.04576	8.38457	8.45943	8.50581	8.66676	8.01959	7.92006	7.97154	8.16189	7.96751	8.10696	8.13186	528.5	334.2	352	363.5	406.4	259.5	242.2	251	286.4	250.3	275.7	280.5
D3ZJ01	D3ZJ01	Relch	RAB11-binding and LisH domain, coiled-coil and HEAT repeat-containing (Similar to RIKEN cDNA 2310035C23 (Predicted))	AGSISTLDSLDFAR	S5(Phospho) S9(Phospho) T6(Phospho)	1	6 v 6	0.258473	0.270434	7.77413	7.29462	7.42038	7.16892	7.06393	6.55612	6.69627	6.50144	6.92955	6.65392	6.69209	6.8505	218.9	157	171.3	143.9	133.8	94.1	103.7	90.6	121.9	100.7	103.4	115.4
F1M1X9	F1M1X9	Cdk13	Cyclin-dependent kinase 13	SLSPLGGRDESPVSHR	S1(Phospho) S3(Phospho) Ambiguous	1	6 v 6	0.224472	0.270483	6.52513	6.04876	5.92362	5.79181	6.1375	5.40599	5.57289	5.59694	5.73877	5.43296	5.43962	5.71425	92.1	66.2	60.7	55.4	70.4	42.4	47.6	48.4	53.4	43.2	43.4	52.5
D4A5D4	D4A5D4	Mtcl1	Microtubule crosslinking factor 1	QELGPGQETGTSSR	S13(Phospho)	1	6 v 6	0.245469	0.270528	6.93782	6.29278	6.47411	6.39575	6.59991	5.8505	5.7252	5.86047	6.20163	5.84298	5.97039	6.19377	122.6	78.4	88.9	84.2	97	57.7	52.9	58.1	73.6	57.4	62.7	73.2
Q5U1Z0	D4ABP4; Q5U1Z0; F1LMT8	Rab3gap2	Rab3 GTPase-activating protein non-catalytic subunit (Rab3 GTPase-activating protein 150 kDa subunit) (Rab3-GAP p150) (Rab3-GAP150) (Rab3-GAP regulatory subunit)	ASSPQTEPLPR	S2(Phospho)	2	6 v 6	0.188756	0.270603	8.42206	7.979	7.98755	8.04658	8.18834	7.51333	7.59694	7.55842	7.68089	7.62498	7.7286	7.74953	343	252.3	253.8	264.4	291.7	182.7	193.6	188.5	205.2	197.4	212.1	215.2
Q4G037	Q4G037	Cdc23	Cdc23 protein (Fragment)	RVSPLNLSSVTP	S3(Phospho)	1	6 v 6	0.249771	0.27061	8.44626	8.02459	8.11738	8.00169	8.18933	7.36894	7.47816	7.48301	7.59021	7.45779	7.44626	7.43296	348.8	260.4	277.7	256.3	291.9	165.3	178.3	178.9	192.7	175.8	174.4	172.8
Q4R1A4	Q4R1A4; Q6AYR1	Tfg	TRK-fused gene protein (Trafficking from ER to golgi regulator)	NVMSAFGLTDDQVSGPPSAPTEDR	Ambiguous	1	6 v 6	0.22781	0.270773	6.67384	6.13955	6.14771	6.38716	6.52356	5.78136	5.78136	5.6865	6.03782	5.7866	5.7252	5.74147	102.1	70.5	70.9	83.7	92	55	55	51.5	65.7	55.2	52.9	53.5
Q02563	Q02563	Sv2a	Synaptic vesicle glycoprotein 2A (Synaptic vesicle protein 2) (Synaptic vesicle protein 2A)	SYSRFEEEEDDDDFPAPADGYYR	S3(Phospho)	1	6 v 6	0.200885	0.270888	3.83794	3.57289	3.60881	3.74416	3.89724	2.94486	3.53605	3.23266	3.54844	3.33628	3	3.39232	14.3	11.9	12.2	13.4	14.9	7.7	11.6	9.4	11.7	10.1	8	10.5
D4A3C3	D4A3C3; D0IN10	Stac2	SH3 and cysteine rich domain 2 (Predicted), isoform CRA_b (SH3 and cysteine-rich domain 2)	SKSVENFFLR	S3(Phospho)	1	6 v 6	0.243137	0.271306	7.85611	7.65821	7.48945	7.25644	7.32823	6.88264	6.86666	6.61471	7.1375	6.79961	7.06609	7.07361	231.7	202	179.7	152.9	160.7	118	116.7	98	140.8	111.4	134	134.7
D3ZYQ9	D3ZYQ9	Rnf20	E3 ubiquitin protein ligase (EC 2.3.2.27)	ALVVPEPEPDSDSNQER	Ambiguous	2	6 v 6	0.256292	0.27141	7.80478	7.19771	7.30925	7.34961	7.65464	6.93546	6.6907	6.74281	7.04767	6.72247	6.75489	6.7761	223.6	146.8	158.6	163.1	201.5	122.4	103.3	107.1	132.3	105.6	108	109.6
D3ZZQ0	D3ZZQ0; A0A0G2K490	Tnik	Similar to Traf2 and NCK interacting kinase, splice variant 4 (Predicted), isoform CRA_a (TRAF2 and NCK-interacting kinase)	ANSKSEGSPVLPHEPSK	S3(Phospho) S8(Phospho)	1	6 v 6	0.26803	0.271578	8.01011	7.02348	7.25077	7.48623	7.86851	6.91049	6.848	6.81762	7.04002	7.30195	7.00338	6.87283	257.8	130.1	152.3	179.3	233.7	120.3	115.2	112.8	131.6	157.8	128.3	117.2
D3ZXK3	D3ZXK3; A0A0G2K598; D4A858; X4YHC6	Tacc2	Transforming, acidic coiled-coil-containing protein 2	LDNTPASPPRSPAEPSDIPIAK	S11(Phospho) S7(Phospho)	1	6 v 6	0.229099	0.27163	7.13134	6.52042	6.57137	6.37156	6.82018	6.16189	6.03342	6.33092	6.14364	6.18982	6.22882	5.97957	140.2	91.8	95.1	82.8	113	71.6	65.5	80.5	70.7	73	75	63.1
O88506	A0A0G2K007; O88506	Stk39	STE20/SPS1-related proline-alanine-rich protein kinase (Ste-20-related kinase) (EC 2.7.11.1) (Pancreatic serine/threonine-protein kinase) (PS/TK) (PSTK1) (Serine/threonine-protein kinase 39)	TEDGDWEWSDDEMDEKSEEGK	S9(Phospho)	2	6 v 6	0.25773	0.271674	7.39146	6.85922	6.74819	6.65535	6.77347	6.20163	6.21723	5.95652	6.41785	6.30378	6.30561	6.33092	167.9	116.1	107.5	100.8	109.4	73.6	74.4	62.1	85.5	79	79.1	80.5
A0A0G2JT68	A0A0G2JT68; D3ZGS5	Uaca	Uveal autoantigen with coiled-coil domains and ankyrin repeats	NLSHTQDEGNVK	Ambiguous	1	6 v 6	0.247234	0.271828	8.33092	7.53372	8.01569	7.92955	8.08481	7.08428	7.2555	7.52513	7.69627	7.56529	7.30195	7.56377	322	185.3	258.8	243.8	271.5	135.7	152.8	184.2	207.4	189.4	157.8	189.2
D4A208	A0A0G2JZ92; D4A208; B5DEJ1	Srgap2	SLIT-ROBO Rho GTPase-activating protein 2 (srGAP2)	MTSPAK	Ambiguous	3	6 v 6	0.300653	0.271866	10.5362	9.73623	9.73674	9.93192	10.3237	9.26749	9.18388	9.07173	9.61765	9.36326	9.33405	9.55766	1484.9	852.9	853.2	976.8	1281.6	616.3	581.6	538.1	785.6	658.6	645.4	753.6
D4A5F1	D4A5F1	Pkd2	Polycystin 2, transient receptor potential cation channel (Similar to polycystic kidney disease 2 (Predicted))	SLDDSEEEDDEDSGHSSR	S5(Phospho)	1	6 v 6	0.244633	0.27192	6.30561	5.51096	5.78921	5.8505	6.10434	5.24413	5.38543	5.40939	5.42291	5.42626	5.14568	5.24413	79.1	45.6	55.3	57.7	68.8	37.9	41.8	42.5	42.9	43	35.4	37.9
D4A3V4	D4A3V4	Rnf214	Ring finger protein 214	NCSEEK	S3(Phospho)	1	6 v 6	0.198734	0.272045	8.12774	7.7662	7.82209	7.53605	8.00619	7.30195	7.33628	7.24698	7.44045	7.39832	7.28355	7.5744	279.7	217.7	226.3	185.6	257.1	157.8	161.6	151.9	173.7	168.7	155.8	190.6
A0A0G2K4R1	A0A0G2K4R1	Ppp1r12c	Protein phosphatase 1 regulatory subunit	RGPAEGEEAVPAERSPECSTVDGGSTVR	Ambiguous	1	6 v 6	0.192645	0.272322	3.54844	3.26303	3.48543	3.48543	3.3505	2.848	2.76553	2.82782	3.39232	2.926	2.98185	3.01792	11.7	9.6	11.2	11.2	10.2	7.2	6.8	7.1	10.5	7.6	7.9	8.1
E9PTK9	E9PTK9; A0A0G2K916; Q5XI12	Ankhd1	Ankyrin repeat and KH domain-containing 1	GGGAGGNSDSDNIDSTDCNSESSSGGK	S10(Phospho) S8(Phospho)	1	6 v 6	0.284034	0.272468	5.20163	4.63227	4.46597	4.88264	4.7761	4.12102	4.2854	4.24793	4.30012	3.848	4.12928	3.72247	36.8	24.8	22.1	29.5	27.4	17.4	19.5	19	19.7	14.4	17.5	13.2
D3ZUL8	D3ZUL8	Zcchc8	TRAMP-like complex RNA-binding factor ZCCHC8 (Zinc finger CCHC domain-containing protein 8)	GTPPLTPSDSPQPRPTASGVDEDALTLEELEEQQR	S18(Phospho) S8(Phospho) T2(Phospho)	1	6 v 6	0.376887	0.272472	3.40599	3.26303	2.88753	3.10434	3.63227	1.72247	2.20163	2.3505	2.74416	2.48543	2.48543	2.16993	10.6	9.6	7.4	8.6	12.4	3.3	4.6	5.1	6.7	5.6	5.6	4.5
M0RBD3	M0RBD3; F1LY04	Ksr2	Kinase suppressor of ras 2	TESVPCDINNPVR	S3(Phospho)	1	6 v 6	0.207432	0.272517	5.82528	5.12516	5.61765	5.2854	5.67807	5.1375	5.12102	5.06178	4.9542	5.14975	4.88264	5.07468	56.7	34.9	49.1	39	51.2	35.2	34.8	33.4	31	35.5	29.5	33.7
D3ZQK5	D3ZQK5	RGD1561149	Similar to mKIAA1522 protein (Similar to mKIAA1522 protein (Predicted))	KPSVGVPLSPSLPR	S3(Phospho) S9(Phospho)	1	6 v 6	0.282527	0.272762	8.54535	7.6872	7.65249	7.93015	8.04056	7.22593	7.19279	7.26209	7.66035	7.10329	7.30012	7.48784	373.6	206.1	201.2	243.9	263.3	149.7	146.3	153.5	202.3	137.5	157.6	179.5
A0A0G2K847	A0A0G2K847; G3V9U1	Agap1	ArfGAP with GTPase domain, ankyrin repeat and PH domain 1	KGSDPDKEK	S3(Phospho)	1	6 v 6	0.252523	0.272785	7.98812	7.26115	7.56071	7.54767	7.5691	6.79442	7.06178	6.78529	6.96232	6.96347	6.87283	7.14771	253.9	153.4	188.8	187.1	189.9	111	133.6	110.3	124.7	124.8	117.2	141.8
Q9JIH7	A0A0G2K3A0; Q9JIH7	Wnk1	Serine/threonine-protein kinase WNK1 (EC 2.7.11.1) (Protein kinase lysine-deficient 1) (Protein kinase with no lysine 1)	SGSGSGGASAK	S3(Phospho) S5(Phospho)	1	6 v 6	0.241045	0.272811	8.97642	8.60326	8.4475	8.50661	8.70287	7.87098	7.97613	7.83415	8.271	8.13545	8.03012	8.00731	503.7	388.9	349.1	363.7	416.7	234.1	251.8	228.2	308.9	281.2	261.4	257.3
Q56R17	Q56R17	Kpna4	Importin subunit alpha	NVPQEDICEDSDIDGDYR	S11(Phospho)	2	6 v 6	0.217105	0.272899	6.16993	5.7761	5.82273	5.56986	5.59991	5.10852	5.44626	5.3147	5.3147	5.1819	5.12516	5.22497	72	54.8	56.6	47.5	48.5	34.5	43.6	39.8	39.8	36.3	34.9	37.4
D4A198	D4A198	Neurl4	G protein pathway suppressor 2 (Predicted) (Neuralized E3 ubiquitin protein ligase 4)	ALSPEGALR	S3(Phospho)	1	6 v 6	0.235645	0.272955	7.53372	6.77873	7.03452	7.13648	6.95187	6.43796	6.34518	6.40088	6.74551	6.40939	6.67525	6.70874	185.3	109.8	131.1	140.7	123.8	86.7	81.3	84.5	107.3	85	102.2	104.6
G3V9R8	A0A0G2JXW4; G3V9R8; A0A0G2K7B3; A0A140TAI3	Hnrnpc	Heterogeneous nuclear ribonucleoprotein C (hnRNP C) (hnRNP core protein C)	MESEAGADDSAEEGDLLDDDDNEDR	S10(Phospho)	3	6 v 6	0.226858	0.272963	7.36894	6.61029	6.91409	6.74551	6.88631	6.30561	6.21335	6.30012	6.40088	6.34341	6.46597	6.58346	165.3	97.7	120.6	107.3	118.3	79.1	74.2	78.8	84.5	81.2	88.4	95.9
D3ZL57	D3ZL57	Usp6nl	USP6 N-terminal like (Predicted), isoform CRA_a (USP6 N-terminal-like)	KPSSGTQDNSK	Ambiguous	1	6 v 6	0.251702	0.273589	7.07575	6.48704	6.62936	6.57137	6.47735	5.89724	5.77347	6.10224	6.49665	6.05311	6.12516	5.95652	134.9	89.7	99	95.1	89.1	59.6	54.7	68.7	90.3	66.4	69.8	62.1
F1M787	F1M787	Ctnnd2	Catenin delta-2	GSSPKQSPSR	S2(Phospho) Ambiguous	1	6 v 6	0.263848	0.273658	8.31243	7.56986	7.72724	7.88448	8.09487	7.29278	7.11998	7.10957	7.49745	7.26679	7.22978	7.27519	317.9	190	211.9	236.3	273.4	156.8	139.1	138.1	180.7	154	150.1	154.9
P29476	D3ZEW7; P29476; F1LQL1	Nos1	Nitric oxide synthase, brain (EC 1.14.13.39) (BNOS) (Constitutive NOS) (NC-NOS) (NOS type I) (Neuronal NOS) (N-NOS) (nNOS) (Peptidyl-cysteine S-nitrosylase NOS1)	SSGDGPDLR	S1(Phospho)	1	6 v 6	0.26746	0.273675	7.87098	7.27705	7.36982	7.2384	7.57289	6.79961	6.67666	6.57289	6.90328	6.86419	6.76288	6.79961	234.1	155.1	165.4	151	190.4	111.4	102.3	95.2	119.7	116.5	108.6	111.4
D4A4K4	D4A4K4	Vps13c	Vacuolar protein sorting 13 homolog C	TTNSSLEEIIDK	Ambiguous	1	6 v 6	0.295805	0.273678	8.65821	8.1236	8.16641	8.03177	8.11218	7.45943	7.33002	7.09592	7.65105	7.44377	7.56758	7.55612	404	278.9	287.3	261.7	276.7	176	160.9	136.8	201	174.1	189.7	188.2
P32851	P32851; Q9QXG3	Stx1a	Syntaxin-1A (Neuron-specific antigen HPC-1) (Synaptotagmin-associated 35 kDa protein) (P35A)	TAKDSDDDDDVTVTVDR	S5(Phospho)	2	6 v 6	0.259331	0.273833	9.02292	8.54226	8.43962	8.29783	8.49825	7.79312	7.77873	7.62717	8.16942	7.97269	8.05202	8.17193	520.2	372.8	347.2	314.7	361.6	221.8	219.6	197.7	287.9	251.2	265.4	288.4
F1LP57	F1LP57; Q4KSH6; S4VP54	Map2k4	Mitogen-activated protein kinase kinase 4	THSIESSGK	S3(Phospho)	1	6 v 6	0.277947	0.274028	8.97068	8.44211	8.61508	8.3403	8.3403	7.59395	7.6893	7.70113	8.25456	7.86047	7.86913	8.1334	501.7	347.8	392.1	324.1	324.1	193.2	206.4	208.1	305.4	232.4	233.8	280.8
D3ZF26	D3ZF26	Tnks1bp1	Tankyrase 1-binding protein 1	VSGAGLSPSRK	S7(Phospho)	1	6 v 6	0.230513	0.274242	7.90026	7.30104	7.43463	7.61765	7.73606	6.7866	6.93192	7.03012	7.14466	7.09803	7.05311	6.98413	238.9	157.7	173	196.4	213.2	110.4	122.1	130.7	141.5	137	132.8	126.6
D4A4T0	D4A4T0; I6L9H8	Stub1	STIP1 homology and U-Box containing protein 1, isoform CRA_b (STIP1 homology and U-box-containing protein 1)	LGTGGGGSPDKSPSAQELK	S8(Phospho)	1	6 v 6	0.273627	0.27427	7.74483	6.86419	7.2937	7.17393	7.40939	6.59842	6.49506	6.55305	6.7252	6.61618	6.56071	6.78136	214.5	116.5	156.9	144.4	170	96.9	90.2	93.9	105.8	98.1	94.4	110
D4A3E3	D4A3E3	Arid1a	AT-rich interaction domain 1A	GPSPSPVGSPASVAQSR	S3(Phospho) S9(Phospho)	1	6 v 6	0.2306	0.274347	6.94134	6.23649	6.33628	6.46923	6.62936	5.9472	5.95652	5.8125	6.04221	5.94251	5.89482	6.00899	122.9	75.4	80.8	88.6	99	61.7	62.1	56.2	65.9	61.5	59.5	64.4
A0A0G2K2P5	A0A0G2K2P5; F1M4A0	Tjp1	Tight junction protein ZO-1 (Tight junction protein 1) (Zona occludens protein 1) (Zonula occludens protein 1)	VQIPVSHPDPDPVSDNEDDSYDEDVHDPR	S14(Phospho) Ambiguous	1	6 v 6	0.190597	0.274406	4.96809	4.38543	4.85798	4.64962	4.62059	4.38543	4.27053	4.20945	4.20945	4.19377	4.16993	4.12928	31.3	20.9	29	25.1	24.6	20.9	19.3	18.5	18.5	18.3	18	17.5
Q9Z0W5	Q9Z0W5; A0A0G2JWR2	Pacsin1	Protein kinase C and casein kinase substrate in neurons protein 1 (Dynamin proline-rich domain-interacting protein) (Dynamin PRD-interacting protein) (Synaptic, dynamin-associated protein I) (Syndapin-1) (Syndapin-I) (SdpI)	KAEGAALSNATGAVESTSQAGDRGSVSSYDR	Ambiguous	1	6 v 6	0.221435	0.274548	6.94953	6.52042	6.53605	6.27984	6.60733	5.82782	5.92362	6.13955	6.14364	6.06393	6.02237	6.02237	123.6	91.8	92.8	77.7	97.5	56.8	60.7	70.5	70.7	66.9	65	65
B2GUY4	B2GUY4; D4A559	Dmtn	Dematin actin-binding protein (Epb4.9 protein)	DSSVPGSPSNIVAK	S7(Phospho)	2	6 v 6	0.183703	0.274717	8.89391	8.48502	8.48059	8.17343	8.36151	7.88509	8.11738	8.08534	8.07307	8.07682	8.02459	8.14313	475.7	358.3	357.2	288.7	328.9	236.4	277.7	271.6	269.3	270	260.4	282.7
Q6MG08	Q6MG08	Abcf1	ATP-binding cassette sub-family F member 1 (ATP-binding cassette 50)	QLSVPASDEEDEVPVPVPR	S3(Phospho) S7(Phospho)	1	6 v 6	0.234813	0.274783	5.89724	5.33985	5.33271	5.67525	5.49185	4.62059	5.0917	4.86295	5.07039	4.96347	5.06178	5.07468	59.6	40.5	40.3	51.1	45	24.6	34.1	29.1	33.6	31.2	33.4	33.7
Q68LP1	Q68LP1; A0A140TAC8	Mib2	E3 ubiquitin-protein ligase MIB2 (EC 2.3.2.27) (Mind bomb homolog 2) (RBSC-skeletrophin/dystrophin-like polypeptide) (RING-type E3 ubiquitin transferase MIB2)	RVSADGQPFQR	S3(Phospho)	1	6 v 6	0.217355	0.274812	6.91049	6.38198	6.55459	6.41447	6.48543	5.71425	5.94017	5.926	6.12309	6.05961	6.09592	6.30925	120.3	83.4	94	85.3	89.6	52.5	61.4	60.8	69.7	66.7	68.4	79.3
Q3MID8	Q3MID8; G3V7S5	Senp3	Senp3 protein (Fragment)	GSPPVPSGPPMEEDGLR	S2(Phospho)	1	6 v 6	0.257114	0.274986	6.29829	5.94251	5.91648	5.79961	5.91886	5.1819	5.26679	5.23649	5.59694	5.14568	5.20555	5.35403	78.7	61.5	60.4	55.7	60.5	36.3	38.5	37.7	48.4	35.4	36.9	40.9
F1MAK1	F1MAK1; A0A0G2K4C8	Fnbp4	Formin-binding protein 4	ATSPESTSR	S3(Phospho)	1	6 v 6	0.257506	0.27509	8.88631	8.23554	8.1639	8.44045	8.51964	7.75822	7.73132	7.61029	7.92659	7.74953	7.92125	7.80993	473.2	301.4	286.8	347.4	367	216.5	212.5	195.4	243.3	215.2	242.4	224.4
Q8VHQ7	Q8VHQ7; D3ZTZ2; G3V6G6	Sytl4	Synaptotagmin-like protein 4 (Exophilin-2) (Granuphilin)	SALEAESESLDSYTADSDSTSR	S9(Phospho)	2	6 v 6	0.199302	0.275102	6.53138	5.92837	6.02237	6.00225	6.24413	5.71425	5.56377	5.69209	5.72792	5.44626	5.75489	5.86542	92.5	60.9	65	64.1	75.8	52.5	47.3	51.7	53	43.6	54	58.3
A0A0G2K9R0	A0A0G2K9R0	Zswim8	Zinc finger, SWIM-type-containing 8	KQSAGPNSPTGGGGGGGSGGTR	S3(Phospho) S8(Phospho)	1	6 v 6	0.300021	0.275223	7.45368	6.64097	6.74953	6.88142	6.93546	6.02459	5.99774	5.99548	6.38024	6.22689	6.28355	6.23074	175.3	99.8	107.6	117.9	122.4	65.1	63.9	63.8	83.3	74.9	77.9	75.1
M0R9L0	M0R9L0; B2RYX0	Naca	Nascent polypeptide-associated complex subunit alpha	VQGEAVSNIQENTQTPTVQEESEEEEVDETGVEVK	S22(Phospho) T15(Phospho)	1	6 v 6	0.190132	0.275346	6.31288	5.95652	5.78921	5.77873	6.24793	5.49825	5.47897	5.49825	5.70044	5.62059	5.55766	5.59395	79.5	62.1	55.3	54.9	76	45.2	44.6	45.2	52	49.2	47.1	48.3
A0A0G2JZY3	A0A0G2KB70; A0A0G2JZY3	Reps1	RALBP1-associated Eps domain-containing 1	SHSGASPDNTAPPPPPPRPQPSHSR	S24(Phospho) S3(Phospho)	1	6 v 6	0.164539	0.275353	6.11894	5.63517	5.66959	5.87774	5.74685	5.3505	5.29278	5.27798	5.58195	5.37851	5.62059	5.52356	69.5	49.7	50.9	58.8	53.7	40.8	39.2	38.8	47.9	41.6	49.2	46
Q5RKG9	Q5RKG9	Eif4b	Eukaryotic translation initiation factor 4B	TGSESSQTGTSATSGR	S3(Phospho)	3	6 v 6	0.226473	0.275506	9.22038	8.51254	8.55459	8.67101	8.92095	8.14262	8.33807	8.2427	8.17842	8.21772	8.19229	8.25927	596.5	365.2	376	407.6	484.7	282.6	323.6	302.9	289.7	297.7	292.5	306.4
Q04400	Q04400; G3V9G1	Adcy5	Adenylate cyclase type 5 (EC 4.6.1.1) (ATP pyrophosphate-lyase 5) (Adenylate cyclase type V) (Adenylyl cyclase 5)	GGDDGGRGSRR	S9(Phospho)	1	6 v 6	0.197294	0.275534	7.21917	6.52356	6.72792	6.84549	6.74819	6.30561	6.24413	6.25927	6.7046	6.51728	6.3147	6.32373	149	92	106	115	107.5	79.1	75.8	76.6	104.3	91.6	79.6	80.1
P06300	F1M7S3; P06300	Pdyn	Proenkephalin-B (Beta-neoendorphin-dynorphin) (Preprodynorphin) [Cleaved into: Alpha-neoendorphin; Beta-neoendorphin; Big dynorphin (Big Dyn); Dynorphin A(1-17) (Dyn-A17) (Dynorphin A); Dynorphin A(1-13); Dynorphin A(1-8); Leu-enkephalin; Rimorphin (Dynorphin B) (Dyn-B) (Dynorphin B(1-13)); Leumorphin (Dynorphin B-29)]	SQENPNTYSEDLDV	S1(Phospho)	2	6 v 6	0.225811	0.275614	6.80735	6.59096	6.37504	6.49185	6.3837	5.81762	5.83036	5.71425	6.48543	6.06609	6.19377	6.04002	112	96.4	83	90	83.5	56.4	56.9	52.5	89.6	67	73.2	65.8
Q5RJK5	Q5RJK5	Cbx3	Chromobox 3 (Chromobox homolog 3 (HP1 gamma homolog, Drosophila)) (Chromobox homolog 3 (HP1 gamma homolog, Drosophila), isoform CRA_a)	KSLSDSESDDSK	S2(Phospho) S4(Phospho)	1	6 v 6	0.249939	0.275785	8.02735	7.16993	7.41785	7.59917	7.69	6.82018	6.91767	6.98413	7.13648	6.95187	6.90809	7.07253	260.9	144	171	193.9	206.5	113	120.9	126.6	140.7	123.8	120.1	134.6
P14841	P14841	Cst3	Cystatin-C (Cystatin-3)	LLGAPQEADASEEGVQR	S11(Phospho)	1	6 v 6	0.229612	0.27611	6.08746	5.64386	5.61765	5.39575	5.66959	5.01792	5.05311	4.89724	5.04439	5.1819	5.38198	5.33985	68	50	49.1	42.1	50.9	32.4	33.2	29.8	33	36.3	41.7	40.5
Q62785	Q62785	Pdap1	28 kDa heat- and acid-stable phosphoprotein (PDGF-associated protein) (PAP) (PDGFA-associated protein 1) (PAP1)	SLDSDESEDEDDDYQQK	S7(Phospho) Ambiguous	1	6 v 6	0.268382	0.276115	7.00225	6.38024	6.30925	6.54381	6.67101	5.65821	5.81762	5.78921	6.1375	5.91648	5.94017	5.97957	128.2	83.3	79.3	93.3	101.9	50.5	56.4	55.3	70.4	60.4	61.4	63.1
Q62785	Q62785	Pdap1	28 kDa heat- and acid-stable phosphoprotein (PDGF-associated protein) (PAP) (PDGFA-associated protein 1) (PAP1)	SLDSDESEDEDDDYQQK	S4(Phospho) S7(Phospho)	1	6 v 6	0.299872	0.276177	5.82273	5.05311	4.8679	5.37851	5.47573	4.65535	4.84298	4.43296	4.67243	4.49825	4.54844	4.41278	56.6	33.2	29.2	41.6	44.5	25.2	28.7	21.6	25.5	22.6	23.4	21.3
Q66H15	Q66H15	Rmdn3	Regulator of microtubule dynamics protein 3 (RMD-3) (Protein FAM82A2) (Protein FAM82C)	SQSLPNSLDYAQTSER	S3(Phospho)	2	6 v 6	0.259794	0.276391	6.57137	6.04221	5.97728	5.96116	6.07682	5.45286	5.51412	5.23649	5.55152	5.41954	5.41954	5.43962	95.1	65.9	63	62.3	67.5	43.8	45.7	37.7	46.9	42.8	42.8	43.4
D4AAY3	A0A0G2JTA7; D4AAY3	Rasal2	RAS protein activator like 2 (Predicted), isoform CRA_a (RAS protein activator-like 2)	SHESLLSPCSAVECLDLGR	S1(Phospho)	1	6 v 6	0.178135	0.276502	5.16993	4.96809	4.85798	4.82782	5.26679	4.54844	4.47249	4.42626	4.85798	4.56682	4.57289	4.79181	36	31.3	29	28.4	38.5	23.4	22.2	21.5	29	23.7	23.8	27.7
F1LT49	F1LT49	Lrrc47	Leucine-rich repeat-containing 47	RESGEGEEEVADSAR	S3(Phospho)	3	6 v 6	0.206495	0.276675	9.13109	8.53566	8.53722	8.64277	8.94457	8.09276	8.17792	8.21965	8.39917	8.32867	8.2724	8.40386	560.7	371.1	371.5	399.7	492.7	273	289.6	298.1	337.6	321.5	309.2	338.7
F1M842	F1M842	Tp53bp1	Tumor protein p53-binding protein 1	LQDDEAVDIEKPLLPSQPAVSPQASTPVSR	S21(Phospho) S29(Phospho)	1	6 v 6	0.290121	0.276753	5.69209	5.05311	5.3147	4.89724	5.15785	4.27053	4.2854	4.60881	4.65535	4.63807	4.53605	4.43296	51.7	33.2	39.8	29.8	35.7	19.3	19.5	24.4	25.2	24.9	23.2	21.6
D4A9U6	D4A9U6; A0A0G2K1U4; D5MTH0	Ubr2	E3 ubiquitin-protein ligase (EC 2.3.2.27)	ESSSSSPVAEAEGAIMEESSR	Ambiguous	1	6 v 6	0.247727	0.277035	5.2854	4.94017	4.75489	4.88264	5.10434	4.29278	4.19377	4.0268	4.78136	4.45943	4.49825	4.52982	39	30.7	27	29.5	34.4	19.6	18.3	16.3	27.5	22	22.6	23.1
Q9JLU4	A0A0U1RS13; A0A0G2K042; A0A0U1RRP5; Q9JLU4	Shank3	SH3 and multiple ankyrin repeat domains protein 3 (Shank3) (Proline-rich synapse-associated protein 2) (ProSAP2) (SPANK-2)	STSMQDTVR	S1(Phospho)	1	6 v 6	0.23691	0.277052	7.57213	7.06178	7.16289	6.94017	7.0542	6.47249	6.50303	6.4545	6.52356	6.42626	6.71973	6.75889	190.3	133.6	143.3	122.8	132.9	88.8	90.7	87.7	92	86	105.4	108.3
Q5U2N3	Q5U2N3	Pitpnm1	Membrane-associated phosphatidylinositol transfer protein 1 (Phosphatidylinositol transfer protein, membrane-associated 1) (PITPnm 1) (Pyk2 N-terminal domain-interacting receptor 2) (NIR-2)	RASTASCPPASSEAPDGPTNAAR	Ambiguous	1	6 v 6	0.237927	0.277151	7.58721	6.97613	6.97613	7.22689	7.24888	6.50144	6.65249	6.43962	6.72656	6.67243	6.56377	6.51096	192.3	125.9	125.9	149.8	152.1	90.6	100.6	86.8	105.9	102	94.6	91.2
B1WC16	B1WC16; Q7TP73; A0A0G2K1G0; A0A0G2K2S3	Bclaf1	BCL2-associated transcription factor 1, isoform CRA_a (Bclaf1 protein) (Mitochondrial fission regulator 2)	YSPSQNSPIHHIPSR	S7(Phospho)	1	6 v 6	0.183518	0.277245	6.2075	5.87283	5.86295	5.853	6.10224	5.44626	5.67243	5.47249	5.38888	5.39917	5.50779	5.59694	73.9	58.6	58.2	57.8	68.7	43.6	51	44.4	41.9	42.2	45.5	48.4
P49816	D3ZLW4; P49816; A0A0G2JSL4	Tsc2	Tuberin (Tuberous sclerosis 2 protein homolog)	SMSGGHGLR	Ambiguous	1	6 v 6	0.256026	0.277264	7.75087	7.05094	6.95187	7.08746	7.38284	6.56071	6.66391	6.60585	6.85175	6.70598	6.47411	6.52826	215.4	132.6	123.8	136	166.9	94.4	101.4	97.4	115.5	104.4	88.9	92.3
A0A0G2K1W1	A0A0G2K4A0; A0A0G2K1W1	Rab11fip5	RAB11 family-interacting protein 5	RGSVGEK	S3(Phospho)	1	6 v 6	0.279206	0.277388	9.00056	8.56339	8.29692	8.37547	8.39146	7.60066	7.80284	7.57365	8.24413	7.82718	7.85237	7.97269	512.2	378.3	314.5	332.1	335.8	194.1	223.3	190.5	303.2	227.1	231.1	251.2
M0R8J3	M0R8J3	Jmy	Junction mediating and regulatory protein, p53 cofactor	GRPEAAASSTALRSPGPR	Ambiguous	1	6 v 6	0.281945	0.277562	7.64241	6.72247	6.79181	6.81506	6.90809	6.1127	6.20555	6.39403	6.5157	6.1416	6.35931	6.54535	199.8	105.6	110.8	112.6	120.1	69.2	73.8	84.1	91.5	70.6	82.1	93.4
D3ZMD4	A0A0G2KAJ5; D3ZMD4	Ccdc85a	Coiled-coil domain containing 85A	SEGSPEHNK	Ambiguous	1	6 v 6	0.26862	0.277603	8.3936	7.52748	7.46516	7.57137	7.96347	7.09592	7.24982	7.11478	7.40854	7.26772	6.96578	7.25739	336.3	184.5	176.7	190.2	249.6	136.8	152.2	138.6	169.9	154.1	125	153
A0A0G2JXZ3	A0A0G2JXZ3	Atrx	ATP-dependent helicase ATRX (EC 3.6.4.12) (Transcriptional regulator ATRX)	HKLSLSDGESGEEKK	S10(Phospho) S4(Phospho) S6(Phospho)	1	6 v 6	0.320129	0.277652	8.15178	7.29921	6.96809	7.18587	7.33628	6.49346	6.58796	6.42962	6.77083	6.78921	6.86542	6.56224	284.4	157.5	125.2	145.6	161.6	90.1	96.2	86.2	109.2	110.6	116.6	94.5
A0A0G2KBB9; F1M9N9	A0A0G2KBB9; F1M5N3; A0A0G2K6R9; F1LM42; F1M9N9; A0A0G2KAS9; A0A0G2JZ56	NA	NA	KTSLVIVESTDDQPQVFEK	S3(Phospho)	1	6 v 6	0.283964	0.277825	6.92481	6.58646	6.61324	6.42794	6.52982	5.89724	5.64097	5.50144	6.29094	5.9542	6.00675	5.93546	121.5	96.1	97.9	86.1	92.4	59.6	49.9	45.3	78.3	62	64.3	61.2
F1LR10	F1LR10	Lima1	LIM domain and actin-binding protein 1 (Epithelial protein lost in neoplasm)	SPKPLSPSLR	S6(Phospho)	1	6 v 6	0.212865	0.277908	7.18289	6.71973	6.83794	6.86913	6.86295	6.26866	6.43463	6.42291	6.32012	6.24413	6.32912	6.16591	145.3	105.4	114.4	116.9	116.4	77.1	86.5	85.8	79.9	75.8	80.4	71.8
A0A0G2K6F1	A0A0G2K6F1; F1M9Y7	Tcp11l1	T-complex 11-like 1	VGRPHSSPPR	S6(Phospho)	1	6 v 6	0.234854	0.278135	7.83162	7.43546	7.3336	7.22304	7.32373	6.65964	6.81506	6.6851	6.92006	6.74685	6.90207	6.96694	227.8	173.1	161.3	149.4	160.2	101.1	112.6	102.9	121.1	107.4	119.6	125.1
F1LYA6	F1LYA6; O35823	Abi2	Abl-interactor 2	NMAPSQQSPVR	S8(Phospho)	3	6 v 6	0.209947	0.278264	9.15203	8.76089	8.74719	8.68965	8.95012	8.21383	8.26021	8.20506	8.53138	8.385	8.22014	8.34696	568.9	433.8	429.7	412.9	494.6	296.9	306.6	295.1	370	334.3	298.2	325.6
Q9JKC9	Q9JKC9; A0A096MJZ7	Synrg	Synergin gamma (AP1 subunit gamma-binding protein 1) (Gamma-synergin)	EDSASVKSLDLPSIGGSSVGK	S3(Phospho) S5(Phospho)	1	6 v 6	0.176862	0.27831	6.65105	6.2891	6.22689	6.30743	6.54689	5.74416	5.83542	6.12102	6.21723	6.08534	6.04002	5.90929	100.5	78.2	74.9	79.2	93.5	53.6	57.1	69.6	74.4	67.9	65.8	60.1
F1M062	F1M062	Larp1	La ribonucleoprotein 1, translational regulator	NTFTAWSDEDSDYEIDDRDVNK	S11(Phospho) S7(Phospho)	1	6 v 6	0.254239	0.278319	4.91169	3.90689	4.20163	4.35755	4.65535	3.71149	3.99095	4.06178	3.99095	3.91648	3.59694	3.8679	30.1	15	18.4	20.5	25.2	13.1	15.9	16.7	15.9	15.1	12.1	14.6
A0A0G2K2M9	A0A0G2K2M9	Srrm2	Serine/arginine repetitive matrix 2	SSSPVTELTARSPVKQDK	S3(Phospho) T9(Phospho)	1	6 v 6	0.253184	0.278407	6.84925	6.32012	6.4545	6.63952	6.70044	5.90929	5.82782	5.74416	6.10643	5.73606	6.0045	6.07468	115.3	79.9	87.7	99.7	104	60.1	56.8	53.6	68.9	53.3	64.2	67.4
F1LRZ9	F1LRZ9; A1L117; B0BMV0	Rundc3a	RUN domain-containing 3A	RHSFMSTEPLSAEASLSSDSQR	Ambiguous	1	6 v 6	0.226926	0.278505	5.0268	4.74953	4.89724	4.37851	4.71149	4.22497	4.41954	3.83794	4.26303	4.32912	4.06178	4.49825	32.6	26.9	29.8	20.8	26.2	18.7	21.4	14.3	19.2	20.1	16.7	22.6
Q8VBU2	A0A0G2JSV0; A0A0G2JSU4; Q8VBU2	Ndrg2	Protein NDRG2 (Antidepressant-related protein ADRG123) (N-myc downstream-regulated gene 2 protein) (NDRG1-related protein)	SRTLSQSSESGTLPSGPPGHTMEVSC	S5(Phospho) S8(Phospho) T3(Phospho)	1	6 v 6	0.305785	0.27859	4.73877	4.18587	4.03562	4.00899	4.27053	3.74416	3.27798	2.96347	3.9542	3.63227	3.6893	3.59694	26.7	18.2	16.4	16.1	19.3	13.4	9.7	7.8	15.5	12.4	12.9	12.1
P62961	Q3ZAV2; D3ZEV0; Q76MJ6; P62961	Ybx1	Y-box-binding protein 1 (YB-1) (Enhancer factor I subunit A) (EFI-A) (Nuclease-sensitive element-binding protein 1) (Y-box transcription factor)	NYQQNYQNSESGEKNEGSESAPEGQAQQR	S18(Phospho)	1	6 v 6	0.190019	0.278663	6.17393	5.78136	5.87036	5.60881	5.56682	5.16591	5.30012	5.23266	5.79442	5.53294	5.42291	5.66676	72.2	55	58.5	48.8	47.4	35.9	39.4	37.6	55.5	46.3	42.9	50.8
D4A060	D4A060; A0A0G2JUF2	Snx30	Sorting nexin-30	DMPHPLAGSSSEEAVGGDSTPSPDLLMAR	S19(Phospho) T20(Phospho) Ambiguous	1	6 v 6	0.287089	0.278765	4.20163	3.29278	3.39232	3.58496	3.6893	2.848	2.90689	2.926	2.8679	2.70044	3.12102	3.10434	18.4	9.8	10.5	12	12.9	7.2	7.5	7.6	7.3	6.5	8.7	8.6
F1M2K6	F1M2K6	Pkp4	Plakophilin 4	AEQYPGSPDSWV	S10(Phospho) S7(Phospho)	1	6 v 6	0.248114	0.27897	7.88692	7.17792	7.53294	7.39746	7.27705	6.89603	6.62644	6.73335	6.98413	6.74281	6.96924	6.84046	236.7	144.8	185.2	168.6	155.1	119.1	98.8	106.4	126.6	107.1	125.3	114.6
P15205	P15205	Map1b	Microtubule-associated protein 1B (MAP-1B) (Neuraxin) [Cleaved into: MAP1B heavy chain; MAP1 light chain LC1]	QPGVQSPSR	Ambiguous	1	6 v 6	0.32099	0.27901	8.45286	7.41363	7.37851	7.35843	7.46842	6.75889	6.88387	6.83794	6.79701	6.85549	7.05961	6.88996	350.4	170.5	166.4	164.1	177.1	108.3	118.1	114.4	111.2	115.8	133.4	118.6
M0RDJ7; M0RBL8	M0RDJ7; M0RBL8	NA	NA	GTDDSPK	S5(Phospho)	1	6 v 6	0.267658	0.279014	8.82018	8.24317	7.96867	8.31832	8.47371	7.63009	7.64746	7.50541	8.18488	7.67384	7.6886	7.80671	452	303	250.5	319.2	355.5	198.1	200.5	181.7	291	204.2	206.3	223.9
A0A0G2JXG7	A0A0G2JXG7; F1M0N7	Carmil1	Capping protein regulator and myosin 1 linker 1	SDSRGSPQGGR	S3(Phospho) S6(Phospho)	1	6 v 6	0.268314	0.279579	6.71287	6.10224	6.36632	6.43296	6.38198	5.65249	5.61176	5.46597	5.86542	5.70321	5.68089	5.65249	104.9	68.7	82.5	86.4	83.4	50.3	48.9	44.2	58.3	52.1	51.3	50.3
A0A0G2KA92	A0A0G2KA92; A0A096MJY0; D4AD08	Chd2	DNA helicase (EC 3.6.4.12)	AQTNDSDSDTESKR	S6(Phospho) S8(Phospho)	1	6 v 6	0.274631	0.279582	8.59842	8.02791	7.93782	8.20212	8.31198	7.39575	7.3837	7.40088	7.79442	7.41363	7.54071	7.47897	387.6	261	245.2	294.5	317.8	168.4	167	169	222	170.5	186.2	178.4
Q99PD6	Q99PD6	Tgfb1i1	Transforming growth factor beta-1-induced transcript 1 protein (Androgen receptor-associated protein of 55 kDa) (Hydrogen peroxide-inducible clone 5 protein) (Hic-5)	EGCPSPPGQTNK	S5(Phospho)	1	6 v 6	0.181271	0.279843	9.07361	8.85487	8.79928	8.76288	8.78921	8.31424	8.40216	8.23984	8.42962	8.24935	8.40854	8.3936	538.8	463	445.5	434.4	442.4	318.3	338.3	302.3	344.8	304.3	339.8	336.3
P0C6C0	P0C6C0; F1LNS0; A0A0G2K3J4	Sphkap	A-kinase anchor protein SPHKAP (SPHK1-interactor and AKAP domain-containing protein) (Sphingosine kinase type 1-interacting protein)	ASSVSK	S3(Phospho)	1	6 v 6	0.314247	0.279849	8.71115	7.75822	8.10591	8.37851	8.37808	7.53372	7.38974	7.05961	7.46516	7.55536	7.83099	7.71012	419.1	216.5	275.5	332.8	332.7	185.3	167.7	133.4	176.7	188.1	227.7	209.4
P97526	P97526; A0A0G2JWL3; F1LM28	Nf1	Neurofibromin (Neurofibromatosis-related protein NF-1)	SFDHLISDTK	S1(Phospho)	1	6 v 6	0.246528	0.279867	7.68159	6.98755	7.19869	7.26115	7.42878	6.59544	6.65535	6.73335	6.81121	6.72656	6.57137	6.56377	205.3	126.9	146.9	153.4	172.3	96.7	100.8	106.4	112.3	105.9	95.1	94.6
A0A0G2K2M9	A0A0G2K2M9	Srrm2	Serine/arginine repetitive matrix 2	GGSGYHSRSPTR	S9(Phospho) T11(Phospho)	1	6 v 6	0.18873	0.279927	7.85175	7.30469	7.19574	7.46271	7.57365	6.8009	6.96578	7.05094	7.16993	7.05853	7.13545	7.08215	231	158.1	146.6	176.4	190.5	111.5	125	132.6	144	133.3	140.6	135.5
O35413	F1LPM3; O35413	Sorbs2	Sorbin and SH3 domain-containing protein 2 (Arg-binding protein 2) (ArgBP2) (Arg/Abl-interacting protein 2) (Neural ArgBP2) (nArgBP2) (Sorbin)	VQSSPNLLAAGR	Ambiguous	1	6 v 6	0.217053	0.279931	7.33002	6.88142	6.69209	6.95303	6.95187	6.30378	6.51096	6.13955	6.52513	6.35755	6.51254	6.58496	160.9	117.9	103.4	123.9	123.8	79	91.2	70.5	92.1	82	91.3	96
D4A4K4	D4A4K4	Vps13c	Vacuolar protein sorting 13 homolog C	TTNSSLEEIIDK	T1(Phospho)	1	6 v 6	0.284478	0.279934	8.37374	7.82146	7.92244	7.8392	7.68229	7.14873	7.04985	6.8392	7.46679	7.1809	7.38111	7.33985	331.7	226.2	242.6	229	205.4	141.9	132.5	114.5	176.9	145.1	166.7	162
Q9JI66	Q9JI66; Q9QYA6	Slc4a4	Electrogenic sodium bicarbonate cotransporter 1 (Sodium bicarbonate cotransporter) (NBC-like protein) (Na(+)/HCO3(-) cotransporter) (Solute carrier family 4 member 4)	KGSLDSDNDDSDCPYSEK	S11(Phospho) S6(Phospho)	1	6 v 6	0.269029	0.279981	6.46107	5.76022	5.91886	5.84298	6.19574	5.05745	5.40939	5.31832	5.53916	5.53294	5.18982	5.58796	88.1	54.2	60.5	57.4	73.3	33.3	42.5	39.9	46.5	46.3	36.5	48.1
D3ZCC7	D3ZCC7	Six6	SIX homeobox 6 (Sine oculis-related homeobox 6 homolog (Drosophila) (Predicted))	SEGEGTPEVLGVASSPAASLSSK	Ambiguous	1	6 v 6	0.215547	0.280032	5.4822	4.87283	4.99095	5.3147	5.57592	4.67243	4.71149	4.89724	4.62644	4.69488	5.0917	4.73335	44.7	29.3	31.8	39.8	47.7	25.5	26.2	29.8	24.7	25.9	34.1	26.6
B2RZ74	B2RZ74	Snrnp70	U1 small nuclear ribonucleoprotein 70 kDa	YDERPGPSPLPHR	S8(Phospho)	1	6 v 6	0.171033	0.280036	6.38888	5.9472	6.22497	6.0045	6.38543	5.58195	5.65535	5.88509	6.05961	5.99095	5.73064	6.00899	83.8	61.7	74.8	64.2	83.6	47.9	50.4	59.1	66.7	63.6	53.1	64.4
D4A3E3	D4A3E3	Arid1a	AT-rich interaction domain 1A	NPQMPQYTSPQPGSALSPR	S17(Phospho)	1	6 v 6	0.186083	0.280089	6.03342	5.61176	5.64674	5.55152	5.84298	5.20555	5.15785	5.14975	5.31832	5.29646	5.30378	5.37156	65.5	48.9	50.1	46.9	57.4	36.9	35.7	35.5	39.9	39.3	39.5	41.4
P43138	Q99PF3; P43138	Apex1	DNA-(apurinic or apyrimidinic site) endonuclease (EC 3.1.-.-) (APEX nuclease) (APEN) (Apurinic-apyrimidinic endonuclease 1) (AP endonuclease 1) (REF-1) (Redox factor-1) [Cleaved into: DNA-(apurinic or apyrimidinic site) endonuclease, mitochondrial]	AAAEDGEEPKSEPETK	S11(Phospho)	2	6 v 6	0.258159	0.280281	9.96174	9.19746	9.28586	9.38974	9.64944	8.80671	8.73674	8.73843	9.05772	8.82464	8.81922	9.00478	997.2	587.1	624.2	670.8	803.1	447.8	426.6	427.1	532.9	453.4	451.7	513.7
O70593	O70593	Sgta	Small glutamine-rich tetratricopeptide repeat-containing protein alpha (Alpha-SGT) (Small glutamine-rich protein with tetratricopeptide repeats 1)	GPDRTPPSEEDSAEAER	S8(Phospho) T5(Phospho)	1	6 v 6	0.232378	0.280302	7.66107	7.2075	7.26679	7.18488	7.46107	6.63227	6.63807	6.73606	6.84046	6.67525	6.74281	6.78005	202.4	147.8	154	145.5	176.2	99.2	99.6	106.6	114.6	102.2	107.1	109.9
D3ZBL6	D3ZBL6	Nup160	Nucleoporin 160	LIRPEYAWIVQPASGAVSDRPGASPK	S24(Phospho)	1	6 v 6	0.21941	0.280319	6.4446	5.58496	5.81762	5.89724	6.15987	5.3505	5.49825	5.57592	5.57289	5.47897	5.35755	5.64674	87.1	48	56.4	59.6	71.5	40.8	45.2	47.7	47.6	44.6	41	50.1
F1LNR1; F1LNR0	F1LNR1; F1LNR0; A0A0G2JTD7; A0A0G2JUI5; F1LNQ9; A0A1B0GWS3	NA	NA	SQEDLNEPIKR	S1(Phospho)	1	6 v 6	0.218329	0.280432	7.69488	7.26115	7.07039	6.70874	7.17493	6.4822	6.63952	6.61176	6.85549	6.88387	6.83036	7.00787	207.2	153.4	134.4	104.6	144.5	89.4	99.7	97.8	115.8	118.1	113.8	128.7
Q9QZM5	Q9QZM5; A2VD09	Abi1	Abl interactor 1 (Abelson interactor 1) (Abi-1) (Eps8 SH3 domain-binding protein) (Eps8-binding protein) (e3B1)	THSGSSGGSGSR	Ambiguous	1	6 v 6	0.258143	0.280436	6.80478	6.08958	6.21529	6.31107	6.42122	5.49825	5.56071	5.77873	6.0045	5.79961	5.69766	5.67807	111.8	68.1	74.3	79.4	85.7	45.2	47.2	54.9	64.2	55.7	51.9	51.2
A1L1I3	Q3MUI2; A1L1I3	Numbl	Numb-like protein	SAAASGGPR	S1(Phospho)	1	6 v 6	0.270071	0.280479	8.67419	8.04056	8.04056	8.13289	8.3015	7.50383	7.33539	7.26772	7.6907	7.6703	7.80219	7.60881	408.5	263.3	263.3	280.7	315.5	181.5	161.5	154.1	206.6	203.7	223.2	195.2
Q6TQE1	Q6TQE1; A0A140TAG3	Zc3h18	Zinc finger CCCH domain-containing protein 18 (Nuclear protein NHN1)	GPAGSPCEEGDDAEEDGTSDLRDEASSVTR	S26(Phospho) S5(Phospho)	1	6 v 5	0.499817	0.280486	2.82782	1.32193	2.60881	3.30743	3.16993	NA	1.48543	1.80735	2.26303	1.63227	2.16993	1.53605	7.1	2.5	6.1	9.9	9	0	2.8	3.5	4.8	3.1	4.5	2.9
Q4KM62	Q4KM62; A0A0G2JZ34	Palmd	Palmdelphin	TELSPSRASPGK	S4(Phospho) Ambiguous	1	6 v 6	0.250829	0.280488	7.65821	6.90087	7.03342	7.06609	7.37938	6.63081	6.52982	6.36982	6.74147	6.67948	6.50462	6.69488	202	119.5	131	134	166.5	99.1	92.4	82.7	107	102.5	90.8	103.6
A0A0G2K781	A0A0G2K781; D3ZJW3	Ppfibp1	PPFIA-binding protein 1	SSSLGNLK	S3(Phospho)	1	6 v 6	0.195239	0.280634	7.26491	6.74147	7.04876	6.96463	6.98755	6.29094	6.39232	6.48704	6.56224	6.55766	6.54535	6.58796	153.8	107	132.4	124.9	126.9	78.3	84	89.7	94.5	94.2	93.4	96.2
D3ZNH2	D3ZNH2	Utp18	UTP18 small subunit processome component	GHLHGSSDDSEVEDEAVDNLSQK	S10(Phospho) S6(Phospho) S7(Phospho)	1	6 v 6	0.267793	0.280655	4.57289	4.15381	4.20163	4.12928	4.27053	3.44626	3.27798	3.79701	4.12928	3.27798	3.7866	3.82782	23.8	17.8	18.4	17.5	19.3	10.9	9.7	13.9	17.5	9.7	13.8	14.2
F1M4M5	F1M4M5	Gpatch8	G patch domain-containing 8	RSHDSDDSDYASSK	S2(Phospho) S5(Phospho) S8(Phospho)	1	6 v 6	0.269871	0.280692	7.2075	6.36982	6.29646	6.53138	6.51096	5.69488	5.926	5.73064	6.19771	6.10643	5.98413	6.07039	147.8	82.7	78.6	92.5	91.2	51.8	60.8	53.1	73.4	68.9	63.3	67.2
A0A0G2K2M9	A0A0G2K2M9	Srrm2	Serine/arginine repetitive matrix 2	SRSVSPCPK	S1(Phospho) S3(Phospho) S5(Phospho)	1	6 v 6	0.258694	0.280922	8.9655	8.32553	8.10852	8.5763	8.71973	7.89057	7.78529	7.68089	8.25125	7.89057	8.05094	7.96521	499.9	320.8	276	381.7	421.6	237.3	220.6	205.2	304.7	237.3	265.2	249.9
Q8K3X0	Q8K3X0; G3V793	Casc3	Protein CASC3 (Cancer susceptibility candidate gene 3 protein homolog) (Protein barentsz) (Btz)	QRASQDTEDEESGASGSDSGSPAR	S4(Phospho) T7(Phospho)	1	6 v 6	0.235394	0.280935	7.52591	6.73742	7.0433	7.10434	7.06824	6.27426	6.42122	6.4545	6.70598	6.54535	6.52513	6.76155	184.3	106.7	131.9	137.6	134.2	77.4	85.7	87.7	104.4	93.4	92.1	108.5
Q9EPJ0	A0A0G2K7X3; Q9EPJ0	Nucks1	Nuclear ubiquitous casein and cyclin-dependent kinase substrate 1	EMLLEDVGSEEEPEEDDEAPFQEK	S9(Phospho)	1	6 v 6	0.138774	0.280979	7.3837	7.10643	7.05202	7.10852	7.48462	6.94603	7.0864	7.03672	6.90207	6.84172	6.8125	6.84925	167	137.8	132.7	138	179.1	123.3	135.9	131.3	119.6	114.7	112.4	115.3
D4A4H0	D4A4H0; A0A096MJW8; A0A096MJ91; A0A096MJW5	Plch1	Phosphoinositide phospholipase C (EC 3.1.4.11)	KLPYHLGDDAEEGEVSDEDSADEIEDECK	S16(Phospho) S20(Phospho)	1	6 v 6	0.205412	0.281204	5.55459	5.05745	4.89239	5.10434	4.99548	4.3147	4.56071	4.76022	4.88264	4.60288	4.853	4.66676	47	33.3	29.7	34.4	31.9	19.9	23.6	27.1	29.5	24.3	28.9	25.4
D3ZL11	D3ZL11	Rbsn	Rabenosyn, RAB effector (Zinc finger, FYVE domain containing 20 (Predicted))	RGSISSMSSVSSVLDEKDDER	S12(Phospho) Ambiguous	1	6 v 6	0.25031	0.281304	7.00787	6.48543	6.34873	6.38543	6.75355	5.98641	5.87774	5.8505	6.13134	5.79181	5.96116	6.07895	128.7	89.6	81.5	83.6	107.9	63.4	58.8	57.7	70.1	55.4	62.3	67.6
A0A0G2KBB9; F1M9N9	A0A0G2KBB9; F1M5N3; A0A0G2K6R9; F1LM42; F1M9N9	NA	NA	LLRDPDGSAEDDSLEQTSLMESSGK	Ambiguous	1	6 v 6	0.246631	0.281342	6.2555	5.8802	5.84046	5.55152	5.66676	4.94953	5.35755	5.12102	5.25172	5.14568	5.22497	5.46923	76.4	58.9	57.3	46.9	50.8	30.9	41	34.8	38.1	35.4	37.4	44.3
F1LYB3	F1LYB3	Tmem132c	Transmembrane protein 132C	RPTRDSEEEEEEEQR	S6(Phospho)	3	6 v 6	0.284813	0.281387	8.14924	7.82591	7.6532	7.83289	7.81954	6.90328	7.0917	6.81378	7.35931	7.11478	7.17093	7.04439	283.9	226.9	201.3	228	225.9	119.7	136.4	112.5	164.2	138.6	144.1	132
D3ZGN0	D3Z881; D3ZGN0	Tbc1d4	TBC1 domain family, member 4	LGSVDSFER	S3(Phospho)	1	6 v 6	0.242975	0.281472	7.04985	6.45615	6.40429	6.42459	6.63517	5.77347	5.97269	6.09381	5.88753	5.91409	6.18388	6.01346	132.5	87.8	84.7	85.9	99.4	54.7	62.8	68.3	59.2	60.3	72.7	64.6
A0A096MJN4	A0A096MJN4; E9PST0; Q6XUZ7; Q5I0G8; A0A096MJT3	2004-09-01	Septin 4	LTRESGTDFPIPAVPPGTDPETEK	Ambiguous	1	6 v 6	0.25161	0.281583	7.52435	6.65392	7.07039	7.08852	6.91886	6.32012	6.2114	6.32912	6.63081	6.47411	6.58646	6.56682	184.1	100.7	134.4	136.1	121	79.9	74.1	80.4	99.1	88.9	96.1	94.8
Q4QQU1	Q4QQU1; G3V8F3	Bud13	BUD13 homolog	QAHNHSPAAAQHR	S6(Phospho)	1	6 v 6	0.229719	0.281843	4.00899	3.40599	3.80735	3.40599	3.27798	3.20163	2.88753	2.88753	3.33628	2.848	3.20163	3.39232	16.1	10.6	14	10.6	9.7	9.2	7.4	7.4	10.1	7.2	9.2	10.5
D3ZAY8	D3ZAY8	Pnn	Pinin	SISESSR	Ambiguous	1	6 v 6	0.308103	0.28185	8.90268	7.99774	7.89785	8.04494	8.15735	7.33628	7.50462	7.42038	7.43212	7.35931	7.52121	7.40854	478.6	255.6	238.5	264.1	285.5	161.6	181.6	171.3	172.7	164.2	183.7	169.9
D3Z9Z9	D3Z9Z9	Smarcad1	SWI/SNF-related matrix-associated actin-dependent regulator of chromatin subfamily A containing DEAD/H box 1 (EC 3.6.4.12)	KLSSSSEAYEEDEANDDQSLK	S3(Phospho) Ambiguous	1	6 v 6	0.252311	0.28185	4.72247	4.09592	4.2854	4.62059	4.53605	3.6893	3.65535	3.848	4	3.80735	3.97269	3.59694	26.4	17.1	19.5	24.6	23.2	12.9	12.6	14.4	16	14	15.7	12.1
Q5XI81	A0A3G2LW22; Q5XI81; A0A0G2JWD2	Fxr1	Fragile X mental retardation syndrome-related protein 1	RGPNYTSGYGTNSELSNPSETESER	S19(Phospho)	2	6 v 6	0.231834	0.282082	6.74147	6.03342	6.11894	6.11686	6.31651	5.83289	5.79701	5.53916	5.71149	5.56071	5.60881	5.82018	107	65.5	69.5	69.4	79.7	57	55.6	46.5	52.4	47.2	48.8	56.5
Q9EST6	Q9EST6; F1LP34	Anp32b	Acidic leucine-rich nuclear phosphoprotein 32 family member B (Proliferation-related acidic leucine-rich protein PAL31)	RETDDEGEDD	T3(Phospho)	1	6 v 6	0.25416	0.28223	7.84987	7.05094	7.18488	7.31016	7.4363	6.56986	6.60288	6.78921	6.90929	6.64962	6.74819	6.83668	230.7	132.6	145.5	158.7	173.2	95	97.2	110.6	120.2	100.4	107.5	114.3
D3ZA21	D3ZA21	Plekhg3	Pleckstrin homology and RhoGEF domain-containing G3	RSSLAAEDGK	S2(Phospho) S3(Phospho)	1	6 v 6	0.225382	0.282283	7.38111	6.73064	6.8802	7.0607	7.33628	6.49825	6.49346	6.42291	6.80349	6.58496	6.36107	6.60585	166.7	106.2	117.8	133.5	161.6	90.4	90.1	85.8	111.7	96	82.2	97.4
A0A0G2KB60	A0A0G2KB60	Rps6kc1	Non-specific serine/threonine protein kinase (EC 2.7.11.1)	GVDLLLEGVQGESSPTR	S14(Phospho)	1	6 v 6	0.238202	0.282406	7.04111	6.4822	6.59991	6.63662	6.62205	6.0268	6.12722	6.12102	6.17592	5.87036	5.94486	5.94486	131.7	89.4	97	99.5	98.5	65.2	69.9	69.6	72.3	58.5	61.6	61.6
Q5U2U7	Q5U2U7	Rnmt	mRNA cap guanine-N7 methyltransferase (EC 2.1.1.56) (RG7MT1) (mRNA (guanine-N(7))-methyltransferase) (mRNA cap methyltransferase)	ASVDSETESSPGVNETAAASGQR	S10(Phospho) Ambiguous	1	6 v 6	0.208775	0.282556	5.91886	5.37851	5.34341	5.55459	5.70321	4.96809	4.94017	5.04439	5.20945	5.05311	5.10434	4.96809	60.5	41.6	40.6	47	52.1	31.3	30.7	33	37	33.2	34.4	31.3
A0A0G2JUG7	A0A0G2JUG7	Iqsec1	IQ motif and SEC7 domain-containing protein 1	SLSESYELSSDLQDK	S1(Phospho)	2	6 v 6	0.249072	0.282804	7.84549	7.3672	7.52199	7.14466	7.32283	6.6865	6.82146	6.81121	6.87652	6.76686	6.68089	6.79831	230	165.1	183.8	141.5	160.1	103	113.1	112.3	117.5	108.9	102.6	111.3
P15205	P15205	Map1b	Microtubule-associated protein 1B (MAP-1B) (Neuraxin) [Cleaved into: MAP1B heavy chain; MAP1 light chain LC1]	HMDPPPAPMQDRSPSPR	S13(Phospho) S15(Phospho)	3	6 v 6	0.225057	0.282842	8.53761	8.17542	7.99605	8.05311	8.09487	7.50938	7.70736	7.36457	8.00506	7.60288	7.45286	7.73809	371.6	289.1	255.3	265.6	273.4	182.2	209	164.8	256.9	194.4	175.2	213.5
D3ZGN7	D3ZGN7	Mical3	F-actin monooxygenase (EC 1.14.13.225)	GPSQVSSPSQPPQK	S6(Phospho) S7(Phospho)	1	6 v 6	0.217275	0.282858	6.63952	6.09381	6.25927	6.2114	6.15785	5.71973	5.58195	5.57289	6.03562	5.64674	5.6865	5.8125	99.7	68.3	76.6	74.1	71.4	52.7	47.9	47.6	65.6	50.1	51.5	56.2
Q6QLN3	Q6QLN3	Nop53	Ribosome biogenesis protein NOP53	EMCEGLLEESEDEDGPGCAEQPEADDGATETSPTGAAGPEK	S10(Phospho)	1	6 v 6	0.241898	0.282898	4.66107	3.926	4.58496	4.59096	4.33628	3.82782	3.7761	3.89724	3.926	3.74416	3.79701	3.64386	25.3	15.2	24	24.1	20.2	14.2	13.7	14.9	15.2	13.4	13.9	12.5
P30427	A0A0G2K1J5; Q6S3A5; F7F9U6; P30427; Q6S3A3; Q6S395; Q6S3A4; Q6S399; Q6S398; Q6S3A1; Q6S3A0; Q6S396	Plec	Plectin (PCN) (PLTN) (Plectin-1)	QITVEELVR	T3(Phospho)	1	6 v 6	0.228455	0.282943	6.93782	6.04658	6.52826	6.49025	6.66676	5.89239	5.926	6.04002	6.15178	6.17393	5.84549	6.04221	122.6	66.1	92.3	89.9	101.6	59.4	60.8	65.8	71.1	72.2	57.5	65.9
A0A0G2JWD6	A0A0G2JWD6; D3ZIF5	Ap3b1	AP-3 complex subunit beta	SASEDREK	S1(Phospho)	1	6 v 6	0.24761	0.282973	8.37243	7.91229	8.00506	8.16842	8.27053	7.46597	7.51017	7.37591	7.50144	7.34784	7.49905	7.40259	331.4	240.9	256.9	287.7	308.8	176.8	182.3	166.1	181.2	162.9	180.9	169.2
Q75QC5	Q75QC5; Q75QC6; F7EXH3; F7FKH2	Zmynd11	BS69-gamma (Zinc finger, MYND domain containing 11)	AQSPDSCR	S3(Phospho)	1	6 v 6	0.171589	0.282994	6.72383	6.13545	6.0917	6.37504	6.64386	6.08746	6.03562	6.0045	6.05311	5.99548	6.03122	5.95187	105.7	70.3	68.2	83	100	68	65.6	64.2	66.4	63.8	65.4	61.9
A1L1I3	A0A0G2K9C5; Q3MUI2; A1L1I3	Numbl	Numb-like protein	TPSEAER	S3(Phospho)	2	6 v 6	0.250836	0.283092	9.75856	9.45121	9.36085	9.16817	9.27659	8.62571	8.6435	8.56186	8.88325	8.6575	8.86913	8.82241	866.2	700	657.5	575.3	620.2	395	399.9	377.9	472.2	403.8	467.6	452.7
F1M7M4	Q4G045; F1M7M4	Bmp2k	BMP-2-inducible kinase	TEHSPNQK	S4(Phospho)	1	6 v 6	0.178948	0.283144	7.75288	7.44791	7.25739	7.43296	7.42626	6.90569	6.97613	6.94251	7.18488	6.84549	7.08852	7.03782	215.7	174.6	153	172.8	172	119.9	125.9	123	145.5	115	136.1	131.4
B4F7F3	B4F7F3	Arvcf	ARVCF, delta catenin family member (Arvcf protein)	RSPSVDSTR	S4(Phospho) S7(Phospho)	1	6 v 6	0.259574	0.283186	8.34961	7.45861	7.52982	7.51885	7.48623	7.06286	6.88509	6.91409	7.34163	7.04549	7.19377	7.22882	326.2	175.9	184.8	183.4	179.3	133.7	118.2	120.6	162.2	132.1	146.4	150
Q5U318	Q5U318	Pea15	Astrocytic phosphoprotein PEA-15 (15 kDa phosphoprotein enriched in astrocytes)	QPSEEEIIK	S3(Phospho)	2	6 v 6	0.265815	0.283242	9.63118	9.0474	8.94251	8.93634	9.09249	8.30104	8.33181	8.28216	8.7269	8.47816	8.47046	8.55536	793	529.1	492	489.9	545.9	315.4	322.2	311.3	423.7	356.6	354.7	376.2
P12839	G3V7S2; P12839	Nefm	Neurofilament medium polypeptide (NF-M) (160 kDa neurofilament protein) (Neurofilament 3) (Neurofilament triplet M protein)	AEEEGGSEEEVGDK	S7(Phospho)	1	6 v 6	0.280771	0.283381	4.93074	4.03562	4.23266	4.19377	4.29278	3.33628	3.51096	3.49825	3.85798	3.94486	3.76553	3.89724	30.5	16.4	18.8	18.3	19.6	10.1	11.4	11.3	14.5	15.4	13.6	14.9
F1M7Q7	Q5XI11; F1M7Q7; Q498M3	Otud4	Ubiquitinyl hydrolase 1 (EC 3.4.19.12)	EESSEDENEVSNILR	S3(Phospho) S4(Phospho)	1	6 v 6	0.239038	0.283394	6.12722	5.36107	5.56986	5.4363	5.63227	5.05745	4.90207	5.03122	5.24413	4.84298	5.04876	5.36107	69.9	41.1	47.5	43.3	49.6	33.3	29.9	32.7	37.9	28.7	33.1	41.1
Q7TQ20	Q7TQ19; Q7TQ20; A0A0G2JSM0	Dnajc2	DnaJ homolog subfamily C member 2 (Gliosarcoma-related antigen MIDA1) (Zuotin-related factor 1)	NASTSFQELEDK	S3(Phospho) T4(Phospho)	1	6 v 6	0.260882	0.283481	5.82273	5.16993	5.46923	4.90207	5.53916	4.47249	4.72247	4.91648	4.72247	4.93546	4.73877	5.05311	56.6	36	44.3	29.9	46.5	22.2	26.4	30.2	26.4	30.6	26.7	33.2
P97526	P97526; A0A0G2JWL3; F1LM28	Nf1	Neurofibromin (Neurofibromatosis-related protein NF-1)	SMSLDMGQPSQANTK	Ambiguous	1	6 v 6	0.262444	0.283602	6.54381	5.90929	6.13545	5.93074	6.21335	5.30378	5.23649	5.56986	5.54226	5.47573	5.59096	5.49825	93.3	60.1	70.3	61	74.2	39.5	37.7	47.5	46.6	44.5	48.2	45.2
Q9WTP0	Q9WTP0; D4A9L5; D3ZMI4; A0A0G2K0F3; A0A0G2K0B2	Epb41l1	Band 4.1-like protein 1 (Erythrocyte membrane protein band 4.1-like 1) (Neuronal protein 4.1) (4.1N)	SLPELDRDKSDSETEGLVFAR	S10(Phospho)	2	6 v 6	0.23237	0.283764	8.46597	8.14822	8.10957	7.94544	7.89724	7.29921	7.45039	7.34873	7.70252	7.49506	7.60733	7.60214	353.6	283.7	276.2	246.5	238.4	157.5	174.9	163	208.3	180.4	195	194.3
D3ZXN9; A0A0G2JU91	D3ZXN9; A0A0G2JU91	NA	NA	GSPHSEGGKRSPEPSK	S11(Phospho) S2(Phospho)	1	6 v 6	0.235506	0.283924	7.66747	7.04549	7.24888	7.25833	7.50938	6.57894	6.69627	6.79961	6.92362	6.65964	6.61029	6.90087	203.3	132.1	152.1	153.1	182.2	95.6	103.7	111.4	121.4	101.1	97.7	119.5
P09414	A0A0G2K5I9; P09414; A0A0G2K4J4; Q63785; Q9QY90; Q63573; Q63783; F1LRV0	Nfia	Nuclear factor 1 A-type (NF1-A) (Nuclear factor 1/A) (CCAAT-box-binding transcription factor) (CTF) (Nuclear factor I/A) (NF-I/A) (NFI-A) (TGGCA-binding protein)	LKSVEDEMDSPGEEPFYTGQGR	S10(Phospho) S3(Phospho)	1	6 v 6	0.346641	0.283984	6.16189	5.25172	4.82273	4.84298	4.8125	4.46597	4.54844	4.49185	4.81762	4.49185	4.47897	4.01792	71.6	38.1	28.3	28.7	28.1	22.1	23.4	22.5	28.2	22.5	22.3	16.2
F1M7S3	F1M7S3	Pdyn	Alpha-neoendorphin (Beta-neoendorphin) (Beta-neoendorphin-dynorphin) (Big dynorphin) (Dynorphin A(1-13)) (Dynorphin A(1-17)) (Dynorphin A(1-8)) (Dynorphin B) (Dynorphin B(1-13)) (Dynorphin B-29) (Leu-enkephalin) (Leumorphin) (Preprodynorphin) (Proenkephalin-B) (Rimorphin)	SSEMAGDEDR	S1(Phospho)	5	6 v 6	0.24259	0.284087	9.57497	9.20139	9.18735	9.02348	9.03425	8.52121	8.49945	8.33002	8.93752	8.47897	8.57667	8.79961	762.7	588.7	583	520.4	524.3	367.4	361.9	321.8	490.3	356.8	381.8	445.6
F1LR10	F1LR10	Lima1	LIM domain and actin-binding protein 1 (Epithelial protein lost in neoplasm)	ELSVEEQIKR	S3(Phospho)	1	6 v 6	0.285184	0.284334	7.60363	6.92837	6.848	6.80607	6.80607	6.17792	6.31832	5.98413	6.23649	6.37156	6.54689	6.38024	194.5	121.8	115.2	111.9	111.9	72.4	79.8	63.3	75.4	82.8	93.5	83.3
D4ABH1	D4ABH1	Scaf11	SR-related CTD-associated factor 11	RSESGSPR	S2(Phospho) S4(Phospho) S6(Phospho)	1	6 v 6	0.213944	0.284584	7.94837	7.3637	7.18982	7.37156	7.73471	6.99774	7.01458	6.95884	7.30652	7.12516	6.90328	6.99661	247	164.7	146	165.6	213	127.8	129.3	124.4	158.3	139.6	119.7	127.7
D3ZSU3	D3ZSU3; A0A0G2K1G8	Slc7a14	Similar to solute carrier family 7, member 14 (Solute carrier family 7, member 14)	HKQNSEALIENDELDCSPE	S17(Phospho) S5(Phospho)	1	6 v 6	0.212479	0.284704	5.54844	5.77083	5.80993	5.18982	6.05745	5.23266	5.0268	5.04876	5.79181	5.50462	5.43962	5.65249	46.8	54.6	56.1	36.5	66.6	37.6	32.6	33.1	55.4	45.4	43.4	50.3
F1M842	F1M842	Tp53bp1	Tumor protein p53-binding protein 1	GGPGKLSPR	S7(Phospho)	1	6 v 6	0.260026	0.284759	7.69418	6.97842	6.95187	7.22593	7.48462	6.39746	6.60585	6.66676	6.73606	6.64386	6.59246	6.59246	207.1	126.1	123.8	149.7	179.1	84.3	97.4	101.6	106.6	100	96.5	96.5
O70188	O70188	Nfic	Nuclear factor 1	HKSGSMEEDVDTSPGGDYYTSPNSPTSSSR	Ambiguous Ambiguous	1	6 v 6	0.258219	0.284863	6.4545	5.88264	5.87529	5.77083	6.00899	5.39232	5.12516	5.27053	5.59694	5.15785	5.38888	5.42626	87.7	59	58.7	54.6	64.4	42	34.9	38.6	48.4	35.7	41.9	43
Q9WUI9	F1MA61; Q9WUI9	Ncoa2	Nuclear receptor coactivator 2 (NCoA-2) (Transcriptional intermediary factor 2)	QEPASPK	S5(Phospho)	2	6 v 6	0.240105	0.285011	9.68825	9.14415	9.14032	9.1581	9.37851	8.55766	8.49105	8.63735	8.86975	8.64422	8.7418	8.72758	825	565.8	564.3	571.3	665.6	376.8	359.8	398.2	467.8	400.1	428.1	423.9
P15205	P15205	Map1b	Microtubule-associated protein 1B (MAP-1B) (Neuraxin) [Cleaved into: MAP1B heavy chain; MAP1 light chain LC1]	SPDTSAYCYETMEK	S1(Phospho)	3	6 v 6	0.233516	0.285144	7.61102	7.29921	7.25172	6.96463	6.95652	6.66107	6.65964	6.37504	6.89724	6.55766	6.57743	6.69488	195.5	157.5	152.4	124.9	124.2	101.2	101.1	83	119.2	94.2	95.5	103.6
P63074	P63074; A0A1W2Q627	Eif4e	Eukaryotic translation initiation factor 4E (eIF-4E) (eIF4E) (eIF-4F 25 kDa subunit) (mRNA cap-binding protein)	SGSTTK	S3(Phospho)	2	6 v 6	0.272028	0.285282	9.88798	9.21699	8.97871	9.195	9.46168	8.56758	8.76818	8.56758	8.75789	8.67807	8.62132	8.61839	947.5	595.1	504.5	586.1	705.1	379.4	436	379.4	432.9	409.6	393.8	393
Q62835	Q5EBC7; Q62835	Rabep2	Rab GTPase-binding effector protein 2 (MP13 protein) (Rabaptin-5beta)	QPASLHGSTELLPLSR	S4(Phospho) S8(Phospho)	1	6 v 6	0.217595	0.285441	7.83857	7.12309	7.12309	7.31651	7.41278	6.82909	6.65105	6.83415	7.1334	6.75889	6.91289	6.90448	228.9	139.4	139.4	159.4	170.4	113.7	100.5	114.1	140.4	108.3	120.5	119.8
Q5BJP5	Q5BJP5	Tmem230	Transmembrane protein 230	LSSTDDGYIDLQFK	T4(Phospho)	2	6 v 6	0.253976	0.285588	8.2937	7.53528	7.62352	7.67455	7.83983	7.14568	7.12928	7.10224	7.21529	6.97269	7.12412	7.27146	313.8	185.5	197.2	204.3	229.1	141.6	140	137.4	148.6	125.6	139.5	154.5
D4A6H8	D4A6H8	Ctnna2	Alpha N-catenin (Catenin alpha-2)	HISPVQALSEFK	S3(Phospho)	1	6 v 6	0.23706	0.285694	7.88692	7.4545	7.31379	7.2854	7.41363	6.77873	6.77873	6.67525	7.19279	6.84046	6.82273	6.95187	236.7	175.4	159.1	156	170.5	109.8	109.8	102.2	146.3	114.6	113.2	123.8
F1LVX1	F1LVX1	Dnajc1	DnaJ heat shock protein family (Hsp40) member C1 (RCG55742)	QKDFDISEQNDSSDEERPR	S12(Phospho) S13(Phospho)	1	6 v 6	0.220082	0.285768	7.39489	6.90929	6.8189	7.07682	7.07575	6.37851	6.41278	6.30378	6.56682	6.38716	6.71425	6.60733	168.3	120.2	112.9	135	134.9	83.2	85.2	79	94.8	83.7	105	97.5
O70277	O70277; G3V8D6	Trim3	Tripartite motif-containing protein 3 (Brain-expressed RING finger protein) (RING finger protein 22)	RPSSMYSTGGK	S3(Phospho)	2	6 v 6	0.24262	0.28584	8.79831	8.31651	8.40472	8.34651	8.3015	7.65607	7.71836	7.56224	8.09011	7.808	7.77281	7.94075	445.2	318.8	338.9	325.5	315.5	201.7	210.6	189	272.5	224.1	218.7	245.7
D4A3G2	D4A3G2; D3ZML3	Cdk11b	Cyclin-dependent kinase 11B	RGTSPRPPEGGLGYSQLGDDDLK	S4(Phospho) T3(Phospho)	1	6 v 6	0.259663	0.285901	6.85425	6.07039	6.30378	6.44791	6.30195	5.84298	5.84298	5.43962	5.94486	5.74953	5.59395	5.73335	115.7	67.2	79	87.3	78.9	57.4	57.4	43.4	61.6	53.8	48.3	53.2
Q6KC51	A0A0H2UHF9; Q6KC51; A0A0G2JTB5; A0A140TAH7; A0A0G2JXC7	Ablim2	Actin-binding LIM protein 2 (abLIM-2) (Actin-binding LIM protein family member 2)	TSSESIVSVPASSTSGSPSR	S12(Phospho)	1	6 v 6	0.241022	0.285929	6.36457	5.61176	5.91169	6.03122	6.28355	5.47897	5.45286	5.32912	5.59096	5.26679	5.34696	5.7866	82.4	48.9	60.2	65.4	77.9	44.6	43.8	40.2	48.2	38.5	40.7	55.2
O88453	O88453; A0A0G2JW97; A0A0G2JZI0; M0RBF0	Safb	Scaffold attachment factor B1 (SAF-B) (SAF-B1)	SGSRGTER	S1(Phospho) S3(Phospho)	1	6 v 6	0.274231	0.286007	8.63988	7.90809	7.89966	7.95768	8.25644	7.30743	7.31922	7.42375	7.60955	7.44626	7.40429	7.44045	398.9	240.2	238.8	248.6	305.8	158.4	159.7	171.7	195.3	174.4	169.4	173.7
Q792G6	Q792G6	Gnas	Neuroendocrine secretory protein 55 (NESP55) [Cleaved into: LHAL tetrapeptide; GPIPIRRH peptide]	DPEESEERR	S5(Phospho)	2	6 v 6	0.220502	0.286066	8.84015	7.97039	8.35315	8.06555	8.50184	8.00113	7.77413	7.92778	7.89966	7.79246	7.75087	8.03947	458.3	250.8	327	267.9	362.5	256.2	218.9	243.5	238.8	221.7	215.4	263.1
Q5BJT1	Q5BJT1	Ankrd34a	Ankyrin repeat domain-containing protein 34A	RHSMQTEQIR	S3(Phospho)	1	6 v 6	0.228524	0.286191	7.41532	6.94017	6.80349	7.06609	7.0607	6.3345	6.42794	6.15785	6.72383	6.60437	6.58045	6.53761	170.7	122.8	111.7	134	133.5	80.7	86.1	71.4	105.7	97.3	95.7	92.9
P34900	Q6IRK3; P34900	Sdc2	Syndecan-2 (SYND2) (Fibroglycan) (Heparan sulfate proteoglycan core protein) (HSPG) (CD antigen CD362)	KPSSAAYQK	S3(Phospho)	1	6 v 6	0.291267	0.286282	8.74987	7.47411	7.83794	8.04712	8.20897	7.42375	7.50383	7.33985	7.6858	7.54535	7.1375	7.54612	430.5	177.8	228.8	264.5	295.9	171.7	181.5	162	205.9	186.8	140.8	186.9
B1WC47	B1WC47	RGD1304587	RGD1304587 protein (Similar to RIKEN cDNA 2310033P09, isoform CRA_a)	EHSQDSGRNPSHR	S3(Phospho) S6(Phospho)	1	6 v 6	0.265109	0.286411	8.43463	8.04603	7.99266	8.09592	8.41996	7.42038	7.39318	7.35491	7.71012	7.37417	7.45039	7.51885	346	264.3	254.7	273.6	342.5	171.3	168.1	163.7	209.4	165.9	174.9	183.4
P04157	P04157; Q6LDZ3	Ptprc	Receptor-type tyrosine-protein phosphatase C (EC 3.1.3.48) (Leukocyte common antigen) (L-CA) (T200) (CD antigen CD45)	KANSQDKIEFHNEVDGAK	S4(Phospho)	1	6 v 6	0.216778	0.286549	6.90087	6.35403	6.6453	6.31288	6.70183	6.01792	5.99322	6.25172	6.07039	5.94251	5.92125	6.05311	119.5	81.8	100.1	79.5	104.1	64.8	63.7	76.2	67.2	61.5	60.6	66.4
Q9JHX4	Q9JHX4	Casp8	Caspase-8 (CASP-8) (EC 3.4.22.61) [Cleaved into: Caspase-8 subunit p18; Caspase-8 subunit p10]	RMSTEGGEELPVSVLDEVTIK	T4(Phospho)	1	6 v 6	0.261843	0.286598	5.65535	4.97728	4.90207	5.16993	5.11686	4.20163	4.74953	4.80219	4.60288	4.2555	4.52982	4.57894	50.4	31.5	29.9	36	34.7	18.4	26.9	27.9	24.3	19.1	23.1	23.9
D4A3G2	D4A3G2; D3ZML3	Cdk11b	Cyclin-dependent kinase 11B	GTSPRPPEGGLGYSQLGDDDLK	Ambiguous	1	6 v 6	0.288537	0.286607	5.87529	5.1334	5.14975	5.2854	5.2817	4.24031	4.47897	4.64962	4.74953	4.64962	4.7866	4.63227	58.7	35.1	35.5	39	38.9	18.9	22.3	25.1	26.9	25.1	27.6	24.8
D3ZKX8	D3ZKX8	Fam169a	Family with sequence similarity 169, member A	SQSEEQSEASSEQLEQYAQSAEK	S11(Phospho) S7(Phospho)	1	6 v 6	0.230502	0.286648	5.81506	5.36107	5.55152	5.10434	5.37504	4.88753	4.74416	5.01346	4.99095	4.80735	4.79701	4.71699	56.3	41.1	46.9	34.4	41.5	29.6	26.8	32.3	31.8	28	27.8	26.3
F1LN45	F1LN45	Trpm3	Transient receptor potential cation channel, subfamily M, member 3	ANSYSAEEPSAPYAHTR	Ambiguous	1	6 v 6	0.227483	0.286691	7.00675	6.57894	6.71287	6.59694	6.67807	5.99548	5.94251	6.15785	6.26679	5.97499	6.15381	6.0917	128.6	95.6	104.9	96.8	102.4	63.8	61.5	71.4	77	62.9	71.2	68.2
D3ZTW7	D3ZTW7	Atpaf2	ATP synthase mitochondrial F1 complex assembly factor 2 (ATP synthase mitochondrial F1 complex assembly factor 2 (Predicted), isoform CRA_c)	ARTAAGTLFVHLCSESSTVK	S16(Phospho) Ambiguous Ambiguous	1	6 v 6	-0.348351	0.286696	4.0268	3.93546	3.32193	3.33628	4.01792	3.24793	2.82782	3.54844	2.60881	3.39232	2.58496	4.01792	16.3	15.3	10	10.1	16.2	9.5	7.1	11.7	6.1	10.5	6	16.2
Q9JKC9	Q9JKC9; A0A096MJZ7	Synrg	Synergin gamma (AP1 subunit gamma-binding protein 1) (Gamma-synergin)	QLSLEGAGLAIEEFKENTPSTK	S3(Phospho)	1	6 v 6	0.203183	0.287113	5.99774	5.67807	5.88753	5.73606	5.89482	5.1334	5.19771	5.21335	5.38198	5.45943	5.2891	5.20945	63.9	51.2	59.2	53.3	59.5	35.1	36.7	37.1	41.7	44	39.1	37
A0A0G2JZ88	A0A0G2JZ88	RGD1306556	Similar to hypothetical protein A530094D01	RSEVDSPGESLSWTPQPK	S10(Phospho) S6(Phospho) Ambiguous	1	6 v 6	0.21573	0.287206	6.90809	6.41447	6.26303	6.50462	6.60288	5.72247	6.08321	5.91648	6.04876	6.08958	6.02015	5.98413	120.1	85.3	76.8	90.8	97.2	52.8	67.8	60.4	66.2	68.1	64.9	63.3
A0A0G2K3H2	A0A0G2K3H2	Dock7	Dedicator of cytokinesis 7	SNSWVNTGPK	Ambiguous	1	6 v 6	0.261432	0.28733	7.82464	7.03122	7.22689	7.15076	7.38888	6.59246	6.65392	6.68089	6.82528	6.5744	6.48864	6.80993	226.7	130.8	149.8	142.1	167.6	96.5	100.7	102.6	113.4	95.3	89.8	112.2
F1LPI7	F1LPI7; Q4V8J1; A0A096MKF1	Ppip5k2	Inositol hexakisphosphate and diphosphoinositol-pentakisphosphate kinase (EC 2.7.4.21) (EC 2.7.4.24)	FFHHADEEEEEEEESPPER	S15(Phospho)	2	6 v 6	0.261357	0.287349	7.31107	6.60585	6.732	6.71973	7.03892	6.20945	6.29462	5.96347	6.34341	6.22689	6.04439	6.47086	158.8	97.4	106.3	105.4	131.5	74	78.5	62.4	81.2	74.9	66	88.7
A0A0G2K2M9	A0A0G2K2M9	Srrm2	Serine/arginine repetitive matrix 2	EISSSPTSK	S4(Phospho) S5(Phospho)	1	6 v 6	0.206412	0.287558	7.53528	7.13955	7.2891	7.30743	7.46842	6.83036	6.67525	6.71287	6.95536	6.64674	6.77347	6.82146	185.5	141	156.4	158.4	177.1	113.8	102.2	104.9	124.1	100.2	109.4	113.1
Q3MID8	Q3MID8; G3V7S5	Senp3	Senp3 protein (Fragment)	RLPGPRPSFDASASEEEEEEEEEDEEEVAAWR	S12(Phospho) S14(Phospho) S8(Phospho)	1	6 v 6	-0.456873	0.287672	3.45943	3.32193	1.63227	2.94486	2.48543	2.53605	2.58496	2.63227	1.1375	2	2.7866	3.39232	11	10	3.1	7.7	5.6	5.8	6	6.2	2.2	4	6.9	10.5
P16884	F1LRZ7; P16884	Nefh	Neurofilament heavy polypeptide (NF-H) (200 kDa neurofilament protein) (Neurofilament triplet H protein)	SPAEAKSPAEVK	S7(Phospho)	1	6 v 6	0.285879	0.287687	7.75956	6.95536	7.10538	7.12102	7.08852	6.52513	6.40769	6.23266	6.58346	6.41616	6.49185	6.47086	216.7	124.1	137.7	139.2	136.1	92.1	84.9	75.2	95.9	85.4	90	88.7
Q5M943	Q5M943; A0A0G2JZB6	Thumpd1	THUMP domain containing 1	FIDKDQQPSGSEGEDDDAEAALK	S11(Phospho) S9(Phospho)	1	6 v 6	0.219047	0.287709	7.41954	6.66676	6.92955	6.86047	7.06609	6.32553	6.31832	6.53761	6.55766	6.36982	6.44294	6.65964	171.2	101.6	121.9	116.2	134	80.2	79.8	92.9	94.2	82.7	87	101.1
Q812D1	F1SW39; Q566D6; Q812D1	Psip1	PC4 and SFRS1-interacting protein (Lens epithelium-derived growth factor)	QPCPSESDMVIDEDK	S5(Phospho)	1	6 v 6	0.257869	0.287714	6.56071	5.76553	5.94251	6.10014	6.22882	5.59395	5.41616	5.31107	5.56377	5.35755	5.42291	5.45943	94.4	54.4	61.5	68.6	75	48.3	42.7	39.7	47.3	41	42.9	44
F1M2D4	F1M2D4	Arhgap23	Rho GTPase-activating protein 23	RSSYLLAITTER	S3(Phospho)	1	6 v 6	0.263518	0.287754	7.06501	6.63227	6.6879	6.36807	6.50779	5.87283	5.96809	5.7252	6.2075	5.88264	5.88509	6.25927	133.9	99.2	103.1	82.6	91	58.6	62.6	52.9	73.9	59	59.1	76.6
Q5XI29	Q5XI29	Cpsf7	Cleavage and polyadenylation specificity factor subunit 7	DSGPLPSTVSEAEFEEIMK	S10(Phospho) S7(Phospho) T8(Phospho)	1	6 v 6	0.252528	0.28779	6.49346	5.8125	5.71973	5.60288	5.67243	5.1127	5.37851	5.19377	5.64386	5.17792	5.1334	5.62644	90.1	56.2	52.7	48.6	51	34.6	41.6	36.6	50	36.2	35.1	49.4
D3Z8E6	A0A0G2K5T1; D3Z8E6	Camsap1	Calmodulin-regulated spectrin-associated protein 1	SVHREESCSDSGTK	S1(Phospho)	1	6 v 6	0.280565	0.287864	8.44584	7.54998	7.70736	7.85922	7.92719	7.28263	6.96347	7.07146	7.36632	7.17891	7.33539	7.11998	348.7	187.4	209	232.2	243.4	155.7	124.8	134.5	165	144.9	161.5	139.1
A0A0G2K1P8	A0A0G2K1P8	Triobp	TRIO and F-actin-binding protein	TTQRDNPR	T2(Phospho)	1	6 v 6	0.212603	0.287991	7.38974	7.04876	7.04876	7.31651	7.51096	6.62352	6.57894	6.55919	6.94603	6.79572	6.78005	6.63517	167.7	132.4	132.4	159.4	182.4	98.6	95.6	94.3	123.3	111.1	109.9	99.4
A0A0G2K9F2	A0A0G2K9F2; Q5D022		NFACT-R_1 domain-containing protein	TQADPEDIAAHSGREELSSEDGEAIK	S12(Phospho) S18(Phospho) S19(Phospho)	1	6 v 6	0.24394	0.2881	5.41278	5.18982	4.90689	5.02237	5.04439	4.39232	4.76022	4.45286	4.6893	4.08746	4.43296	4.63807	42.6	36.5	30	32.5	33	21	27.1	21.9	25.8	17	21.6	24.9
B0BN72	B0BN72	Mcrip1	Mapk-regulated corepressor-interacting protein 1 (Protein FAM195B)	SPTNSSEIFTPAHEENVR	Ambiguous	1	6 v 6	0.264667	0.288249	5.16591	4.96347	4.90689	4.81762	4.79701	3.926	4.19377	4.27798	4.40599	4.04439	4.2854	4.1375	35.9	31.2	30	28.2	27.8	15.2	18.3	19.4	21.2	16.5	19.5	17.6
A6Y7S3	A6Y7S3	Kctd8	Potassium channel tetramerisation domain containing 8 (Predicted) (Potassium channel tetramerization domain containing 8)	RNSELFQSLISK	S3(Phospho)	1	6 v 6	0.258425	0.288298	7.22978	6.53605	6.76421	6.40088	7.03342	5.97499	6.2211	6.47411	6.56682	6.39403	5.86047	6.34518	150.1	92.8	108.7	84.5	131	62.9	74.6	88.9	94.8	84.1	58.1	81.3
D3ZM69	D3ZDT1; A0A0G2K162; D3ZM69; D3ZAY7; D3ZAY2	Epb41l2	Erythrocyte membrane protein band 4.1-like 2 (Similar to protein 4.1G (Predicted), isoform CRA_a)	SYSLVVAK	S1(Phospho)	1	6 v 6	0.184378	0.288439	7.00225	6.39403	7.03672	6.84549	7.16189	6.35931	6.34518	6.86542	6.80349	6.5157	6.46597	6.72928	128.2	84.1	131.3	115	143.2	82.1	81.3	116.6	111.7	91.5	88.4	106.1
A0A0G2KA27	A0A0G2KA27	Madd	MAP kinase-activating death domain protein	SLKEENFVASVELWNK	S1(Phospho)	1	6 v 6	0.261602	0.288587	7.57969	7.08215	7.18289	6.97613	7.04111	6.27426	6.43962	6.50144	6.87652	6.5345	6.31651	6.49825	191.3	135.5	145.3	125.9	131.7	77.4	86.8	90.6	117.5	92.7	79.7	90.4
Q2TL32	Q2TL32; A0A0G2JU89; F1LQI5	Ubr4	E3 ubiquitin-protein ligase UBR4 (EC 2.3.2.27) (N-recognin-4) (RING-type E3 ubiquitin transferase UBR4) (Zinc finger UBR1-type protein 1)	SNTPMGDKDDDDDDDADEK	T3(Phospho)	3	6 v 6	0.200933	0.288665	8.32598	7.6893	7.71218	7.79766	8.01792	7.26209	7.27612	7.40003	7.53605	7.4733	7.49265	7.53294	320.9	206.4	209.7	222.5	259.2	153.5	155	168.9	185.6	177.7	180.1	185.2
O55043	A0A0G2QC21; A3KMH4; O55043; Q923I5; Q52NK0	Arhgef7	Rho guanine nucleotide exchange factor 7 (Beta-Pix) (PAK-interacting exchange factor beta)	MSGFIYQGK	S2(Phospho)	3	6 v 6	0.253733	0.288668	10.5269	10.086	10.0708	9.978	10.0645	9.41827	9.3637	9.20506	9.64944	9.46046	9.51983	9.52493	1475.4	1086.9	1075.5	1008.5	1070.8	684.2	658.8	590.2	803.1	704.5	734.1	736.7
D4A9M4	B2GV12; A0A0G2K2G1; D4A9M4	Pphln1	Periphilin 1 (Periphilin 1 (Predicted), isoform CRA_a)	DTSPSSSSAVSSSK	S3(Phospho)	1	6 v 6	0.208873	0.288778	7.27612	6.74819	6.7211	7.06609	6.96463	6.32912	6.30195	6.40769	6.69905	6.3906	6.52669	6.29462	155	107.5	105.5	134	124.9	80.4	78.9	84.9	103.9	83.9	92.2	78.5
Q5U2U8	Q5U2U8; Q156J1	Bag3	BAG cochaperone 3 (Bcl2-associated athanogene 3) (RCG40209, isoform CRA_b)	ATSPFRSPVR	S7(Phospho)	1	6 v 6	0.22488	0.288793	7.22014	6.69766	6.84172	6.96924	7.08958	6.08958	6.35403	6.52199	6.76022	6.48059	6.2384	6.39575	149.1	103.8	114.7	125.3	136.2	68.1	81.8	91.9	108.4	89.3	75.5	84.2
B4F7F3	B4F7F3	Arvcf	ARVCF, delta catenin family member (Arvcf protein)	ALEDTADDTGELVEERPPFPAATAPLAQPERGSLGSLDR	S33(Phospho) S36(Phospho)	1	6 v 6	0.247417	0.288806	5.46271	4.59694	4.98185	5.26303	5.25927	4.86295	4.32193	4.15381	4.87774	4.59694	4.74953	4.69488	44.1	24.2	31.6	38.4	38.3	29.1	20	17.8	29.4	24.2	26.9	25.9
O70441; Q63537; P09951	P09951; Q63537; G3V733; O70441; A0A096MIT7	NA	NA	SFASLFSD	S1(Phospho)	1	3 v 2	0.29481	0.288914	1.926	2.07039	NA	1.88753	2.63227	NA	NA	NA	2.26303	NA	NA	NA	3.8	4.2	0	3.7	6.2	0	0	0	4.8	0	0	0
E9PST5	E9PST5	Acin1	Apoptotic chromatin condensation inducer 1	AESPAER	S3(Phospho)	2	6 v 6	0.205282	0.288914	8.51096	8.01848	7.96751	8.14517	8.24982	7.54381	7.51254	7.55459	7.89482	7.7211	7.6865	7.60733	364.8	259.3	250.3	283.1	304.4	186.6	182.6	188	238	211	206	195
Q5XIS1	F1LR78; Q5XIS1	Ssh3	Protein phosphatase Slingshot homolog 3 (EC 3.1.3.16) (EC 3.1.3.48) (SSH-like protein 3) (SSH-3L)	RQSFAVLR	S3(Phospho)	1	6 v 6	0.18863	0.289055	6.64818	5.9472	6.2891	6.1334	6.06393	5.96578	5.74685	5.71973	5.81762	5.64386	5.74953	5.77347	100.3	61.7	78.2	70.2	66.9	62.5	53.7	52.7	56.4	50	53.8	54.7
P16884	F1LRZ7; P16884	Nefh	Neurofilament heavy polypeptide (NF-H) (200 kDa neurofilament protein) (Neurofilament triplet H protein)	SPAEAKSPVEVK	S7(Phospho)	2	6 v 6	0.265755	0.289096	8.82655	8.18289	8.2635	8.31786	8.24555	7.62717	7.54071	7.46679	7.79377	7.68089	7.80219	7.60214	454	290.6	307.3	319.1	303.5	197.7	186.2	176.9	221.9	205.2	223.2	194.3
Q5M7V8	Q5M7V8	Thrap3	Thyroid hormone receptor-associated protein 3 (Thyroid hormone receptor-associated protein complex 150 kDa component) (Trap150)	FSGEEGEIEDDESGTENREEK	S13(Phospho)	2	6 v 6	0.206333	0.289157	8.072	7.47005	7.47168	7.56529	7.71218	7.08428	7.15076	7.04767	7.28817	7.04439	7.04767	7.29278	269.1	177.3	177.5	189.4	209.7	135.7	142.1	132.3	156.3	132	132.3	156.8
F1M0U5	F1M0U5	Nbas	NBAS subunit of NRZ tethering complex	AGEEDEGDVDSDWDHETSAK	S11(Phospho)	1	6 v 6	0.25631	0.289161	6.50303	5.87529	5.78398	5.93546	6.11061	5.45943	5.52982	5.15381	5.53605	5.53605	5.2555	5.2211	90.7	58.7	55.1	61.2	69.1	44	46.2	35.6	46.4	46.4	38.2	37.3
F2Z3T9	F2Z3T9	U2af2	U2 snRNP auxiliary factor large subunit	GAKEEHGGLIRSPR	S12(Phospho)	1	6 v 6	0.256296	0.289222	7.50303	7.02348	7.12516	7.35755	7.48784	6.58796	6.30925	6.59991	6.99095	6.55612	6.824	6.57743	181.4	130.1	139.6	164	179.5	96.2	79.3	97	127.2	94.1	113.3	95.5
Q4V893	Q4V893	Gpalpp1	GPALPP motifs-containing protein 1	GDDDSPKPVTR	S5(Phospho)	1	6 v 6	0.252164	0.289244	7.9629	7.24222	7.35138	7.37938	7.47735	6.85175	6.71012	6.7866	7.04549	6.72928	6.7866	6.83162	249.5	151.4	163.3	166.5	178.2	115.5	104.7	110.4	132.1	106.1	110.4	113.9
Q569C0	Q569C0	Tmem100	Transmembrane protein 100	RRESQTALVVNQR	S4(Phospho)	2	6 v 6	0.19667	0.289271	8.29186	7.86851	7.94193	7.97785	8.07253	7.49426	7.44874	7.32823	7.58646	7.49745	7.49825	7.49346	313.4	233.7	245.9	252.1	269.2	180.3	174.7	160.7	192.2	180.7	180.8	180.2
D3ZCG2	D3ZCG2; D3ZYN2; D4A1V5; D3ZJJ7; D3ZSN6	Kif21a	Kinesin family member 21A	AHNLQDGQISDTGDPGEDSTSN	S21(Phospho) Ambiguous	1	6 v 6	0.252253	0.289356	6.12102	5.69766	5.76818	5.78136	5.64674	5	5.01346	5.07039	5.20945	4.97269	5.32553	5.04876	69.6	51.9	54.5	55	50.1	32	32.3	33.6	37	31.4	40.1	33.1
P59924	P59924; Q6TUH4	Thoc1	THO complex subunit 1 (Tho1) (Liver regeneration-related protein LRRG175) (Nuclear matrix protein p84)	TGEDEDEEDNDALLKENESPDVR	S19(Phospho)	2	6 v 6	0.185728	0.289381	5.61471	5.16189	4.99095	5.24793	5.38543	4.85798	4.80219	4.53605	4.96347	4.853	4.91169	4.89724	49	35.8	31.8	38	41.8	29	27.9	23.2	31.2	28.9	30.1	29.8
P15146	Q64715; F1LNK0; A0A0U1RRX4; F1MAQ5; P15146; A0A0U1RRQ0	Map2	Microtubule-associated protein 2 (MAP-2)	RPSLEK	S3(Phospho)	2	6 v 6	0.257071	0.28942	9.57535	8.93752	8.88448	9.24816	9.41299	8.52435	8.4733	8.43003	8.76587	8.43254	8.56605	8.56301	762.9	490.3	472.6	608.1	681.7	368.2	355.4	344.9	435.3	345.5	379	378.2
G3V6I1	G3V6I1	Llgl1	Lethal(2) giant larvae protein homolog 1 (RCG33798, isoform CRA_b)	NIILAPESCEGSPR	S12(Phospho) S8(Phospho)	1	6 v 6	0.213496	0.289501	8.58271	8.09751	8.08852	8.12102	8.44543	7.7662	7.53294	7.64169	7.95826	7.64169	7.7252	7.78398	383.4	273.9	272.2	278.4	348.6	217.7	185.2	199.7	248.7	199.7	211.6	220.4
A0A0G2KBB9; F1M9N9	A0A0G2KBB9; F1M5N3; A0A0G2K6R9; F1LM42; F1M9N9	NA	NA	NSIEFFEEISDEASK	S2(Phospho)	1	6 v 6	0.252798	0.28956	5.06178	4.83289	4.848	4.16189	4.47897	4.04439	4.35755	4.17792	4.77083	4.09592	3.76553	4.45286	33.4	28.5	28.8	17.9	22.3	16.5	20.5	18.1	27.3	17.1	13.6	21.9
Q9QXY2	Q9QXY2	Srcin1	SRC kinase signaling inhibitor 1 (SNAP-25-interacting protein) (SNIP) (p130Cas-associated protein) (p140Cap)	DPGGRGEPDPERSSPPMLSADDAEYPR	S19(Phospho) Y25(Phospho) Ambiguous	1	5 v 6	0.246593	0.289799	2.20163	2.16993	2.58496	2.48543	1.72247	2.23266	NA	1.43296	2.10434	1.67807	2.3505	1.67807	4.6	4.5	6	5.6	3.3	4.7	0	2.7	4.3	3.2	5.1	3.2
P85125	P85125; G3V8L9	Cavin1	Caveolae-associated protein 1 (Cavin-1) (Polymerase I and transcript release factor) (cav-p60)	SFTPDHVVYAR	Ambiguous	1	6 v 6	0.221787	0.289815	6.86047	6.4446	6.36632	6.27798	6.49985	5.83542	5.77873	5.75221	6.20359	5.93074	5.88509	6.02237	116.2	87.1	82.5	77.6	90.5	57.1	54.9	53.9	73.7	61	59.1	65
D4A3T0	D4A3T0	Sos1	SOS Ras/Rac guanine nucleotide exchange factor 1 (Son of sevenless homolog 1 (Drosophila))	IPESETESTASAPNSPR	S15(Phospho)	1	6 v 6	0.275294	0.289833	5.74416	4.93074	5.20163	5.37851	5.32193	4.51728	4.67243	4.50462	4.73335	4.38543	4.49185	4.79701	53.6	30.5	36.8	41.6	40	22.9	25.5	22.7	26.6	20.9	22.5	27.8
Q6AYF1	Q6AYF1	Mapkap1	Target of rapamycin complex 2 subunit MAPKAP1 (TORC2 subunit MAPKAP1) (Mitogen-activated protein kinase 2-associated protein 1) (Stress-activated map kinase-interacting protein 1) (SAPK-interacting protein 1)	RTSFSFQK	Ambiguous	1	6 v 6	0.210716	0.289864	7.29278	6.91409	6.95652	6.76553	7.01123	6.36457	6.3906	6.45286	6.66249	6.45286	6.26866	6.36807	156.8	120.6	124.2	108.8	129	82.4	83.9	87.6	101.3	87.6	77.1	82.6
B5DEG0	B5DEG0	Pwwp3b	Melanoma associated antigen (Mutated) 1-like 1 (PWWP domain-containing 3B) (RCG56876)	SESPSDSKR	S3(Phospho)	1	6 v 6	0.23853	0.289892	8.11478	7.7807	7.70874	7.86481	8.02292	7.22882	7.1127	6.91767	7.58871	7.44377	7.38024	7.26115	277.2	219.9	209.2	233.1	260.1	150	138.4	120.9	192.5	174.1	166.6	153.4
O88339	A0A140TAC3; O88339	Epn1	Epsin-1 (EPS-15-interacting protein 1)	TALPTSGSSTGELELLAGEVPAR	S6(Phospho) S8(Phospho)	1	6 v 6	0.259734	0.28996	4.20163	3.56071	3.48543	3.53605	3.54844	2.82782	2.7866	2.82782	3.33628	3.08746	3.45943	3.41954	18.4	11.8	11.2	11.6	11.7	7.1	6.9	7.1	10.1	8.5	11	10.7
O88761	A1A5N2; Q3KR62; Q5PPJ7; G3V8B6; A0A0G2JTW5; O88761	Psmd1	26S proteasome non-ATPase regulatory subunit 1 (26S proteasome regulatory subunit RPN2) (26S proteasome regulatory subunit S1) (26S proteasome subunit p112)	TAGAVAGKTPDASPEPK	S13(Phospho) T9(Phospho)	1	6 v 6	0.239824	0.289968	7.61471	7.18686	7.30743	7.19081	7.38457	6.63517	6.54226	6.37504	6.83289	6.75489	6.79831	6.89845	196	145.7	158.4	146.1	167.1	99.4	93.2	83	114	108	111.3	119.3
Q6PDU1	Q6PDU1	Srsf2	Serine/arginine-rich splicing factor 2 (Splicing component, 35 kDa) (Splicing factor SC35) (SC-35) (Splicing factor, arginine/serine-rich 2)	TSPDTLR	S2(Phospho)	1	6 v 6	0.202335	0.290031	7.66534	7.10748	6.97957	7.26679	7.39232	6.72247	6.72383	6.69488	7.02901	6.80993	6.76155	6.73606	203	137.9	126.2	154	168	105.6	105.7	103.6	130.6	112.2	108.5	106.6
P97526	P97526; A0A0G2JWL3; F1LM28	Nf1	Neurofibromin (Neurofibromatosis-related protein NF-1)	HGSASQVQK	S3(Phospho)	2	6 v 6	0.227688	0.290081	9.08985	8.49905	8.66463	8.63988	8.90569	8.10748	8.13083	8.04821	8.15431	8.1416	8.13597	8.27891	544.9	361.8	405.8	398.9	479.6	275.8	280.3	264.7	284.9	282.4	281.3	310.6
G3V8E2	G3V8E2	Strip1	Striatin-interacting protein 1	KDSEGYSESPDLEFEYADTDK	S3(Phospho)	2	6 v 6	0.254553	0.290533	7.46679	6.88996	7.07788	6.67807	6.8716	6.22304	6.34163	6.26303	6.36807	6.34518	6.27798	6.47735	176.9	118.6	135.1	102.4	117.1	74.7	81.1	76.8	82.6	81.3	77.6	89.1
D3ZLS5	D3ZLS5	Hectd1	HECT-type E3 ubiquitin transferase (EC 2.3.2.26)	KGSSSSVCSVASSSDISLGSTK	Ambiguous	1	6 v 6	0.259392	0.290612	7.12102	6.22497	6.40599	6.51412	6.62352	5.848	6.15785	6.00225	5.87283	5.93546	5.79961	5.89966	139.2	74.8	84.8	91.4	98.6	57.6	71.4	64.1	58.6	61.2	55.7	59.7
Q02563	Q02563	Sv2a	Synaptic vesicle glycoprotein 2A (Synaptic vesicle protein 2) (Synaptic vesicle protein 2A)	AESGGKGER	S3(Phospho)	1	6 v 6	0.293374	0.290713	8.59954	8.06501	7.94661	7.99887	7.9847	7.30925	7.14057	7	7.74281	7.31741	7.55382	7.51728	387.9	267.8	246.7	255.8	253.3	158.6	141.1	128	214.2	159.5	187.9	183.2
D3ZGZ9	D3ZGZ9	Wdr59	WD repeat domain 59	AVSPTEPTPR	S3(Phospho)	1	6 v 6	0.215658	0.290744	7.38974	6.86666	6.87283	6.7879	6.91289	6.3733	6.27984	6.25172	6.44791	6.38198	6.57743	6.52513	167.7	116.7	117.2	110.5	120.5	82.9	77.7	76.2	87.3	83.4	95.5	92.1
D3ZKI5	D3ZKI5	Phf3	PHD finger protein 3 (PHD finger protein 3 (Predicted))	RDSGEGK	S3(Phospho)	1	6 v 6	0.241835	0.290748	8.26632	7.43796	7.41532	7.73471	7.95884	6.93192	7.06501	7.25927	7.36019	7.25172	7.30925	7.30834	307.9	173.4	170.7	213	248.8	122.1	133.9	153.2	164.3	152.4	158.6	158.5
O55007	A0A140TAA3; O55007	Ralgapa1	Ral GTPase-activating protein subunit alpha-1 (GAP-related-interacting partner to E12) (GRIPE) (GTPase-activating RapGAP domain-like 1) (Tuberin-like protein 1) (p240)	HFSQSEDTGNEVFGALHEEQPLPR	Ambiguous	1	6 v 6	0.240576	0.29076	6.46761	5.71973	5.91648	5.84298	5.76022	5.0268	5.19377	5.56071	5.69766	5.51412	5.42962	5.35755	88.5	52.7	60.4	57.4	54.2	32.6	36.6	47.2	51.9	45.7	43.1	41
P19103	P19103	Ppp1r1a	Protein phosphatase 1 regulatory subunit 1A (Protein phosphatase inhibitor 1) (I-1) (IPP-1)	RRPTPATLVLTSDQSSPEVDEDRIPNPLLK	S12(Phospho) S15(Phospho) S16(Phospho)	1	6 v 6	0.255852	0.290814	5.25172	5.1416	5.23649	5.04876	5.1127	4.45943	4.59694	3.89724	4.70044	4.65535	4.51728	4.67807	38.1	35.3	37.7	33.1	34.6	22	24.2	14.9	26	25.2	22.9	25.6
Q2EJA0	Q2EJA0; R9PXS9; A0A0G2K0Y6	Yap1	Transcriptional coactivator YAP1 (Yes-associated protein 1) (Protein yorkie homolog) (Yes-associated protein YAP65 homolog)	QASTDAGTAGALTPQHVR	T4(Phospho)	1	6 v 6	0.231502	0.290849	6.853	6.40769	6.25172	6.4545	6.59694	5.77083	5.87036	5.82018	6.0045	5.99095	5.98185	5.7252	115.6	84.9	76.2	87.7	96.8	54.6	58.5	56.5	64.2	63.6	63.2	52.9
A0A0G2K2M9	A0A0G2K2M9	Srrm2	Serine/arginine repetitive matrix 2	SSRSSPELTR	S4(Phospho) S5(Phospho)	1	6 v 6	0.181951	0.290884	7.77808	7.55152	7.57743	7.81121	8.00562	7.27984	7.20457	7.01011	7.46516	7.3443	7.34784	7.29002	219.5	187.6	191	224.6	257	155.4	147.5	128.9	176.7	162.5	162.9	156.5
P69736	P69736	Edf1	Endothelial differentiation-related factor 1 (EDF-1) (Calmodulin-associated peptide 19) (CAP-19) (Multiprotein-bridging factor 1) (MBF1)	QHSITK	S3(Phospho)	1	6 v 6	0.234534	0.290899	8.11998	7.75154	7.81186	7.88813	8.04439	7.4363	7.08746	7.2384	8.17991	7.45121	7.36632	7.43713	278.2	215.5	224.7	236.9	264	173.2	136	151	290	175	165	173.3
Q9JIS1	Q9JIS1; F1LNC5; A0A096P6M8; A0A096P6M3	Rims2	Regulating synaptic membrane exocytosis protein 2 (Rab-3-interacting molecule 2) (RIM 2)	SPSDYADR	S3(Phospho)	1	6 v 6	0.24275	0.291101	7.69418	7.10014	7.39746	6.99322	7.09698	6.63372	6.39746	6.61618	6.93782	6.63372	6.65105	6.74147	207.1	137.2	168.6	127.4	136.9	99.3	84.3	98.1	122.6	99.3	100.5	107
D4A853	D4A853	Cic	Capicua transcriptional repressor	SSPPPPLPAEERPGTK	S2(Phospho)	1	6 v 6	0.21429	0.291233	6.71012	6.32912	6.32193	6.33985	6.46271	5.7761	5.72792	5.84549	5.90207	5.70044	6	5.848	104.7	80.4	80	81	88.2	54.8	53	57.5	59.8	52	64	57.6
Q5RJK5	Q5RJK5	Cbx3	Chromobox 3 (Chromobox homolog 3 (HP1 gamma homolog, Drosophila)) (Chromobox homolog 3 (HP1 gamma homolog, Drosophila), isoform CRA_a)	SLSDSESDDSKSK	S3(Phospho) S5(Phospho) S7(Phospho)	1	6 v 6	0.2686	0.291251	7.79766	7.09803	7.21529	7.54535	7.6575	6.70321	6.71973	6.70321	7.08852	6.64818	6.63952	6.80864	222.5	137	148.6	186.8	201.9	104.2	105.4	104.2	136.1	100.3	99.7	112.1
D3ZG54	D3ZG54		Uncharacterized protein	YAGLDDTDSEDELPPGWEER	S9(Phospho) T7(Phospho)	2	6 v 6	0.254092	0.291344	6.92837	6.57743	6.36107	6.15583	6.52356	5.57289	5.76022	5.80735	6.0917	5.95884	5.85798	5.926	121.8	95.5	82.2	71.3	92	47.6	54.2	56	68.2	62.2	58	60.8
P34926	G3V7U2; A0A0G2K5C6; P34926	Map1a	Microtubule-associated protein 1A (MAP-1A) [Cleaved into: MAP1A heavy chain; MAP1 light chain LC2]	VRGESSEALK	S5(Phospho)	1	6 v 6	0.23161	0.29148	6.83289	6.30561	6.44626	6.34696	6.49025	5.96347	5.88996	5.61471	5.91409	5.94017	5.80219	5.81506	114	79.1	87.2	81.4	89.9	62.4	59.3	49	60.3	61.4	55.8	56.3
Q5FVJ0	A0A0G2K6A9; Q5FVJ0	Rufy3	Protein RUFY3 (RUN and FYVE domain-containing protein 3) (Rap2-interacting protein x) (RIPx) (Single axon-regulated protein) (Singar)	VSMDGEWLCLR	S2(Phospho)	1	6 v 6	0.312036	0.291521	5.66676	5.11686	4.97269	4.60881	4.73877	3.98185	4.2555	4.00899	4.18587	4.48543	4.76553	4.51096	50.8	34.7	31.4	24.4	26.7	15.8	19.1	16.1	18.2	22.4	27.2	22.8
D3Z9Z0	D3Z9Z0	Ank1	Ankyrin 1 (Ankyrin 1, erythroid)	RDSRDVGEEK	S3(Phospho)	2	6 v 6	0.320498	0.291536	10.0623	10.5593	10.0713	8.98356	9.92139	8.87129	9.37287	9.11738	9.45306	9.54013	9.56281	9.44915	1069.2	1508.9	1075.9	506.2	969.7	468.3	663	555.4	700.9	744.5	756.3	699
G3V874; A0A0G2K1Q9	Q9JMB2; G3V874; A0A0G2K1Q9; Q9JMB3	NA	NA	TDTAADGETSATESDQEEDAELK	S14(Phospho)	1	6 v 6	0.301855	0.291548	4.81762	4.74416	4.1127	4.45943	4.47249	3.63227	3.7866	3.39232	4.27798	3.52356	4.34341	4.24793	28.2	26.8	17.3	22	22.2	12.4	13.8	10.5	19.4	11.5	20.3	19
B4F7F3	B4F7F3	Arvcf	ARVCF, delta catenin family member (Arvcf protein)	TLGSDSIGDSSEK	T1(Phospho)	1	6 v 6	0.21946	0.291591	6.97613	6.55459	6.57137	6.47897	6.4363	5.84298	6.16591	5.82528	6.11894	6.06178	5.96347	6.15178	125.9	94	95.1	89.2	86.6	57.4	71.8	56.7	69.5	66.8	62.4	71.1
D4ACM9	D4ACM9	Mfap1a	Microfibrillar-associated protein 1A	IVEPEVVGESDSEVEGDAWR	S10(Phospho) S12(Phospho)	1	6 v 6	0.238664	0.29167	6.3906	5.82018	5.73877	5.75489	6.03562	5.23649	5.50462	5.10434	5.51412	5.46923	5.15381	5.52042	83.9	56.5	53.4	54	65.6	37.7	45.4	34.4	45.7	44.3	35.6	45.9
Q9Z1W6	Q9Z1W6	Mtdh	Protein LYRIC (Lysine-rich CEACAM1 co-isolated protein) (Metadherin) (Metastasis adhesion protein)	LSSQLSAGEEK	S6(Phospho)	2	6 v 6	0.372397	0.291705	9.30834	8.70632	8.05637	7.81826	7.75822	7.32373	7.89724	7.32733	7.66107	7.39489	7.73471	7.61102	634	417.7	266.2	225.7	216.5	160.2	238.4	160.6	202.4	168.3	213	195.5
D3ZSY8	D3ZSY8	Tbc1d10b	TBC1 domain family, member 10b (TBC1 domain family, member 10b (Predicted))	TEEARASPVPGPGTPTRTPSR	S7(Phospho) T14(Phospho) T18(Phospho)	1	6 v 6	0.236528	0.291762	7.17692	6.45615	6.44626	6.74416	6.88631	5.91886	6.03562	6.14568	6.39575	6.16189	6.19967	6.29462	144.7	87.8	87.2	107.2	118.3	60.5	65.6	70.8	84.2	71.6	73.5	78.5
Q76KC6	Q76KC6	Pde8a	Phosphodiesterase (EC 3.1.4.-)	VSNPSDSDGEDEDVR	S7(Phospho)	2	6 v 6	0.247294	0.291815	7.79766	7.01123	7.21723	7.11998	7.16491	6.36282	6.61912	6.69349	6.67948	6.67525	6.64818	6.78005	222.5	129	148.8	139.1	143.5	82.3	98.3	103.5	102.5	102.2	100.3	109.9
P24942	A0A0G2JSU1; A0A0G2KAS7; G3V846; P24942; A0A0G2K611	Slc1a3	Excitatory amino acid transporter 1 (Glial glutamate transporter) (Sodium-dependent glutamate/aspartate transporter 1) (GLAST) (GLAST-1) (Solute carrier family 1 member 3)	DVEMGNSVIEENEMK	S7(Phospho)	2	6 v 6	0.262162	0.291819	6.90328	6.4545	6.1819	6.23458	5.99095	5.58195	5.97957	5.57289	5.88753	5.67525	5.70044	5.55152	119.7	87.7	72.6	75.3	63.6	47.9	63.1	47.6	59.2	51.1	52	46.9
F1M3W5	F1M3W5	Dmxl2	Dmx-like 2	RSSVLVTHAELMPDK	Ambiguous	1	6 v 6	0.246841	0.291873	7.11582	6.60585	6.54998	6.27984	6.59096	5.97957	6.12309	5.92362	6.05311	5.9331	5.84046	6.07039	138.7	97.4	93.7	77.7	96.4	63.1	69.7	60.7	66.4	61.1	57.3	67.2
Q62824	M0RBF8; M0R649; Q62824	Exoc4	Exocyst complex component 4 (Exocyst complex component Sec8) (rSec8)	DASPGPLIDVSNISTPR	T15(Phospho)	1	6 v 6	0.209669	0.291983	7.37417	6.6851	6.76951	6.7211	7.10434	6.43463	6.30012	6.40599	6.61029	6.33985	6.40599	6.71973	165.9	102.9	109.1	105.5	137.6	86.5	78.8	84.8	97.7	81	84.8	105.4
P15205	P15205	Map1b	Microtubule-associated protein 1B (MAP-1B) (Neuraxin) [Cleaved into: MAP1B heavy chain; MAP1 light chain LC1]	SSSPVKK	Ambiguous	1	6 v 6	0.226651	0.292388	8.86388	8.40259	8.21237	8.43171	8.73132	7.83983	7.99095	7.73606	8.21529	7.87529	7.92481	8.29324	465.9	338.4	296.6	345.3	425	229.1	254.4	213.2	297.2	234.8	243	313.7
F1M110	Q700Q7; F1M110	Nmt2	Glycylpeptide N-tetradecanoyltransferase (EC 2.3.1.97)	EKPNSGGTKSDSASDSQEIK	S12(Phospho) S14(Phospho) T8(Phospho)	1	6 v 6	0.240723	0.292406	7.69558	6.99548	7.18388	7.22978	7.34784	6.61471	6.61471	6.46597	6.59544	6.70044	6.77083	6.75756	207.3	127.6	145.4	150.1	162.9	98	98	88.4	96.7	104	109.2	108.2
G3V7Q0	G3V7Q0	Dennd5a	DENN domain-containing protein 5A (Rab6-interacting protein 1) (Rab6IP1)	FNSYDISR	Ambiguous	2	6 v 6	0.259934	0.292417	8.58946	7.91049	7.89057	7.80542	7.88631	7.31288	7.32012	7.21043	7.51885	7.22786	7.33628	7.51491	385.2	240.6	237.3	223.7	236.6	159	159.8	148.1	183.4	149.9	161.6	182.9
A0A0G2JUK2	A0A0G2JUK2; B2GV58	Lsm14a	LSM14A mRNA-processing body assembly factor	SSPQLDPLRKSPTMEQAVQTASAHLPAPAPVGR	S2(Phospho) Ambiguous	1	6 v 6	0.234094	0.292618	4.60881	4.07895	4.2555	4.57289	4.60288	3.59694	3.87774	4.03562	4.12102	3.62059	3.71149	3.8679	24.4	16.9	19.1	23.8	24.3	12.1	14.7	16.4	17.4	12.3	13.1	14.6
Q9Z118	A0A0G2JV54; Q9Z118	Ptbp3	Polypyrimidine tract-binding protein 3 (Regulator of differentiation 1) (Rod1)	FKGDRPPCSPSR	Ambiguous	1	6 v 6	0.244306	0.29265	7.38802	6.61471	6.77742	6.96232	7.11061	6.30012	6.3345	6.40769	6.53138	6.08534	6.28355	6.58946	167.5	98	109.7	124.7	138.2	78.8	80.7	84.9	92.5	67.9	77.9	96.3
A0A0G2K4T5	A0A0G2K4T5; D4A9F0	Smc5	Structural maintenance of chromosomes protein 5	ENISQVK	S4(Phospho)	1	6 v 6	0.220921	0.292688	9.22521	8.82337	8.86666	8.78234	8.93281	8.33405	8.19229	8.11582	8.65714	8.29967	8.30012	8.49346	598.5	453	466.8	440.3	488.7	322.7	292.5	277.4	403.7	315.1	315.2	360.4
D3ZKX8	D3ZKX8	Fam169a	Family with sequence similarity 169, member A	TSESSEEVPEEEPEKR	S2(Phospho)	2	6 v 6	0.230297	0.292763	8.2635	7.53993	7.53761	7.65392	7.81506	7.09592	7.10643	7.11686	7.29186	7.1467	7.19771	7.27705	307.3	186.1	185.8	201.4	225.2	136.8	137.8	138.8	156.7	141.7	146.8	155.1
Q9EPJ0	A0A0G2K7X3; Q9EPJ0	Nucks1	Nuclear ubiquitous casein and cyclin-dependent kinase substrate 1	DDSHSAEDSEDEKDDHK	S9(Phospho)	3	6 v 6	0.1863	0.292909	9.32463	8.80896	8.72758	8.9678	9.17268	8.49586	8.44087	8.41574	8.66853	8.60103	8.59842	8.52552	641.2	448.5	423.9	500.7	577.1	361	347.5	341.5	406.9	388.3	387.6	368.5
O08839	O08839; Q5HZA7; D4A4P1; F1LMX1	Bin1	Myc box-dependent-interacting protein 1 (Amphiphysin II) (Amphiphysin-like protein) (Bridging integrator 1)	SPSPPPDGSPAATPEIR	S3(Phospho)	1	6 v 6	0.231244	0.292919	6.61324	6.10852	6.25172	6.22689	6.30012	5.54226	5.65535	5.73877	5.85549	5.59694	5.54844	5.62352	97.9	69	76.2	74.9	78.8	46.6	50.4	53.4	57.9	48.4	46.8	49.3
Q6AY58	Q6AY58	Bcap31	B-cell receptor-associated protein (BCR-associated protein)	LDVGSPEMK	S5(Phospho)	1	6 v 6	0.204168	0.292948	7.05202	6.6837	6.61029	6.40429	6.65821	5.97728	5.99774	6.13955	6.29646	6.14771	6.25927	6.29646	132.7	102.8	97.7	84.7	101	63	63.9	70.5	78.6	70.9	76.6	78.6
Q9WU70	Q9WU70	Stxbp5	Syntaxin-binding protein 5 (Lethal(2) giant larvae protein homolog 3) (Tomosyn-1)	SSSVTSIDKESR	S3(Phospho) S6(Phospho)	1	6 v 6	0.273242	0.292979	8.73132	8.18488	8.18488	8.12722	8.18587	7.41109	7.26491	7.34607	8.14466	7.75622	7.81314	7.85985	425	291	291	279.6	291.2	170.2	153.8	162.7	283	216.2	224.9	232.3
B2GV05	B2GV05; Q5EB71	Rbm5	RNA-binding protein 5 (RNA-binding motif protein 5)	GLVAAYSGDSDNEEELVER	S10(Phospho) S7(Phospho)	1	6 v 6	0.25871	0.292999	7.03892	6.26866	6.25927	6.12309	6.3345	5.82528	5.59991	5.63807	5.90448	6.00225	5.93074	5.65821	131.5	77.1	76.6	69.7	80.7	56.7	48.5	49.8	59.9	64.1	61	50.5
Q5FVJ0	Q5FVJ0	Rufy3	Protein RUFY3 (RUN and FYVE domain-containing protein 3) (Rap2-interacting protein x) (RIPx) (Single axon-regulated protein) (Singar)	ELDDISLTPDPEPTHEDPNYLMANER	T8(Phospho)	1	6 v 6	0.32585	0.293068	3.89724	3.23266	3.3505	3.21723	3.01792	2.8679	2.70044	1.848	2.76553	2.7866	2.60881	2.43296	14.9	9.4	10.2	9.3	8.1	7.3	6.5	3.6	6.8	6.9	6.1	5.4
P85171	A0A140TAF4; P85171	Mdga1	MAM domain-containing glycosylphosphatidylinositol anchor protein 1 (Ig6M)	LVSPLYNASAK	S3(Phospho)	1	6 v 6	0.382373	0.293393	6.19377	4.9542	5.44956	4.72247	4.84298	4.29278	4.24031	4.51096	4.46597	4.14568	5.07468	5.34696	73.2	31	43.7	26.4	28.7	19.6	18.9	22.8	22.1	17.7	33.7	40.7
D3ZQG6	D3ZM62; D3ZQG6; A0A0G2K2M8	Trim2	Tripartite motif-containing protein 2 (EC 2.3.2.27) (E3 ubiquitin-protein ligase TRIM2) (RING-type E3 ubiquitin transferase TRIM2)	VIRSADVSPTTEGVK	S4(Phospho) S8(Phospho)	1	6 v 6	0.237975	0.293408	7.76752	7.24508	7.29646	7.2555	7.15785	6.64386	6.50462	6.57894	7.08002	6.71425	6.84298	6.78398	217.9	151.7	157.2	152.8	142.8	100	90.8	95.6	135.3	105	114.8	110.2
Q6JE36	Q6JE36	Ndrg1	Protein NDRG1 (N-myc downstream-regulated gene 1 protein) (Protein Ndr1)	SRSHTSEDAR	S1(Phospho) S6(Phospho) T5(Phospho)	1	6 v 6	0.246594	0.293425	6.50303	6.18587	6.00675	5.73606	5.8802	5.32912	5.38198	5.14568	5.65249	5.70321	5.55766	5.40259	90.7	72.8	64.3	53.3	58.9	40.2	41.7	35.4	50.3	52.1	47.1	42.3
P11960	F7EV94; Q5EB89; P11960; B1WBN3	Bckdha	2-oxoisovalerate dehydrogenase subunit alpha, mitochondrial (EC 1.2.4.4) (Branched-chain alpha-keto acid dehydrogenase E1 component alpha chain) (BCKDE1A) (BCKDH E1-alpha) (Fragment)	IGHHSTSDDSSAYR	S5(Phospho)	1	6 v 6	0.243469	0.293603	7.27705	6.8679	6.76951	6.76686	7.13545	6.12309	6.31288	6.27053	6.41447	6.24603	6.24031	6.41447	155.1	116.8	109.1	108.9	140.6	69.7	79.5	77.2	85.3	75.9	75.6	85.3
Q9JIS1	Q9JIS1; F1LNC5; A0A096P6M8; A0A096P6M3	Rims2	Regulating synaptic membrane exocytosis protein 2 (Rab-3-interacting molecule 2) (RIM 2)	RISDSEVSDYDCEDGVGVVSDYR	S3(Phospho) S5(Phospho) Y10(Phospho)	1	6 v 6	0.267684	0.293619	4.61471	4.33628	4.12102	4.07039	4.67807	3.90689	3.74416	3.24793	4.00899	3.51096	3.79701	4.2854	24.5	20.2	17.4	16.8	25.6	15	13.4	9.5	16.1	11.4	13.9	19.5
B4F7D5	B4F7D5	Tmem181	RGD1566403 protein (Transmembrane protein 181)	VIQTSAANFSLNNSK	S14(Phospho) S5(Phospho)	1	6 v 6	0.42755	0.293948	7.14364	6.29278	6.1375	6.09592	5.99774	4.95884	5.16189	4.926	5.56986	5.05745	5.27798	5.39232	141.4	78.4	70.4	68.4	63.9	31.1	35.8	30.4	47.5	33.3	38.8	42
D3ZHV2	A0A0G2JU82; M9MMM9; A0A0G2K9T4; D3ZHV2; A0A0G2JWA8	Macf1	Microtubule-actin cross-linking factor 1 (Actin cross-linking family 7)	QGSFSEDVISHK	S3(Phospho)	1	6 v 6	0.216109	0.294049	7.25267	6.94837	6.86419	6.55766	6.76288	6.19967	6.27053	6.09592	6.46597	6.35403	6.37678	6.54071	152.5	123.5	116.5	94.2	108.6	73.5	77.2	68.4	88.4	81.8	83.1	93.1
Q62785	Q62785	Pdap1	28 kDa heat- and acid-stable phosphoprotein (PDGF-associated protein) (PAP) (PDGFA-associated protein 1) (PAP1)	SLDSDESEDEDDDYQQKR	S4(Phospho) S7(Phospho)	1	6 v 6	0.245694	0.294221	7.28077	6.80864	6.81634	6.97154	7.12928	6.2724	6.01346	6.19967	6.72792	6.46107	6.62059	6.40088	155.5	112.1	112.7	125.5	140	77.3	64.6	73.5	106	88.1	98.4	84.5
Q2KN99	Q2KN99	Specc1l	Cytospin-A (SPECC1-like protein) (Sperm antigen with calponin homology and coiled-coil domains 1-like)	RSSTSSEPTPTVK	S3(Phospho)	2	6 v 6	0.220479	0.294322	8.45039	7.92481	7.86047	7.96521	8.10852	7.27519	7.40939	7.3637	7.71149	7.56605	7.47897	7.6014	349.8	243	232.4	249.9	276	154.9	170	164.7	209.6	189.5	178.4	194.2
D3ZF26	D3ZF26	Tnks1bp1	Tankyrase 1-binding protein 1	GATQRESAASGLR	S10(Phospho) S7(Phospho)	1	6 v 6	0.202673	0.294369	7.89421	7.42794	7.31922	7.48945	7.68018	6.96232	6.94486	6.8125	7.27426	7.15279	7.06932	7.12102	237.9	172.2	159.7	179.7	205.1	124.7	123.2	112.4	154.8	142.3	134.3	139.2
Q9JIX5	Q9JIX5	Chd8	Chromodomain-helicase-DNA-binding protein 8 (CHD-8) (EC 3.6.4.12) (ATP-dependent helicase CHD8) (Axis duplication inhibitor) (Duplin)	HFSTLKDDDLVEFSDLESEDDERPR	S14(Phospho) S18(Phospho)	1	6 v 6	0.199745	0.29456	7.66959	7.21529	7.25077	7.18686	7.41954	6.6907	6.72383	6.82909	6.93664	6.86171	6.78005	6.79831	203.6	148.6	152.3	145.7	171.2	103.3	105.7	113.7	122.5	116.3	109.9	111.3
A9CMA6	A9CMA6	Tmem163	Transmembrane protein 163 (Synaptic vesicle membrane protein of 31 kDa)	ISESGQFSDGFEDR	S4(Phospho)	1	6 v 6	0.303757	0.294649	7.02348	6.50938	6.63081	6.2075	5.83542	5.32912	5.84298	5.87529	6.01569	6.2114	6.05311	5.44626	130.1	91.1	99.1	73.9	57.1	40.2	57.4	58.7	64.7	74.1	66.4	43.6
P34926	G3V7U2; A0A0G2K5C6; P34926	Map1a	Microtubule-associated protein 1A (MAP-1A) [Cleaved into: MAP1A heavy chain; MAP1 light chain LC2]	ALGLEESPAEGSK	S7(Phospho)	1	6 v 6	0.229144	0.294718	7.80349	7.37678	7.32283	7.33002	7.11998	6.69627	6.7046	6.50303	7.05528	6.88996	7.00899	6.84423	223.4	166.2	160.1	160.9	139.1	103.7	104.3	90.7	133	118.6	128.8	114.9
F1M842	F1M842	Tp53bp1	Tumor protein p53-binding protein 1	ENPVLDIMSNPEQTVAEQGDSNSSFSEHLK	S21(Phospho) S23(Phospho)	1	6 v 6	0.199529	0.294744	6.32733	5.72247	5.926	5.85549	6.25172	5.33628	5.55459	5.72247	5.66676	5.61765	5.33985	5.61471	80.3	52.8	60.8	57.9	76.2	40.4	47	52.8	50.8	49.1	40.5	49
P47197	P47197; Q3HSE5	Akt2	RAC-beta serine/threonine-protein kinase (EC 2.7.11.1) (Protein kinase Akt-2) (Protein kinase B beta) (PKB beta) (RAC-PK-beta)	YFDDEFTAQSITITPPDR	T14(Phospho)	2	6 v 6	0.204543	0.295046	7.58871	6.99209	7.18884	7.05853	7.224	6.63517	6.59544	6.59842	6.7866	6.71699	6.59842	6.75355	192.5	127.3	145.9	133.3	149.5	99.4	96.7	96.9	110.4	105.2	96.9	107.9
Q5RJK5	Q5RJK5	Cbx3	Chromobox 3 (Chromobox homolog 3 (HP1 gamma homolog, Drosophila)) (Chromobox homolog 3 (HP1 gamma homolog, Drosophila), isoform CRA_a)	SLSDSESDDSK	S1(Phospho) S3(Phospho)	1	6 v 6	0.254758	0.295151	8.2635	7.50064	7.50064	7.75087	7.93664	7.15684	7.03452	7.09592	7.20065	7.03232	7.23458	7.10538	307.3	181.1	181.1	215.4	245	142.7	131.1	136.8	147.1	130.9	150.6	137.7
B1WBV4	B1WBV4	Plekhf2	Pleckstrin homology and FYVE domain-containing 2 (Pleckstrin homology domain containing, family F (With FYVE domain) member 2) (Pleckstrin homology domain containing, family F (With FYVE domain) member 2 (Predicted))	SDSYSQSLK	S3(Phospho)	1	6 v 6	0.251933	0.29517	7.65964	6.9542	7.02569	7.03562	7.12309	6.44128	6.39917	6.33807	6.6879	6.59544	6.47897	6.49825	202.2	124	130.3	131.2	139.4	86.9	84.4	80.9	103.1	96.7	89.2	90.4
O55173	O55173	Pdpk1	3-phosphoinositide-dependent protein kinase 1 (EC 2.7.11.1) (Protein kinase B kinase) (PkB kinase)	ANSFVGTAQYVSPELLTEK	S3(Phospho)	2	6 v 6	0.211837	0.295231	7.84109	7.36282	7.48945	7.22689	7.41109	6.94837	6.77347	6.77742	7.09381	6.848	6.88631	7.0607	229.3	164.6	179.7	149.8	170.2	123.5	109.4	109.7	136.6	115.2	118.3	133.5
D3ZCB9	D3ZCB9	Fam92b	Family with sequence similarity 92, member B	EAGDEEDSETDSVEEIPLEDLR	S12(Phospho) S8(Phospho)	1	6 v 6	0.281408	0.295282	5.32553	4.80735	4.60881	4.89724	4.93546	4.12928	3.96347	4.04439	4.67807	4.37156	4.34341	3.91648	40.1	28	24.4	29.8	30.6	17.5	15.6	16.5	25.6	20.7	20.3	15.1
P41542	P41542	Uso1	General vesicular transport factor p115 (Protein USO1 homolog) (Transcytosis-associated protein) (TAP) (Vesicle-docking protein)	DLGHPVEEEDESGDQEDDDDELDDGDRDQDI	S12(Phospho)	2	6 v 6	0.203774	0.295289	6.10434	5.76022	5.77083	5.87283	5.94486	5.10434	5.45943	5.15381	5.34341	5.44956	5.33628	5.39575	68.8	54.2	54.6	58.6	61.6	34.4	44	35.6	40.6	43.7	40.4	42.1
Q01062	F8WFW5; Q01062; A0A0G2K876	Pde2a	cGMP-dependent 3',5'-cyclic phosphodiesterase (EC 3.1.4.17) (Cyclic GMP-stimulated phosphodiesterase) (CGS-PDE) (cGSPDE)	GLPSNNSLDFLDEEYEVPDLDVTR	S7(Phospho)	1	6 v 5	0.287124	0.295306	3.1375	2.60881	2.63227	2.29278	2.76553	NA	2	2.40599	2.63227	1.63227	1.848	2.1375	8.8	6.1	6.2	4.9	6.8	0	4	5.3	6.2	3.1	3.6	4.4
Q80X08	F1LPG9; Q80X08	Washc2	WASH complex subunit 2	GQPAQGPVSEESPPSPKPGK	S15(Phospho)	1	6 v 6	0.207993	0.295448	7.01792	6.69766	6.67948	6.70598	6.93546	6.14771	6.1416	6.19377	6.46761	6.2114	6.16993	6.2075	129.6	103.8	102.5	104.4	122.4	70.9	70.6	73.2	88.5	74.1	72	73.9
Q9JHK1	Q9JHK1	Casp9	Caspase 9, isoform CRA_a (Caspase-9) (Caspase-9 long isoform)	AFDSDSEPDAVPYQEGPR	S4(Phospho)	1	6 v 6	0.240542	0.295496	6.48704	5.7866	5.92837	5.96578	6.15785	5.24793	5.32912	5.41954	5.54535	5.38543	5.45615	5.65535	89.7	55.2	60.9	62.5	71.4	38	40.2	42.8	46.7	41.8	43.9	50.4
Q68HB5	Q68HB5; Q68HB6	Pcdh7	Protocadherin 7, isoform CRA_b (Protocadherin 7c1)	LSTFMPVDERGSQEK	S12(Phospho)	2	6 v 6	0.225177	0.295575	7.79701	7.35579	7.39489	7.41954	7.4822	6.77742	6.88996	6.63081	7.08215	6.96116	6.78267	6.9331	222.4	163.8	168.3	171.2	178.8	109.7	118.6	99.1	135.5	124.6	110.1	122.2
Q5RKG9	Q5RKG9	Eif4b	Eukaryotic translation initiation factor 4B	SQSSDTEQPSPTSGGGK	Ambiguous Ambiguous	1	6 v 6	0.208812	0.295808	6.98299	6.49825	6.58346	6.4446	6.54998	5.926	6.00225	5.95187	6.08534	5.97039	6.16189	6.32193	126.5	90.4	95.9	87.1	93.7	60.8	64.1	61.9	67.9	62.7	71.6	80
Q9WUI9	F1MA61; Q9WUI9	Ncoa2	Nuclear receptor coactivator 2 (NCoA-2) (Transcriptional intermediary factor 2)	MSPGVAGSPR	S2(Phospho)	1	6 v 6	0.239853	0.29584	6.77479	6.41278	6.36982	6.25361	6.59246	5.84549	5.8125	5.53294	5.7761	5.79442	5.97728	6.02459	109.5	85.2	82.7	76.3	96.5	57.5	56.2	46.3	54.8	55.5	63	65.1
Q5EB66	Q5EB66	Triqk	Triple QxxK/R motif-containing protein (Triple repetitive-sequence of QXXK/R protein homolog)	KDSSTTK	Ambiguous	1	6 v 6	0.215301	0.295888	8.18537	7.40854	7.76022	7.93723	7.926	7.26115	7.41785	7.21529	7.21043	7.20555	7.29462	7.47492	291.1	169.9	216.8	245.1	243.2	153.4	171	148.6	148.1	147.6	157	177.9
Q9WVC0	D4A0F5; F1LMC7; A2VCW8; A0A0G2JZT5; Q9WVC0	Septin7	Septin-7 (CDC10 protein homolog)	ILEQQNSSRTLEK	T10(Phospho)	3	6 v 6	0.207789	0.296127	8.83384	8.35579	8.6893	8.61949	8.76752	8.13391	7.79831	7.91289	8.34252	8.23745	8.29829	8.22352	456.3	327.6	412.8	393.3	435.8	280.9	222.6	241	324.6	301.8	314.8	298.9
Q68FT1	Q68FT1	Coq9	Ubiquinone biosynthesis protein COQ9, mitochondrial	YTDQSGEEEEDYESEEQIQHR	S5(Phospho)	2	6 v 6	0.270866	0.296409	8.38241	7.76222	8.00731	7.67737	8.00787	7.224	6.90929	7.22014	7.58721	7.37156	7.30561	7.31922	333.7	217.1	257.3	204.7	257.4	149.5	120.2	149.1	192.3	165.6	158.2	159.7
Q4KM74	Q4KM74	Sec22b	Vesicle-trafficking protein SEC22b (ER-Golgi SNARE of 24 kDa) (ERS-24) (ERS24) (SEC22 vesicle-trafficking protein homolog B) (SEC22 vesicle-trafficking protein-like 1)	NLGSINTELQDVQR	S4(Phospho)	2	6 v 6	0.328252	0.296509	8.22786	6.6851	7.54689	8.09487	7.71699	7.0542	7.13648	6.75622	6.92362	6.94251	6.91289	6.96232	299.8	102.9	187	273.4	210.4	132.9	140.7	108.1	121.4	123	120.5	124.7
F1LY38	F1LY38; D3ZEL0; Q7TP30	Cwc22	CWC22 spliceosome-associated protein homolog	RGYSYDDSMESR	S4(Phospho)	1	6 v 6	0.210237	0.296691	7.19967	6.48382	6.54844	6.65105	6.6907	6.15785	6.12309	5.98413	6.30012	6.26679	6.21917	6.27612	147	89.5	93.6	100.5	103.3	71.4	69.7	63.3	78.8	77	74.5	77.5
A0A1W2Q689	A0A1W2Q689; E9PTB2	Supt5h	SPT5 homolog, DSIF elongation factor subunit (Fragment)	DVTNLTVGGFTPMSPR	Ambiguous	1	6 v 6	0.230293	0.296877	6.14364	5.51412	5.8505	5.54844	5.98641	5.09592	5.00899	5.23649	5.35403	5.51728	5.21723	5.26679	70.7	45.7	57.7	46.8	63.4	34.2	32.2	37.7	40.9	45.8	37.2	38.5
D3ZIV8	D3ZIV8	Ythdc2	RNA helicase (EC 3.6.4.13)	KSSADTEFSDGSTAAER	Ambiguous	1	6 v 6	0.224592	0.296892	7.78529	7.11894	7.27612	7.2075	7.2555	6.63807	6.63081	6.73471	6.80993	6.70044	6.78398	6.79442	220.6	139	155	147.8	152.8	99.6	99.1	106.5	112.2	104	110.2	111
D4A5J1	D4A5J1	Kbtbd11	Kelch repeat and BTB domain-containing 11 (Similar to mKIAA0711 protein (Predicted))	SGSRPQSPSGDAESR	S7(Phospho)	1	6 v 6	0.220499	0.296902	7.89482	7.31741	7.20163	7.17193	7.26679	6.70321	6.81121	6.67525	7.08428	6.84172	6.75221	6.97842	238	159.5	147.2	144.2	154	104.2	112.3	102.2	135.7	114.7	107.8	126.1
E9PTX9	E9PTX9; Q9QX10	Slc12a2	Solute carrier family 12 member 2	GEGTPAAGDGLGKPLGPTPSQSR	Ambiguous	1	6 v 6	0.246649	0.296936	7.43379	6.71836	7.00899	6.47735	6.74416	6.61618	6.38543	6.03122	6.1416	6.42291	6.36107	6.32912	172.9	105.3	128.8	89.1	107.2	98.1	83.6	65.4	70.6	85.8	82.2	80.4
Q63560	Q63560; F1LQZ9	Map6	Microtubule-associated protein 6 (MAP-6) (145-kDa STOP) (STOP145) (Stable tubule-only polypeptide) (STOP)	TTESPSATKPDDKEQSK	S4(Phospho)	1	6 v 6	0.218603	0.296982	6.70736	6.34696	6.20945	6.32193	6.2891	5.72247	5.83542	5.38543	5.9331	5.9331	5.96116	5.91409	104.5	81.4	74	80	78.2	52.8	57.1	41.8	61.1	61.1	62.3	60.3
D4A529	D4A529	She	Src homology 2 domain-containing E	KNSETGSAAPTPGK	S3(Phospho)	1	6 v 6	0.223804	0.296988	7.25172	6.81634	6.71836	6.53761	6.58195	6.21723	6.1819	6.00675	6.21335	6.23458	6.38198	6.17393	152.4	112.7	105.3	92.9	95.8	74.4	72.6	64.3	74.2	75.3	83.4	72.2
Q6PCU8	G3V644; O54755; Q6PCU8	Ndufv3	NADH dehydrogenase [ubiquinone] flavoprotein 3, mitochondrial (Complex I-9kD) (CI-9kD) (NADH-ubiquinone oxidoreductase 9 kDa subunit)	LPQPSSGRESPRH	S10(Phospho)	1	6 v 6	0.254399	0.296999	7.11061	6.41616	6.27798	6.31288	6.67525	5.98641	5.90929	5.95884	6.02015	5.76553	5.86047	5.88753	138.2	85.4	77.6	79.5	102.2	63.4	60.1	62.2	64.9	54.4	58.1	59.2
D3ZRN2	D3ZRN2	Med1	Mediator of RNA polymerase II transcription subunit 1 (Mediator complex subunit 1)	TPSNDGK	S3(Phospho)	1	6 v 6	0.236022	0.297279	8.3733	7.77083	7.57516	7.45697	7.80607	7.21043	7.03672	7.24698	7.37069	7.2555	7.36282	7.16792	331.6	218.4	190.7	175.7	223.8	148.1	131.3	151.9	165.5	152.8	164.6	143.8
A0A0G2K6A9	A0A0G2K6A9	Rufy3	Protein RUFY3	QYSTSPS	S5(Phospho)	1	6 v 6	0.213417	0.297458	7.24508	6.79181	6.83415	6.70874	7.31016	6.35226	6.38716	6.49825	6.71836	6.49825	6.2555	6.62059	151.7	110.8	114.1	104.6	158.7	81.7	83.7	90.4	105.3	90.4	76.4	98.4
Q6TRW4	Q6TRW4	Pds5b	Sister chromatid cohesion protein PDS5 homolog B (Androgen-induced proliferation inhibitor) (Androgen-induced prostate proliferative shutoff-associated protein AS3)	LDSTEMDHSENEDYTMSSPLPGK	S3(Phospho) S9(Phospho)	1	6 v 6	0.211919	0.297494	4.63807	4	3.88753	3.94486	3.96347	3.57289	3.64386	3.71149	3.65535	3.74416	3.6893	3.23266	24.9	16	14.8	15.4	15.6	11.9	12.5	13.1	12.6	13.4	12.9	9.4
D4A362	D4A362; A0A0G2K6M8	Depdc5	DEP domain containing 5 (Predicted) (DEP domain-containing 5, GATOR1 subcomplex subunit)	RNSTSSTNQNMFCEER	S3(Phospho)	1	6 v 6	0.227591	0.297495	6.65678	5.89482	6.05094	5.99774	6.21917	5.62644	5.47249	5.45286	5.6837	5.53605	5.60288	5.8125	100.9	59.5	66.3	63.9	74.5	49.4	44.4	43.8	51.4	46.4	48.6	56.2
F1LXF1	F1LXF1	Bcr	Breakpoint cluster region protein (EC 2.7.11.1)	SQSTSEQEK	S5(Phospho)	1	6 v 6	0.253854	0.297624	9.56434	8.99095	8.8351	9.0031	9.10905	8.34829	8.33985	8.12877	8.78725	8.47046	8.48945	8.66035	757.1	508.8	456.7	513.1	552.2	325.9	324	279.9	441.8	354.7	359.4	404.6
E9PTG8	A0A0G2K7Z9; Q62830; H9KVF6; E9PTG8	Stk10	Serine/threonine-protein kinase 10 (EC 2.7.11.1)	LSEEAETRPTTPNR	Ambiguous	1	6 v 6	0.273695	0.297816	7.42459	6.99209	6.82528	6.63662	6.8716	6.08321	6.16792	6.32553	6.39746	6.04658	6.21529	6.17592	171.8	127.3	113.4	99.5	117.1	67.8	71.9	80.2	84.3	66.1	74.3	72.3
B1WBS4	B1WBS4	Vps26b	Similar to Vacuolar protein sorting 26 homolog (VPS26 protein homolog), isoform CRA_a (VPS26 retromer complex component B) (Vps26b protein)	SMSHQAAIASQR	S3(Phospho)	3	6 v 6	0.249524	0.297925	9.01095	8.30469	8.44211	8.30834	8.22448	7.80607	7.84109	7.60363	7.92955	7.82782	7.77479	7.87529	515.9	316.2	347.8	317	299.1	223.8	229.3	194.5	243.8	227.2	219	234.8
Q8VHK7	F1LPC7; Q8VHK7; M0R3J6	Hdgf	Hepatoma-derived growth factor (HDGF)	KSCAEEPEVEPEAHEGDGDK	S2(Phospho)	1	6 v 6	0.202885	0.298037	7.23266	6.63807	6.80349	6.81506	6.90087	6.20359	6.25172	6.31832	6.44791	6.38198	6.30925	6.37156	150.4	99.6	111.7	112.6	119.5	73.7	76.2	79.8	87.3	83.4	79.3	82.8
Q6AYI5	Q6AYI5	Shoc2	Leucine-rich repeat protein SHOC-2 (Protein soc-2 homolog) (Protein sur-8 homolog)	MSSSLGK	S4(Phospho)	1	6 v 6	0.235637	0.29806	8.60066	7.79181	7.86851	8.25786	8.23314	7.35667	7.4733	7.55305	7.78921	7.51254	7.60955	7.6886	388.2	221.6	233.7	306.1	300.9	163.9	177.7	187.8	221.2	182.6	195.3	206.3
Q66HL2	A0A0G2JZ13; Q66HL2; D3ZGE6; A0A1B0GWS4	Cttn	Src substrate cortactin	KQTPPASPSPQPAEDRPPSSPIYEDAAPLK	S19(Phospho) T3(Phospho) Ambiguous	1	6 v 6	0.248674	0.298062	5.80478	5.15785	5.1819	4.99095	5.19377	4.71149	4.71149	4.45286	4.52982	4.99095	4.80735	4.43296	55.9	35.7	36.3	31.8	36.6	26.2	26.2	21.9	23.1	31.8	28	21.6
Q99MU5	Q99MU5; B0BMV7; G3V704	Spata6	Spermatogenesis-associated protein 6 (Kinesin-related protein) (Spermatogenesis-related factor 1)	HVDPPSPR	S6(Phospho)	1	6 v 6	0.319323	0.298139	6.63662	5.80478	5.74147	6.03342	6.1918	4.80219	5.08321	5.40939	5.66676	5.41616	5.33628	5.27426	99.5	55.9	53.5	65.5	73.1	27.9	33.9	42.5	50.8	42.7	40.4	38.7
Q9WVP7	Q9WVP7	Dclk1	Activity and neurotransmitter-induced early gene protein 4 (Serine/threonine-protein kinase DCLK1)	DLYRPLSSDDLDSVGDSV	Ambiguous	1	6 v 6	0.237817	0.298213	4.97728	4.1127	4.27798	3.91648	4.38543	3.67807	3.7761	3.71149	3.90689	4.32193	3.80735	3.96347	31.5	17.3	19.4	15.1	20.9	12.8	13.7	13.1	15	20	14	15.6
Q68A21	Q68A21; A0A0G2JUX5	Purb	Transcriptional activator protein Pur-beta (Purine-rich element-binding protein B)	RGGGSGGGDESEGEEVDED	S11(Phospho) S5(Phospho)	1	6 v 6	0.244811	0.29823	5.73064	5.26303	5.2211	5.38543	5.4822	4.64962	4.848	4.51728	4.90689	4.77083	4.62644	4.76022	53.1	38.4	37.3	41.8	44.7	25.1	28.8	22.9	30	27.3	24.7	27.1
[truncated: 7,366 more rows]
